# Supplementary material for: Integration of Transcriptomics and Metabolomics for Understanding the Different Vegetative Growth in Morchella Sextelata
Source: Front Genet. 2022 Feb 4;12:829379. doi: 10.3389/fgene.2021.829379 (PMC8854800; doi:10.3389/fgene.2021.829379)
Supplement: Supplementary file 1 [file Table2.XLSX]

## Sheet: B01vsB02_GOenrich
Category	GOID	Description	GeneRatio	BgRatio	pvalue	padj	geneID	geneName	Count	Up	Up_Gene_id	Down	Down_Gene_id
BP	GO:0005975	carbohydrate metabolic process	152/1762	187/2516	0.000202469	0.0641827	gene-P167DRAFT_576249/gene-P167DRAFT_488814/gene-P167DRAFT_533406/gene-P167DRAFT_580059/gene-P167DRAFT_487008/gene-P167DRAFT_566634/gene-P167DRAFT_538823/gene-P167DRAFT_610143/gene-P167DRAFT_480144/gene-P167DRAFT_528251/gene-P167DRAFT_565838/gene-P167DRAFT_550962/gene-P167DRAFT_604718/gene-P167DRAFT_533253/gene-P167DRAFT_530439/gene-P167DRAFT_532650/gene-P167DRAFT_556230/gene-P167DRAFT_528982/gen…	P167DRAFT_576249/P167DRAFT_488814/P167DRAFT_533406/P167DRAFT_580059/P167DRAFT_487008/P167DRAFT_566634/P167DRAFT_538823/P167DRAFT_610143/P167DRAFT_480144/P167DRAFT_528251/P167DRAFT_565838/P167DRAFT_550962/P167DRAFT_604718/P167DRAFT_533253/P167DRAFT_530439/P167DRAFT_532650/P167DRAFT_556230/P167DRAFT_528982/P167DRAFT_484638/P167DRAFT_480767/P167DRAFT_540036/P167DRAFT_481026/P167DRAFT_536880/P167DRAF…	152	51	gene-P167DRAFT_528251/gene-P167DRAFT_550962/gene-P167DRAFT_604718/gene-P167DRAFT_528982/gene-P167DRAFT_518728/gene-P167DRAFT_499287/gene-P167DRAFT_533059/gene-P167DRAFT_554225/gene-P167DRAFT_578048/gene-P167DRAFT_609922/gene-P167DRAFT_479956/gene-P167DRAFT_526000/gene-P167DRAFT_515789/gene-P167DRAFT_487644/gene-P167DRAFT_486890/gene-P167DRAFT_349934/gene-P167DRAFT_587604/gene-P167DRAFT_339804/gen…	101	gene-P167DRAFT_576249/gene-P167DRAFT_488814/gene-P167DRAFT_533406/gene-P167DRAFT_580059/gene-P167DRAFT_487008/gene-P167DRAFT_566634/gene-P167DRAFT_538823/gene-P167DRAFT_610143/gene-P167DRAFT_480144/gene-P167DRAFT_565838/gene-P167DRAFT_533253/gene-P167DRAFT_530439/gene-P167DRAFT_532650/gene-P167DRAFT_556230/gene-P167DRAFT_484638/gene-P167DRAFT_480767/gene-P167DRAFT_540036/gene-P167DRAFT_481026/gen…
BP	GO:0055114	oxidation-reduction process	287/1762	382/2516	0.00993786	0.99876	gene-P167DRAFT_538428/gene-P167DRAFT_503954/gene-P167DRAFT_187740/gene-P167DRAFT_564736/gene-P167DRAFT_550838/gene-P167DRAFT_532004/gene-P167DRAFT_500628/gene-P167DRAFT_478650/gene-P167DRAFT_572764/gene-P167DRAFT_508413/gene-P167DRAFT_566634/gene-P167DRAFT_503957/gene-P167DRAFT_488068/gene-P167DRAFT_552996/gene-P167DRAFT_526307/gene-P167DRAFT_480920/gene-P167DRAFT_18387/gene-P167DRAFT_539328/gene…	P167DRAFT_538428/P167DRAFT_503954/P167DRAFT_187740/P167DRAFT_564736/P167DRAFT_550838/P167DRAFT_532004/P167DRAFT_500628/P167DRAFT_478650/P167DRAFT_572764/P167DRAFT_508413/P167DRAFT_566634/P167DRAFT_503957/P167DRAFT_488068/P167DRAFT_552996/P167DRAFT_526307/P167DRAFT_480920/P167DRAFT_18387/P167DRAFT_539328/P167DRAFT_609143/P167DRAFT_521406/P167DRAFT_486944/P167DRAFT_603074/P167DRAFT_494262/P167DRAFT…	287	127	gene-P167DRAFT_564736/gene-P167DRAFT_572764/gene-P167DRAFT_18387/gene-P167DRAFT_540389/gene-P167DRAFT_542461/gene-P167DRAFT_550692/gene-P167DRAFT_535142/gene-P167DRAFT_604295/gene-P167DRAFT_533076/gene-P167DRAFT_481104/gene-P167DRAFT_570421/gene-P167DRAFT_479915/gene-P167DRAFT_605564/gene-P167DRAFT_551406/gene-P167DRAFT_531600/gene-P167DRAFT_486738/gene-P167DRAFT_538351/gene-P167DRAFT_494389/gene…	160	gene-P167DRAFT_538428/gene-P167DRAFT_503954/gene-P167DRAFT_187740/gene-P167DRAFT_550838/gene-P167DRAFT_532004/gene-P167DRAFT_500628/gene-P167DRAFT_478650/gene-P167DRAFT_508413/gene-P167DRAFT_566634/gene-P167DRAFT_503957/gene-P167DRAFT_488068/gene-P167DRAFT_552996/gene-P167DRAFT_526307/gene-P167DRAFT_480920/gene-P167DRAFT_539328/gene-P167DRAFT_609143/gene-P167DRAFT_521406/gene-P167DRAFT_486944/gen…
BP	GO:0044282	small molecule catabolic process	11/1762	11/2516	0.0196866	0.99876	gene-P167DRAFT_566634/gene-P167DRAFT_480920/gene-P167DRAFT_539328/gene-P167DRAFT_567857/gene-P167DRAFT_573270/gene-P167DRAFT_554673/gene-P167DRAFT_503390/gene-P167DRAFT_536876/gene-P167DRAFT_515710/gene-P167DRAFT_571913/gene-P167DRAFT_531398	P167DRAFT_566634/P167DRAFT_480920/P167DRAFT_539328/P167DRAFT_567857/P167DRAFT_573270/P167DRAFT_554673/P167DRAFT_503390/P167DRAFT_536876/P167DRAFT_515710/P167DRAFT_571913/P167DRAFT_531398	11	4	gene-P167DRAFT_567857/gene-P167DRAFT_573270/gene-P167DRAFT_515710/gene-P167DRAFT_571913	7	gene-P167DRAFT_566634/gene-P167DRAFT_480920/gene-P167DRAFT_539328/gene-P167DRAFT_554673/gene-P167DRAFT_503390/gene-P167DRAFT_536876/gene-P167DRAFT_531398
BP	GO:0003333	amino acid transmembrane transport	10/1762	10/2516	0.0281591	0.99876	gene-P167DRAFT_500566/gene-P167DRAFT_554819/gene-P167DRAFT_483946/gene-P167DRAFT_554442/gene-P167DRAFT_478559/gene-P167DRAFT_539359/gene-P167DRAFT_557048/gene-P167DRAFT_538297/gene-P167DRAFT_569874/gene-P167DRAFT_479632	P167DRAFT_500566/P167DRAFT_554819/P167DRAFT_483946/P167DRAFT_554442/P167DRAFT_478559/P167DRAFT_539359/P167DRAFT_557048/P167DRAFT_538297/P167DRAFT_569874/P167DRAFT_479632	10	5	gene-P167DRAFT_554819/gene-P167DRAFT_478559/gene-P167DRAFT_539359/gene-P167DRAFT_538297/gene-P167DRAFT_479632	5	gene-P167DRAFT_500566/gene-P167DRAFT_483946/gene-P167DRAFT_554442/gene-P167DRAFT_557048/gene-P167DRAFT_569874
BP	GO:0006865	amino acid transport	10/1762	10/2516	0.0281591	0.99876	gene-P167DRAFT_500566/gene-P167DRAFT_554819/gene-P167DRAFT_483946/gene-P167DRAFT_554442/gene-P167DRAFT_478559/gene-P167DRAFT_539359/gene-P167DRAFT_557048/gene-P167DRAFT_538297/gene-P167DRAFT_569874/gene-P167DRAFT_479632	P167DRAFT_500566/P167DRAFT_554819/P167DRAFT_483946/P167DRAFT_554442/P167DRAFT_478559/P167DRAFT_539359/P167DRAFT_557048/P167DRAFT_538297/P167DRAFT_569874/P167DRAFT_479632	10	5	gene-P167DRAFT_554819/gene-P167DRAFT_478559/gene-P167DRAFT_539359/gene-P167DRAFT_538297/gene-P167DRAFT_479632	5	gene-P167DRAFT_500566/gene-P167DRAFT_483946/gene-P167DRAFT_554442/gene-P167DRAFT_557048/gene-P167DRAFT_569874
BP	GO:0005996	monosaccharide metabolic process	14/1762	15/2516	0.0350729	0.99876	gene-P167DRAFT_487008/gene-P167DRAFT_538823/gene-P167DRAFT_484638/gene-P167DRAFT_556931/gene-P167DRAFT_489208/gene-P167DRAFT_481783/gene-P167DRAFT_529237/gene-P167DRAFT_526000/gene-P167DRAFT_480021/gene-P167DRAFT_486890/gene-P167DRAFT_550934/gene-P167DRAFT_536876/gene-P167DRAFT_89887/gene-P167DRAFT_500355	P167DRAFT_487008/P167DRAFT_538823/P167DRAFT_484638/P167DRAFT_556931/P167DRAFT_489208/P167DRAFT_481783/P167DRAFT_529237/P167DRAFT_526000/P167DRAFT_480021/P167DRAFT_486890/P167DRAFT_550934/P167DRAFT_536876/P167DRAFT_89887/P167DRAFT_500355	14	2	gene-P167DRAFT_526000/gene-P167DRAFT_486890	12	gene-P167DRAFT_487008/gene-P167DRAFT_538823/gene-P167DRAFT_484638/gene-P167DRAFT_556931/gene-P167DRAFT_489208/gene-P167DRAFT_481783/gene-P167DRAFT_529237/gene-P167DRAFT_480021/gene-P167DRAFT_550934/gene-P167DRAFT_536876/gene-P167DRAFT_89887/gene-P167DRAFT_500355
BP	GO:0006733	oxidoreduction coenzyme metabolic process	13/1762	14/2516	0.0472797	0.99876	gene-P167DRAFT_538823/gene-P167DRAFT_551319/gene-P167DRAFT_533253/gene-P167DRAFT_536880/gene-P167DRAFT_533059/gene-P167DRAFT_488028/gene-P167DRAFT_542742/gene-P167DRAFT_603613/gene-P167DRAFT_560164/gene-P167DRAFT_533280/gene-P167DRAFT_489243/gene-P167DRAFT_535067/gene-P167DRAFT_514920	P167DRAFT_538823/P167DRAFT_551319/P167DRAFT_533253/P167DRAFT_536880/P167DRAFT_533059/P167DRAFT_488028/P167DRAFT_542742/P167DRAFT_603613/P167DRAFT_560164/P167DRAFT_533280/P167DRAFT_489243/P167DRAFT_535067/P167DRAFT_514920	13	5	gene-P167DRAFT_533059/gene-P167DRAFT_542742/gene-P167DRAFT_560164/gene-P167DRAFT_535067/gene-P167DRAFT_514920	8	gene-P167DRAFT_538823/gene-P167DRAFT_551319/gene-P167DRAFT_533253/gene-P167DRAFT_536880/gene-P167DRAFT_488028/gene-P167DRAFT_603613/gene-P167DRAFT_533280/gene-P167DRAFT_489243
BP	GO:0072524	pyridine-containing compound metabolic process	13/1762	14/2516	0.0472797	0.99876	gene-P167DRAFT_538823/gene-P167DRAFT_551319/gene-P167DRAFT_533253/gene-P167DRAFT_536880/gene-P167DRAFT_533059/gene-P167DRAFT_488028/gene-P167DRAFT_542742/gene-P167DRAFT_603613/gene-P167DRAFT_481444/gene-P167DRAFT_533280/gene-P167DRAFT_489243/gene-P167DRAFT_605578/gene-P167DRAFT_514920	P167DRAFT_538823/P167DRAFT_551319/P167DRAFT_533253/P167DRAFT_536880/P167DRAFT_533059/P167DRAFT_488028/P167DRAFT_542742/P167DRAFT_603613/P167DRAFT_481444/P167DRAFT_533280/P167DRAFT_489243/P167DRAFT_605578/P167DRAFT_514920	13	3	gene-P167DRAFT_533059/gene-P167DRAFT_542742/gene-P167DRAFT_514920	10	gene-P167DRAFT_538823/gene-P167DRAFT_551319/gene-P167DRAFT_533253/gene-P167DRAFT_536880/gene-P167DRAFT_488028/gene-P167DRAFT_603613/gene-P167DRAFT_481444/gene-P167DRAFT_533280/gene-P167DRAFT_489243/gene-P167DRAFT_605578
BP	GO:0006732	coenzyme metabolic process	27/1762	32/2516	0.050366	0.99876	gene-P167DRAFT_538823/gene-P167DRAFT_521111/gene-P167DRAFT_551319/gene-P167DRAFT_533253/gene-P167DRAFT_573351/gene-P167DRAFT_536880/gene-P167DRAFT_533059/gene-P167DRAFT_488028/gene-P167DRAFT_552817/gene-P167DRAFT_534385/gene-P167DRAFT_542742/gene-P167DRAFT_604202/gene-P167DRAFT_565232/gene-P167DRAFT_479653/gene-P167DRAFT_603613/gene-P167DRAFT_481444/gene-P167DRAFT_560164/gene-P167DRAFT_489961/gen…	P167DRAFT_538823/P167DRAFT_521111/P167DRAFT_551319/P167DRAFT_533253/P167DRAFT_573351/P167DRAFT_536880/P167DRAFT_533059/P167DRAFT_488028/P167DRAFT_552817/P167DRAFT_534385/P167DRAFT_542742/P167DRAFT_604202/P167DRAFT_565232/P167DRAFT_479653/P167DRAFT_603613/P167DRAFT_481444/P167DRAFT_560164/P167DRAFT_489961/P167DRAFT_533280/P167DRAFT_489243/P167DRAFT_535067/P167DRAFT_605578/P167DRAFT_522346/P167DRAF…	27	11	gene-P167DRAFT_521111/gene-P167DRAFT_533059/gene-P167DRAFT_542742/gene-P167DRAFT_604202/gene-P167DRAFT_565232/gene-P167DRAFT_560164/gene-P167DRAFT_535067/gene-P167DRAFT_522346/gene-P167DRAFT_564638/gene-P167DRAFT_514920/gene-P167DRAFT_560153	16	gene-P167DRAFT_538823/gene-P167DRAFT_551319/gene-P167DRAFT_533253/gene-P167DRAFT_573351/gene-P167DRAFT_536880/gene-P167DRAFT_488028/gene-P167DRAFT_552817/gene-P167DRAFT_534385/gene-P167DRAFT_479653/gene-P167DRAFT_603613/gene-P167DRAFT_481444/gene-P167DRAFT_489961/gene-P167DRAFT_533280/gene-P167DRAFT_489243/gene-P167DRAFT_605578/gene-P167DRAFT_480434
BP	GO:0051188	cofactor biosynthetic process	29/1762	35/2516	0.0641777	0.99876	gene-P167DRAFT_538823/gene-P167DRAFT_533253/gene-P167DRAFT_573351/gene-P167DRAFT_536880/gene-P167DRAFT_533059/gene-P167DRAFT_488028/gene-P167DRAFT_550950/gene-P167DRAFT_552817/gene-P167DRAFT_534385/gene-P167DRAFT_604202/gene-P167DRAFT_565232/gene-P167DRAFT_479653/gene-P167DRAFT_603613/gene-P167DRAFT_481444/gene-P167DRAFT_496316/gene-P167DRAFT_560164/gene-P167DRAFT_489961/gene-P167DRAFT_489243/gen…	P167DRAFT_538823/P167DRAFT_533253/P167DRAFT_573351/P167DRAFT_536880/P167DRAFT_533059/P167DRAFT_488028/P167DRAFT_550950/P167DRAFT_552817/P167DRAFT_534385/P167DRAFT_604202/P167DRAFT_565232/P167DRAFT_479653/P167DRAFT_603613/P167DRAFT_481444/P167DRAFT_496316/P167DRAFT_560164/P167DRAFT_489961/P167DRAFT_489243/P167DRAFT_535067/P167DRAFT_605578/P167DRAFT_522346/P167DRAFT_554871/P167DRAFT_564638/P167DRAF…	29	12	gene-P167DRAFT_533059/gene-P167DRAFT_550950/gene-P167DRAFT_604202/gene-P167DRAFT_565232/gene-P167DRAFT_560164/gene-P167DRAFT_535067/gene-P167DRAFT_522346/gene-P167DRAFT_554871/gene-P167DRAFT_564638/gene-P167DRAFT_514920/gene-P167DRAFT_579296/gene-P167DRAFT_560153	17	gene-P167DRAFT_538823/gene-P167DRAFT_533253/gene-P167DRAFT_573351/gene-P167DRAFT_536880/gene-P167DRAFT_488028/gene-P167DRAFT_552817/gene-P167DRAFT_534385/gene-P167DRAFT_479653/gene-P167DRAFT_603613/gene-P167DRAFT_481444/gene-P167DRAFT_496316/gene-P167DRAFT_489961/gene-P167DRAFT_489243/gene-P167DRAFT_605578/gene-P167DRAFT_526282/gene-P167DRAFT_480434/gene-P167DRAFT_537530
BP	GO:0051186	cofactor metabolic process	41/1762	51/2516	0.0659225	0.99876	gene-P167DRAFT_538823/gene-P167DRAFT_480920/gene-P167DRAFT_521111/gene-P167DRAFT_551319/gene-P167DRAFT_533253/gene-P167DRAFT_524825/gene-P167DRAFT_573351/gene-P167DRAFT_487098/gene-P167DRAFT_536880/gene-P167DRAFT_533059/gene-P167DRAFT_488028/gene-P167DRAFT_550950/gene-P167DRAFT_552817/gene-P167DRAFT_534385/gene-P167DRAFT_542742/gene-P167DRAFT_604202/gene-P167DRAFT_565232/gene-P167DRAFT_479653/gen…	P167DRAFT_538823/P167DRAFT_480920/P167DRAFT_521111/P167DRAFT_551319/P167DRAFT_533253/P167DRAFT_524825/P167DRAFT_573351/P167DRAFT_487098/P167DRAFT_536880/P167DRAFT_533059/P167DRAFT_488028/P167DRAFT_550950/P167DRAFT_552817/P167DRAFT_534385/P167DRAFT_542742/P167DRAFT_604202/P167DRAFT_565232/P167DRAFT_479653/P167DRAFT_603613/P167DRAFT_503390/P167DRAFT_481444/P167DRAFT_496316/P167DRAFT_560164/P167DRAF…	41	17	gene-P167DRAFT_521111/gene-P167DRAFT_524825/gene-P167DRAFT_533059/gene-P167DRAFT_550950/gene-P167DRAFT_542742/gene-P167DRAFT_604202/gene-P167DRAFT_565232/gene-P167DRAFT_560164/gene-P167DRAFT_535067/gene-P167DRAFT_522346/gene-P167DRAFT_554871/gene-P167DRAFT_564638/gene-P167DRAFT_534819/gene-P167DRAFT_602390/gene-P167DRAFT_514920/gene-P167DRAFT_579296/gene-P167DRAFT_560153	24	gene-P167DRAFT_538823/gene-P167DRAFT_480920/gene-P167DRAFT_551319/gene-P167DRAFT_533253/gene-P167DRAFT_573351/gene-P167DRAFT_487098/gene-P167DRAFT_536880/gene-P167DRAFT_488028/gene-P167DRAFT_552817/gene-P167DRAFT_534385/gene-P167DRAFT_479653/gene-P167DRAFT_603613/gene-P167DRAFT_503390/gene-P167DRAFT_481444/gene-P167DRAFT_496316/gene-P167DRAFT_489961/gene-P167DRAFT_533280/gene-P167DRAFT_489243/gen…
BP	GO:0009108	coenzyme biosynthetic process	22/1762	26/2516	0.0727372	0.99876	gene-P167DRAFT_538823/gene-P167DRAFT_533253/gene-P167DRAFT_573351/gene-P167DRAFT_536880/gene-P167DRAFT_533059/gene-P167DRAFT_488028/gene-P167DRAFT_552817/gene-P167DRAFT_534385/gene-P167DRAFT_604202/gene-P167DRAFT_565232/gene-P167DRAFT_479653/gene-P167DRAFT_603613/gene-P167DRAFT_481444/gene-P167DRAFT_560164/gene-P167DRAFT_489961/gene-P167DRAFT_489243/gene-P167DRAFT_535067/gene-P167DRAFT_605578/gen…	P167DRAFT_538823/P167DRAFT_533253/P167DRAFT_573351/P167DRAFT_536880/P167DRAFT_533059/P167DRAFT_488028/P167DRAFT_552817/P167DRAFT_534385/P167DRAFT_604202/P167DRAFT_565232/P167DRAFT_479653/P167DRAFT_603613/P167DRAFT_481444/P167DRAFT_560164/P167DRAFT_489961/P167DRAFT_489243/P167DRAFT_535067/P167DRAFT_605578/P167DRAFT_522346/P167DRAFT_480434/P167DRAFT_514920/P167DRAFT_560153	22	8	gene-P167DRAFT_533059/gene-P167DRAFT_604202/gene-P167DRAFT_565232/gene-P167DRAFT_560164/gene-P167DRAFT_535067/gene-P167DRAFT_522346/gene-P167DRAFT_514920/gene-P167DRAFT_560153	14	gene-P167DRAFT_538823/gene-P167DRAFT_533253/gene-P167DRAFT_573351/gene-P167DRAFT_536880/gene-P167DRAFT_488028/gene-P167DRAFT_552817/gene-P167DRAFT_534385/gene-P167DRAFT_479653/gene-P167DRAFT_603613/gene-P167DRAFT_481444/gene-P167DRAFT_489961/gene-P167DRAFT_489243/gene-P167DRAFT_605578/gene-P167DRAFT_480434
BP	GO:0009116	nucleoside metabolic process	11/1762	12/2516	0.0848687	0.99876	gene-P167DRAFT_558095/gene-P167DRAFT_515974/gene-P167DRAFT_106023/gene-P167DRAFT_486175/gene-P167DRAFT_499028/gene-P167DRAFT_531828/gene-P167DRAFT_564638/gene-P167DRAFT_535819/gene-P167DRAFT_565145/gene-P167DRAFT_570102/gene-P167DRAFT_510409	P167DRAFT_558095/P167DRAFT_515974/P167DRAFT_106023/P167DRAFT_486175/P167DRAFT_499028/P167DRAFT_531828/P167DRAFT_564638/P167DRAFT_535819/P167DRAFT_565145/P167DRAFT_570102/P167DRAFT_510409	11	4	gene-P167DRAFT_499028/gene-P167DRAFT_531828/gene-P167DRAFT_564638/gene-P167DRAFT_565145	7	gene-P167DRAFT_558095/gene-P167DRAFT_515974/gene-P167DRAFT_106023/gene-P167DRAFT_486175/gene-P167DRAFT_535819/gene-P167DRAFT_570102/gene-P167DRAFT_510409
BP	GO:0015711	organic anion transport	11/1762	12/2516	0.0848687	0.99876	gene-P167DRAFT_500566/gene-P167DRAFT_554819/gene-P167DRAFT_483946/gene-P167DRAFT_554442/gene-P167DRAFT_478559/gene-P167DRAFT_539359/gene-P167DRAFT_557048/gene-P167DRAFT_538297/gene-P167DRAFT_569874/gene-P167DRAFT_533738/gene-P167DRAFT_479632	P167DRAFT_500566/P167DRAFT_554819/P167DRAFT_483946/P167DRAFT_554442/P167DRAFT_478559/P167DRAFT_539359/P167DRAFT_557048/P167DRAFT_538297/P167DRAFT_569874/P167DRAFT_533738/P167DRAFT_479632	11	6	gene-P167DRAFT_554819/gene-P167DRAFT_478559/gene-P167DRAFT_539359/gene-P167DRAFT_538297/gene-P167DRAFT_533738/gene-P167DRAFT_479632	5	gene-P167DRAFT_500566/gene-P167DRAFT_483946/gene-P167DRAFT_554442/gene-P167DRAFT_557048/gene-P167DRAFT_569874
BP	GO:0015849	organic acid transport	11/1762	12/2516	0.0848687	0.99876	gene-P167DRAFT_500566/gene-P167DRAFT_554819/gene-P167DRAFT_483946/gene-P167DRAFT_554442/gene-P167DRAFT_478559/gene-P167DRAFT_539359/gene-P167DRAFT_557048/gene-P167DRAFT_538297/gene-P167DRAFT_569874/gene-P167DRAFT_533738/gene-P167DRAFT_479632	P167DRAFT_500566/P167DRAFT_554819/P167DRAFT_483946/P167DRAFT_554442/P167DRAFT_478559/P167DRAFT_539359/P167DRAFT_557048/P167DRAFT_538297/P167DRAFT_569874/P167DRAFT_533738/P167DRAFT_479632	11	6	gene-P167DRAFT_554819/gene-P167DRAFT_478559/gene-P167DRAFT_539359/gene-P167DRAFT_538297/gene-P167DRAFT_533738/gene-P167DRAFT_479632	5	gene-P167DRAFT_500566/gene-P167DRAFT_483946/gene-P167DRAFT_554442/gene-P167DRAFT_557048/gene-P167DRAFT_569874
BP	GO:0019362	pyridine nucleotide metabolic process	11/1762	12/2516	0.0848687	0.99876	gene-P167DRAFT_538823/gene-P167DRAFT_551319/gene-P167DRAFT_533253/gene-P167DRAFT_536880/gene-P167DRAFT_533059/gene-P167DRAFT_488028/gene-P167DRAFT_542742/gene-P167DRAFT_603613/gene-P167DRAFT_533280/gene-P167DRAFT_489243/gene-P167DRAFT_514920	P167DRAFT_538823/P167DRAFT_551319/P167DRAFT_533253/P167DRAFT_536880/P167DRAFT_533059/P167DRAFT_488028/P167DRAFT_542742/P167DRAFT_603613/P167DRAFT_533280/P167DRAFT_489243/P167DRAFT_514920	11	3	gene-P167DRAFT_533059/gene-P167DRAFT_542742/gene-P167DRAFT_514920	8	gene-P167DRAFT_538823/gene-P167DRAFT_551319/gene-P167DRAFT_533253/gene-P167DRAFT_536880/gene-P167DRAFT_488028/gene-P167DRAFT_603613/gene-P167DRAFT_533280/gene-P167DRAFT_489243
BP	GO:0046496	nicotinamide nucleotide metabolic process	11/1762	12/2516	0.0848687	0.99876	gene-P167DRAFT_538823/gene-P167DRAFT_551319/gene-P167DRAFT_533253/gene-P167DRAFT_536880/gene-P167DRAFT_533059/gene-P167DRAFT_488028/gene-P167DRAFT_542742/gene-P167DRAFT_603613/gene-P167DRAFT_533280/gene-P167DRAFT_489243/gene-P167DRAFT_514920	P167DRAFT_538823/P167DRAFT_551319/P167DRAFT_533253/P167DRAFT_536880/P167DRAFT_533059/P167DRAFT_488028/P167DRAFT_542742/P167DRAFT_603613/P167DRAFT_533280/P167DRAFT_489243/P167DRAFT_514920	11	3	gene-P167DRAFT_533059/gene-P167DRAFT_542742/gene-P167DRAFT_514920	8	gene-P167DRAFT_538823/gene-P167DRAFT_551319/gene-P167DRAFT_533253/gene-P167DRAFT_536880/gene-P167DRAFT_488028/gene-P167DRAFT_603613/gene-P167DRAFT_533280/gene-P167DRAFT_489243
BP	GO:0046942	carboxylic acid transport	11/1762	12/2516	0.0848687	0.99876	gene-P167DRAFT_500566/gene-P167DRAFT_554819/gene-P167DRAFT_483946/gene-P167DRAFT_554442/gene-P167DRAFT_478559/gene-P167DRAFT_539359/gene-P167DRAFT_557048/gene-P167DRAFT_538297/gene-P167DRAFT_569874/gene-P167DRAFT_533738/gene-P167DRAFT_479632	P167DRAFT_500566/P167DRAFT_554819/P167DRAFT_483946/P167DRAFT_554442/P167DRAFT_478559/P167DRAFT_539359/P167DRAFT_557048/P167DRAFT_538297/P167DRAFT_569874/P167DRAFT_533738/P167DRAFT_479632	11	6	gene-P167DRAFT_554819/gene-P167DRAFT_478559/gene-P167DRAFT_539359/gene-P167DRAFT_538297/gene-P167DRAFT_533738/gene-P167DRAFT_479632	5	gene-P167DRAFT_500566/gene-P167DRAFT_483946/gene-P167DRAFT_554442/gene-P167DRAFT_557048/gene-P167DRAFT_569874
BP	GO:0098656	anion transmembrane transport	11/1762	12/2516	0.0848687	0.99876	gene-P167DRAFT_500566/gene-P167DRAFT_554819/gene-P167DRAFT_483946/gene-P167DRAFT_554442/gene-P167DRAFT_478559/gene-P167DRAFT_539359/gene-P167DRAFT_557048/gene-P167DRAFT_538297/gene-P167DRAFT_569874/gene-P167DRAFT_533738/gene-P167DRAFT_479632	P167DRAFT_500566/P167DRAFT_554819/P167DRAFT_483946/P167DRAFT_554442/P167DRAFT_478559/P167DRAFT_539359/P167DRAFT_557048/P167DRAFT_538297/P167DRAFT_569874/P167DRAFT_533738/P167DRAFT_479632	11	6	gene-P167DRAFT_554819/gene-P167DRAFT_478559/gene-P167DRAFT_539359/gene-P167DRAFT_538297/gene-P167DRAFT_533738/gene-P167DRAFT_479632	5	gene-P167DRAFT_500566/gene-P167DRAFT_483946/gene-P167DRAFT_554442/gene-P167DRAFT_557048/gene-P167DRAFT_569874
BP	GO:1901657	glycosyl compound metabolic process	11/1762	12/2516	0.0848687	0.99876	gene-P167DRAFT_558095/gene-P167DRAFT_515974/gene-P167DRAFT_106023/gene-P167DRAFT_486175/gene-P167DRAFT_499028/gene-P167DRAFT_531828/gene-P167DRAFT_564638/gene-P167DRAFT_535819/gene-P167DRAFT_565145/gene-P167DRAFT_570102/gene-P167DRAFT_510409	P167DRAFT_558095/P167DRAFT_515974/P167DRAFT_106023/P167DRAFT_486175/P167DRAFT_499028/P167DRAFT_531828/P167DRAFT_564638/P167DRAFT_535819/P167DRAFT_565145/P167DRAFT_570102/P167DRAFT_510409	11	4	gene-P167DRAFT_499028/gene-P167DRAFT_531828/gene-P167DRAFT_564638/gene-P167DRAFT_565145	7	gene-P167DRAFT_558095/gene-P167DRAFT_515974/gene-P167DRAFT_106023/gene-P167DRAFT_486175/gene-P167DRAFT_535819/gene-P167DRAFT_570102/gene-P167DRAFT_510409
BP	GO:1903825	organic acid transmembrane transport	11/1762	12/2516	0.0848687	0.99876	gene-P167DRAFT_500566/gene-P167DRAFT_554819/gene-P167DRAFT_483946/gene-P167DRAFT_554442/gene-P167DRAFT_478559/gene-P167DRAFT_539359/gene-P167DRAFT_557048/gene-P167DRAFT_538297/gene-P167DRAFT_569874/gene-P167DRAFT_533738/gene-P167DRAFT_479632	P167DRAFT_500566/P167DRAFT_554819/P167DRAFT_483946/P167DRAFT_554442/P167DRAFT_478559/P167DRAFT_539359/P167DRAFT_557048/P167DRAFT_538297/P167DRAFT_569874/P167DRAFT_533738/P167DRAFT_479632	11	6	gene-P167DRAFT_554819/gene-P167DRAFT_478559/gene-P167DRAFT_539359/gene-P167DRAFT_538297/gene-P167DRAFT_533738/gene-P167DRAFT_479632	5	gene-P167DRAFT_500566/gene-P167DRAFT_483946/gene-P167DRAFT_554442/gene-P167DRAFT_557048/gene-P167DRAFT_569874
BP	GO:1905039	carboxylic acid transmembrane transport	11/1762	12/2516	0.0848687	0.99876	gene-P167DRAFT_500566/gene-P167DRAFT_554819/gene-P167DRAFT_483946/gene-P167DRAFT_554442/gene-P167DRAFT_478559/gene-P167DRAFT_539359/gene-P167DRAFT_557048/gene-P167DRAFT_538297/gene-P167DRAFT_569874/gene-P167DRAFT_533738/gene-P167DRAFT_479632	P167DRAFT_500566/P167DRAFT_554819/P167DRAFT_483946/P167DRAFT_554442/P167DRAFT_478559/P167DRAFT_539359/P167DRAFT_557048/P167DRAFT_538297/P167DRAFT_569874/P167DRAFT_533738/P167DRAFT_479632	11	6	gene-P167DRAFT_554819/gene-P167DRAFT_478559/gene-P167DRAFT_539359/gene-P167DRAFT_538297/gene-P167DRAFT_533738/gene-P167DRAFT_479632	5	gene-P167DRAFT_500566/gene-P167DRAFT_483946/gene-P167DRAFT_554442/gene-P167DRAFT_557048/gene-P167DRAFT_569874
BP	GO:0044281	small molecule metabolic process	144/1762	194/2516	0.105329	0.99876	gene-P167DRAFT_487008/gene-P167DRAFT_566634/gene-P167DRAFT_518663/gene-P167DRAFT_538823/gene-P167DRAFT_480920/gene-P167DRAFT_539328/gene-P167DRAFT_603074/gene-P167DRAFT_494262/gene-P167DRAFT_551319/gene-P167DRAFT_536895/gene-P167DRAFT_533253/gene-P167DRAFT_523012/gene-P167DRAFT_610006/gene-P167DRAFT_481104/gene-P167DRAFT_532015/gene-P167DRAFT_484638/gene-P167DRAFT_573351/gene-P167DRAFT_479915/gen…	P167DRAFT_487008/P167DRAFT_566634/P167DRAFT_518663/P167DRAFT_538823/P167DRAFT_480920/P167DRAFT_539328/P167DRAFT_603074/P167DRAFT_494262/P167DRAFT_551319/P167DRAFT_536895/P167DRAFT_533253/P167DRAFT_523012/P167DRAFT_610006/P167DRAFT_481104/P167DRAFT_532015/P167DRAFT_484638/P167DRAFT_573351/P167DRAFT_479915/P167DRAFT_605426/P167DRAFT_536880/P167DRAFT_556931/P167DRAFT_533059/P167DRAFT_543485/P167DRAF…	144	58	gene-P167DRAFT_518663/gene-P167DRAFT_481104/gene-P167DRAFT_532015/gene-P167DRAFT_479915/gene-P167DRAFT_533059/gene-P167DRAFT_567857/gene-P167DRAFT_526000/gene-P167DRAFT_573270/gene-P167DRAFT_493769/gene-P167DRAFT_573109/gene-P167DRAFT_542742/gene-P167DRAFT_538210/gene-P167DRAFT_577049/gene-P167DRAFT_517673/gene-P167DRAFT_541476/gene-P167DRAFT_486890/gene-P167DRAFT_565232/gene-P167DRAFT_515330/gen…	86	gene-P167DRAFT_487008/gene-P167DRAFT_566634/gene-P167DRAFT_538823/gene-P167DRAFT_480920/gene-P167DRAFT_539328/gene-P167DRAFT_603074/gene-P167DRAFT_494262/gene-P167DRAFT_551319/gene-P167DRAFT_536895/gene-P167DRAFT_533253/gene-P167DRAFT_523012/gene-P167DRAFT_610006/gene-P167DRAFT_484638/gene-P167DRAFT_573351/gene-P167DRAFT_605426/gene-P167DRAFT_536880/gene-P167DRAFT_556931/gene-P167DRAFT_543485/gen…
BP	GO:0044270	cellular nitrogen compound catabolic process	17/1762	20/2516	0.106704	0.99876	gene-P167DRAFT_538823/gene-P167DRAFT_533253/gene-P167DRAFT_536880/gene-P167DRAFT_533059/gene-P167DRAFT_561172/gene-P167DRAFT_573270/gene-P167DRAFT_564750/gene-P167DRAFT_541476/novel.1142/gene-P167DRAFT_603613/gene-P167DRAFT_565835/gene-P167DRAFT_515710/gene-P167DRAFT_525274/gene-P167DRAFT_562046/gene-P167DRAFT_505077/gene-P167DRAFT_542159/gene-P167DRAFT_510925	P167DRAFT_538823/P167DRAFT_533253/P167DRAFT_536880/P167DRAFT_533059/P167DRAFT_561172/P167DRAFT_573270/P167DRAFT_564750/P167DRAFT_541476/-/P167DRAFT_603613/P167DRAFT_565835/P167DRAFT_515710/P167DRAFT_525274/P167DRAFT_562046/P167DRAFT_505077/P167DRAFT_542159/P167DRAFT_510925	17	8	gene-P167DRAFT_533059/gene-P167DRAFT_573270/gene-P167DRAFT_564750/gene-P167DRAFT_541476/novel.1142/gene-P167DRAFT_515710/gene-P167DRAFT_505077/gene-P167DRAFT_542159	9	gene-P167DRAFT_538823/gene-P167DRAFT_533253/gene-P167DRAFT_536880/gene-P167DRAFT_561172/gene-P167DRAFT_603613/gene-P167DRAFT_565835/gene-P167DRAFT_525274/gene-P167DRAFT_562046/gene-P167DRAFT_510925
BP	GO:1901361	organic cyclic compound catabolic process	17/1762	20/2516	0.106704	0.99876	gene-P167DRAFT_538823/gene-P167DRAFT_539328/gene-P167DRAFT_533253/gene-P167DRAFT_536880/gene-P167DRAFT_533059/gene-P167DRAFT_561172/gene-P167DRAFT_564750/gene-P167DRAFT_541476/novel.1142/gene-P167DRAFT_603613/gene-P167DRAFT_565835/gene-P167DRAFT_515710/gene-P167DRAFT_525274/gene-P167DRAFT_562046/gene-P167DRAFT_505077/gene-P167DRAFT_542159/gene-P167DRAFT_510925	P167DRAFT_538823/P167DRAFT_539328/P167DRAFT_533253/P167DRAFT_536880/P167DRAFT_533059/P167DRAFT_561172/P167DRAFT_564750/P167DRAFT_541476/-/P167DRAFT_603613/P167DRAFT_565835/P167DRAFT_515710/P167DRAFT_525274/P167DRAFT_562046/P167DRAFT_505077/P167DRAFT_542159/P167DRAFT_510925	17	7	gene-P167DRAFT_533059/gene-P167DRAFT_564750/gene-P167DRAFT_541476/novel.1142/gene-P167DRAFT_515710/gene-P167DRAFT_505077/gene-P167DRAFT_542159	10	gene-P167DRAFT_538823/gene-P167DRAFT_539328/gene-P167DRAFT_533253/gene-P167DRAFT_536880/gene-P167DRAFT_561172/gene-P167DRAFT_603613/gene-P167DRAFT_565835/gene-P167DRAFT_525274/gene-P167DRAFT_562046/gene-P167DRAFT_510925
BP	GO:0072525	pyridine-containing compound biosynthetic process	10/1762	11/2516	0.112884	0.99876	gene-P167DRAFT_538823/gene-P167DRAFT_533253/gene-P167DRAFT_536880/gene-P167DRAFT_533059/gene-P167DRAFT_488028/gene-P167DRAFT_603613/gene-P167DRAFT_481444/gene-P167DRAFT_489243/gene-P167DRAFT_605578/gene-P167DRAFT_514920	P167DRAFT_538823/P167DRAFT_533253/P167DRAFT_536880/P167DRAFT_533059/P167DRAFT_488028/P167DRAFT_603613/P167DRAFT_481444/P167DRAFT_489243/P167DRAFT_605578/P167DRAFT_514920	10	2	gene-P167DRAFT_533059/gene-P167DRAFT_514920	8	gene-P167DRAFT_538823/gene-P167DRAFT_533253/gene-P167DRAFT_536880/gene-P167DRAFT_488028/gene-P167DRAFT_603613/gene-P167DRAFT_481444/gene-P167DRAFT_489243/gene-P167DRAFT_605578
BP	GO:0046700	heterocycle catabolic process	16/1762	19/2516	0.132853	0.99876	gene-P167DRAFT_538823/gene-P167DRAFT_533253/gene-P167DRAFT_536880/gene-P167DRAFT_533059/gene-P167DRAFT_561172/gene-P167DRAFT_564750/gene-P167DRAFT_541476/novel.1142/gene-P167DRAFT_603613/gene-P167DRAFT_565835/gene-P167DRAFT_515710/gene-P167DRAFT_525274/gene-P167DRAFT_562046/gene-P167DRAFT_505077/gene-P167DRAFT_542159/gene-P167DRAFT_510925	P167DRAFT_538823/P167DRAFT_533253/P167DRAFT_536880/P167DRAFT_533059/P167DRAFT_561172/P167DRAFT_564750/P167DRAFT_541476/-/P167DRAFT_603613/P167DRAFT_565835/P167DRAFT_515710/P167DRAFT_525274/P167DRAFT_562046/P167DRAFT_505077/P167DRAFT_542159/P167DRAFT_510925	16	7	gene-P167DRAFT_533059/gene-P167DRAFT_564750/gene-P167DRAFT_541476/novel.1142/gene-P167DRAFT_515710/gene-P167DRAFT_505077/gene-P167DRAFT_542159	9	gene-P167DRAFT_538823/gene-P167DRAFT_533253/gene-P167DRAFT_536880/gene-P167DRAFT_561172/gene-P167DRAFT_603613/gene-P167DRAFT_565835/gene-P167DRAFT_525274/gene-P167DRAFT_562046/gene-P167DRAFT_510925
BP	GO:0006091	generation of precursor metabolites and energy	9/1762	10/2516	0.149277	0.99876	gene-P167DRAFT_538823/gene-P167DRAFT_533253/gene-P167DRAFT_536880/gene-P167DRAFT_533059/gene-P167DRAFT_535877/gene-P167DRAFT_526050/gene-P167DRAFT_603613/gene-P167DRAFT_533973/gene-P167DRAFT_538323	P167DRAFT_538823/P167DRAFT_533253/P167DRAFT_536880/P167DRAFT_533059/P167DRAFT_535877/P167DRAFT_526050/P167DRAFT_603613/P167DRAFT_533973/P167DRAFT_538323	9	1	gene-P167DRAFT_533059	8	gene-P167DRAFT_538823/gene-P167DRAFT_533253/gene-P167DRAFT_536880/gene-P167DRAFT_535877/gene-P167DRAFT_526050/gene-P167DRAFT_603613/gene-P167DRAFT_533973/gene-P167DRAFT_538323
BP	GO:0019318	hexose metabolic process	9/1762	10/2516	0.149277	0.99876	gene-P167DRAFT_538823/gene-P167DRAFT_484638/gene-P167DRAFT_489208/gene-P167DRAFT_481783/gene-P167DRAFT_529237/gene-P167DRAFT_480021/gene-P167DRAFT_486890/gene-P167DRAFT_550934/gene-P167DRAFT_536876	P167DRAFT_538823/P167DRAFT_484638/P167DRAFT_489208/P167DRAFT_481783/P167DRAFT_529237/P167DRAFT_480021/P167DRAFT_486890/P167DRAFT_550934/P167DRAFT_536876	9	1	gene-P167DRAFT_486890	8	gene-P167DRAFT_538823/gene-P167DRAFT_484638/gene-P167DRAFT_489208/gene-P167DRAFT_481783/gene-P167DRAFT_529237/gene-P167DRAFT_480021/gene-P167DRAFT_550934/gene-P167DRAFT_536876
BP	GO:1901575	organic substance catabolic process	54/1762	71/2516	0.160424	0.99876	gene-P167DRAFT_566634/gene-P167DRAFT_529509/gene-P167DRAFT_538823/gene-P167DRAFT_480920/gene-P167DRAFT_539328/gene-P167DRAFT_533253/gene-P167DRAFT_536880/gene-P167DRAFT_533059/gene-P167DRAFT_559410/gene-P167DRAFT_259355/gene-P167DRAFT_567857/gene-P167DRAFT_561172/gene-P167DRAFT_573270/gene-P167DRAFT_542693/gene-P167DRAFT_526771/gene-P167DRAFT_564750/gene-P167DRAFT_541476/gene-P167DRAFT_291476/gen…	P167DRAFT_566634/P167DRAFT_529509/P167DRAFT_538823/P167DRAFT_480920/P167DRAFT_539328/P167DRAFT_533253/P167DRAFT_536880/P167DRAFT_533059/P167DRAFT_559410/P167DRAFT_259355/P167DRAFT_567857/P167DRAFT_561172/P167DRAFT_573270/P167DRAFT_542693/P167DRAFT_526771/P167DRAFT_564750/P167DRAFT_541476/P167DRAFT_291476/P167DRAFT_554673/P167DRAFT_557164/-/P167DRAFT_603613/P167DRAFT_565835/P167DRAFT_553765/P167DR…	54	19	gene-P167DRAFT_533059/gene-P167DRAFT_567857/gene-P167DRAFT_573270/gene-P167DRAFT_542693/gene-P167DRAFT_564750/gene-P167DRAFT_541476/gene-P167DRAFT_291476/gene-P167DRAFT_557164/novel.1142/gene-P167DRAFT_488756/gene-P167DRAFT_563983/gene-P167DRAFT_515710/gene-P167DRAFT_495450/gene-P167DRAFT_57740/gene-P167DRAFT_571913/gene-P167DRAFT_505077/gene-P167DRAFT_489065/gene-P167DRAFT_540203/gene-P167DRAFT_…	35	gene-P167DRAFT_566634/gene-P167DRAFT_529509/gene-P167DRAFT_538823/gene-P167DRAFT_480920/gene-P167DRAFT_539328/gene-P167DRAFT_533253/gene-P167DRAFT_536880/gene-P167DRAFT_559410/gene-P167DRAFT_259355/gene-P167DRAFT_561172/gene-P167DRAFT_526771/gene-P167DRAFT_554673/gene-P167DRAFT_603613/gene-P167DRAFT_565835/gene-P167DRAFT_553765/gene-P167DRAFT_503390/gene-P167DRAFT_536876/gene-P167DRAFT_535342/gen…
BP	GO:0016052	carbohydrate catabolic process	12/1762	14/2516	0.160719	0.99876	gene-P167DRAFT_566634/gene-P167DRAFT_538823/gene-P167DRAFT_533253/gene-P167DRAFT_536880/gene-P167DRAFT_533059/gene-P167DRAFT_259355/gene-P167DRAFT_603613/gene-P167DRAFT_553765/gene-P167DRAFT_536876/gene-P167DRAFT_57740/gene-P167DRAFT_489065/gene-P167DRAFT_569642	P167DRAFT_566634/P167DRAFT_538823/P167DRAFT_533253/P167DRAFT_536880/P167DRAFT_533059/P167DRAFT_259355/P167DRAFT_603613/P167DRAFT_553765/P167DRAFT_536876/P167DRAFT_57740/P167DRAFT_489065/P167DRAFT_569642	12	3	gene-P167DRAFT_533059/gene-P167DRAFT_57740/gene-P167DRAFT_489065	9	gene-P167DRAFT_566634/gene-P167DRAFT_538823/gene-P167DRAFT_533253/gene-P167DRAFT_536880/gene-P167DRAFT_259355/gene-P167DRAFT_603613/gene-P167DRAFT_553765/gene-P167DRAFT_536876/gene-P167DRAFT_569642
BP	GO:0006820	anion transport	21/1762	26/2516	0.162099	0.99876	gene-P167DRAFT_604947/gene-P167DRAFT_500566/gene-P167DRAFT_554819/gene-P167DRAFT_483946/gene-P167DRAFT_278143/gene-P167DRAFT_506639/gene-P167DRAFT_606759/gene-P167DRAFT_491065/gene-P167DRAFT_554442/gene-P167DRAFT_490374/gene-P167DRAFT_511551/gene-P167DRAFT_478559/gene-P167DRAFT_536458/gene-P167DRAFT_539359/gene-P167DRAFT_558123/gene-P167DRAFT_605116/gene-P167DRAFT_557048/gene-P167DRAFT_538297/gen…	P167DRAFT_604947/P167DRAFT_500566/P167DRAFT_554819/P167DRAFT_483946/P167DRAFT_278143/P167DRAFT_506639/P167DRAFT_606759/P167DRAFT_491065/P167DRAFT_554442/P167DRAFT_490374/P167DRAFT_511551/P167DRAFT_478559/P167DRAFT_536458/P167DRAFT_539359/P167DRAFT_558123/P167DRAFT_605116/P167DRAFT_557048/P167DRAFT_538297/P167DRAFT_569874/P167DRAFT_533738/P167DRAFT_479632	21	9	gene-P167DRAFT_554819/gene-P167DRAFT_278143/gene-P167DRAFT_478559/gene-P167DRAFT_539359/gene-P167DRAFT_558123/gene-P167DRAFT_605116/gene-P167DRAFT_538297/gene-P167DRAFT_533738/gene-P167DRAFT_479632	12	gene-P167DRAFT_604947/gene-P167DRAFT_500566/gene-P167DRAFT_483946/gene-P167DRAFT_506639/gene-P167DRAFT_606759/gene-P167DRAFT_491065/gene-P167DRAFT_554442/gene-P167DRAFT_490374/gene-P167DRAFT_511551/gene-P167DRAFT_536458/gene-P167DRAFT_557048/gene-P167DRAFT_569874
BP	GO:0019439	aromatic compound catabolic process	15/1762	18/2516	0.164326	0.99876	gene-P167DRAFT_538823/gene-P167DRAFT_539328/gene-P167DRAFT_533253/gene-P167DRAFT_536880/gene-P167DRAFT_533059/gene-P167DRAFT_561172/gene-P167DRAFT_564750/gene-P167DRAFT_541476/novel.1142/gene-P167DRAFT_603613/gene-P167DRAFT_565835/gene-P167DRAFT_515710/gene-P167DRAFT_525274/gene-P167DRAFT_562046/gene-P167DRAFT_510925	P167DRAFT_538823/P167DRAFT_539328/P167DRAFT_533253/P167DRAFT_536880/P167DRAFT_533059/P167DRAFT_561172/P167DRAFT_564750/P167DRAFT_541476/-/P167DRAFT_603613/P167DRAFT_565835/P167DRAFT_515710/P167DRAFT_525274/P167DRAFT_562046/P167DRAFT_510925	15	5	gene-P167DRAFT_533059/gene-P167DRAFT_564750/gene-P167DRAFT_541476/novel.1142/gene-P167DRAFT_515710	10	gene-P167DRAFT_538823/gene-P167DRAFT_539328/gene-P167DRAFT_533253/gene-P167DRAFT_536880/gene-P167DRAFT_561172/gene-P167DRAFT_603613/gene-P167DRAFT_565835/gene-P167DRAFT_525274/gene-P167DRAFT_562046/gene-P167DRAFT_510925
BP	GO:0006397	mRNA processing	20/1762	25/2516	0.193133	0.99876	gene-P167DRAFT_4650/gene-P167DRAFT_567474/gene-P167DRAFT_562370/gene-P167DRAFT_459765/gene-P167DRAFT_523106/gene-P167DRAFT_470307/gene-P167DRAFT_489558/gene-P167DRAFT_531656/gene-P167DRAFT_275003/gene-P167DRAFT_480360/gene-P167DRAFT_595500/gene-P167DRAFT_526259/gene-P167DRAFT_490406/novel.2509/gene-P167DRAFT_490948/gene-P167DRAFT_527982/gene-P167DRAFT_560843/gene-P167DRAFT_532229/gene-P167DRAFT_5…	P167DRAFT_4650/P167DRAFT_567474/P167DRAFT_562370/P167DRAFT_459765/P167DRAFT_523106/P167DRAFT_470307/P167DRAFT_489558/P167DRAFT_531656/P167DRAFT_275003/P167DRAFT_480360/P167DRAFT_595500/P167DRAFT_526259/P167DRAFT_490406/-/P167DRAFT_490948/P167DRAFT_527982/P167DRAFT_560843/P167DRAFT_532229/P167DRAFT_527876/P167DRAFT_515607	20	15	gene-P167DRAFT_4650/gene-P167DRAFT_567474/gene-P167DRAFT_562370/gene-P167DRAFT_523106/gene-P167DRAFT_470307/gene-P167DRAFT_489558/gene-P167DRAFT_531656/gene-P167DRAFT_275003/gene-P167DRAFT_480360/gene-P167DRAFT_595500/gene-P167DRAFT_526259/gene-P167DRAFT_490406/gene-P167DRAFT_527982/gene-P167DRAFT_527876/gene-P167DRAFT_515607	5	gene-P167DRAFT_459765/novel.2509/gene-P167DRAFT_490948/gene-P167DRAFT_560843/gene-P167DRAFT_532229
BP	GO:0072522	purine-containing compound biosynthetic process	17/1762	21/2516	0.198161	0.99876	gene-P167DRAFT_538823/gene-P167DRAFT_536895/gene-P167DRAFT_533253/gene-P167DRAFT_536880/gene-P167DRAFT_533059/gene-P167DRAFT_556032/gene-P167DRAFT_565232/gene-P167DRAFT_566155/gene-P167DRAFT_603613/gene-P167DRAFT_521538/gene-P167DRAFT_537638/gene-P167DRAFT_486175/gene-P167DRAFT_574224/gene-P167DRAFT_535819/gene-P167DRAFT_570102/gene-P167DRAFT_560153/gene-P167DRAFT_538510	P167DRAFT_538823/P167DRAFT_536895/P167DRAFT_533253/P167DRAFT_536880/P167DRAFT_533059/P167DRAFT_556032/P167DRAFT_565232/P167DRAFT_566155/P167DRAFT_603613/P167DRAFT_521538/P167DRAFT_537638/P167DRAFT_486175/P167DRAFT_574224/P167DRAFT_535819/P167DRAFT_570102/P167DRAFT_560153/P167DRAFT_538510	17	3	gene-P167DRAFT_533059/gene-P167DRAFT_565232/gene-P167DRAFT_560153	14	gene-P167DRAFT_538823/gene-P167DRAFT_536895/gene-P167DRAFT_533253/gene-P167DRAFT_536880/gene-P167DRAFT_556032/gene-P167DRAFT_566155/gene-P167DRAFT_603613/gene-P167DRAFT_521538/gene-P167DRAFT_537638/gene-P167DRAFT_486175/gene-P167DRAFT_574224/gene-P167DRAFT_535819/gene-P167DRAFT_570102/gene-P167DRAFT_538510
BP	GO:0019752	carboxylic acid metabolic process	80/1762	108/2516	0.204479	0.99876	gene-P167DRAFT_518663/gene-P167DRAFT_538823/gene-P167DRAFT_480920/gene-P167DRAFT_539328/gene-P167DRAFT_603074/gene-P167DRAFT_533253/gene-P167DRAFT_610006/gene-P167DRAFT_481104/gene-P167DRAFT_532015/gene-P167DRAFT_573351/gene-P167DRAFT_479915/gene-P167DRAFT_605426/gene-P167DRAFT_536880/gene-P167DRAFT_533059/gene-P167DRAFT_543485/gene-P167DRAFT_604701/gene-P167DRAFT_567857/gene-P167DRAFT_531044/gen…	P167DRAFT_518663/P167DRAFT_538823/P167DRAFT_480920/P167DRAFT_539328/P167DRAFT_603074/P167DRAFT_533253/P167DRAFT_610006/P167DRAFT_481104/P167DRAFT_532015/P167DRAFT_573351/P167DRAFT_479915/P167DRAFT_605426/P167DRAFT_536880/P167DRAFT_533059/P167DRAFT_543485/P167DRAFT_604701/P167DRAFT_567857/P167DRAFT_531044/P167DRAFT_552817/P167DRAFT_573109/P167DRAFT_529255/P167DRAFT_534385/P167DRAFT_538210/P167DRAF…	80	38	gene-P167DRAFT_518663/gene-P167DRAFT_481104/gene-P167DRAFT_532015/gene-P167DRAFT_479915/gene-P167DRAFT_533059/gene-P167DRAFT_567857/gene-P167DRAFT_573109/gene-P167DRAFT_538210/gene-P167DRAFT_577049/gene-P167DRAFT_517673/gene-P167DRAFT_515330/gene-P167DRAFT_531125/gene-P167DRAFT_606284/gene-P167DRAFT_527130/gene-P167DRAFT_561575/gene-P167DRAFT_535329/gene-P167DRAFT_515710/gene-P167DRAFT_536787/gen…	42	gene-P167DRAFT_538823/gene-P167DRAFT_480920/gene-P167DRAFT_539328/gene-P167DRAFT_603074/gene-P167DRAFT_533253/gene-P167DRAFT_610006/gene-P167DRAFT_573351/gene-P167DRAFT_605426/gene-P167DRAFT_536880/gene-P167DRAFT_543485/gene-P167DRAFT_604701/gene-P167DRAFT_531044/gene-P167DRAFT_552817/gene-P167DRAFT_529255/gene-P167DRAFT_534385/gene-P167DRAFT_567268/gene-P167DRAFT_521054/gene-P167DRAFT_554673/gen…
BP	GO:0043436	oxoacid metabolic process	82/1762	111/2516	0.213918	0.99876	gene-P167DRAFT_518663/gene-P167DRAFT_538823/gene-P167DRAFT_480920/gene-P167DRAFT_539328/gene-P167DRAFT_603074/gene-P167DRAFT_494262/gene-P167DRAFT_533253/gene-P167DRAFT_523012/gene-P167DRAFT_610006/gene-P167DRAFT_481104/gene-P167DRAFT_532015/gene-P167DRAFT_573351/gene-P167DRAFT_479915/gene-P167DRAFT_605426/gene-P167DRAFT_536880/gene-P167DRAFT_533059/gene-P167DRAFT_543485/gene-P167DRAFT_604701/gen…	P167DRAFT_518663/P167DRAFT_538823/P167DRAFT_480920/P167DRAFT_539328/P167DRAFT_603074/P167DRAFT_494262/P167DRAFT_533253/P167DRAFT_523012/P167DRAFT_610006/P167DRAFT_481104/P167DRAFT_532015/P167DRAFT_573351/P167DRAFT_479915/P167DRAFT_605426/P167DRAFT_536880/P167DRAFT_533059/P167DRAFT_543485/P167DRAFT_604701/P167DRAFT_567857/P167DRAFT_531044/P167DRAFT_552817/P167DRAFT_573109/P167DRAFT_529255/P167DRAF…	82	38	gene-P167DRAFT_518663/gene-P167DRAFT_481104/gene-P167DRAFT_532015/gene-P167DRAFT_479915/gene-P167DRAFT_533059/gene-P167DRAFT_567857/gene-P167DRAFT_573109/gene-P167DRAFT_538210/gene-P167DRAFT_577049/gene-P167DRAFT_517673/gene-P167DRAFT_515330/gene-P167DRAFT_531125/gene-P167DRAFT_606284/gene-P167DRAFT_527130/gene-P167DRAFT_561575/gene-P167DRAFT_535329/gene-P167DRAFT_515710/gene-P167DRAFT_536787/gen…	44	gene-P167DRAFT_538823/gene-P167DRAFT_480920/gene-P167DRAFT_539328/gene-P167DRAFT_603074/gene-P167DRAFT_494262/gene-P167DRAFT_533253/gene-P167DRAFT_523012/gene-P167DRAFT_610006/gene-P167DRAFT_573351/gene-P167DRAFT_605426/gene-P167DRAFT_536880/gene-P167DRAFT_543485/gene-P167DRAFT_604701/gene-P167DRAFT_531044/gene-P167DRAFT_552817/gene-P167DRAFT_529255/gene-P167DRAFT_534385/gene-P167DRAFT_567268/gen…
BP	GO:0007017	microtubule-based process	13/1762	16/2516	0.245909	0.99876	gene-P167DRAFT_604494/gene-P167DRAFT_604003/gene-P167DRAFT_577633/gene-P167DRAFT_554784/gene-P167DRAFT_518890/gene-P167DRAFT_548896/gene-P167DRAFT_554022/gene-P167DRAFT_500251/gene-P167DRAFT_561499/gene-P167DRAFT_574705/gene-P167DRAFT_514705/gene-P167DRAFT_566505/gene-P167DRAFT_555153	P167DRAFT_604494/P167DRAFT_604003/P167DRAFT_577633/P167DRAFT_554784/P167DRAFT_518890/P167DRAFT_548896/P167DRAFT_554022/P167DRAFT_500251/P167DRAFT_561499/P167DRAFT_574705/P167DRAFT_514705/P167DRAFT_566505/P167DRAFT_555153	13	10	gene-P167DRAFT_604494/gene-P167DRAFT_604003/gene-P167DRAFT_577633/gene-P167DRAFT_554784/gene-P167DRAFT_518890/gene-P167DRAFT_554022/gene-P167DRAFT_561499/gene-P167DRAFT_574705/gene-P167DRAFT_514705/gene-P167DRAFT_566505	3	gene-P167DRAFT_548896/gene-P167DRAFT_500251/gene-P167DRAFT_555153
BP	GO:0000413	protein peptidyl-prolyl isomerization	10/1762	12/2516	0.252958	0.99876	gene-P167DRAFT_509918/gene-P167DRAFT_484524/gene-P167DRAFT_532493/gene-P167DRAFT_539493/gene-P167DRAFT_556276/gene-P167DRAFT_601446/gene-P167DRAFT_609314/gene-P167DRAFT_462773/gene-P167DRAFT_485843/gene-P167DRAFT_609136	P167DRAFT_509918/P167DRAFT_484524/P167DRAFT_532493/P167DRAFT_539493/P167DRAFT_556276/P167DRAFT_601446/P167DRAFT_609314/P167DRAFT_462773/P167DRAFT_485843/P167DRAFT_609136	10	5	gene-P167DRAFT_484524/gene-P167DRAFT_532493/gene-P167DRAFT_556276/gene-P167DRAFT_462773/gene-P167DRAFT_609136	5	gene-P167DRAFT_509918/gene-P167DRAFT_539493/gene-P167DRAFT_601446/gene-P167DRAFT_609314/gene-P167DRAFT_485843
BP	GO:0006413	translational initiation	10/1762	12/2516	0.252958	0.99876	gene-P167DRAFT_532844/gene-P167DRAFT_531263/gene-P167DRAFT_602985/gene-P167DRAFT_355651/gene-P167DRAFT_601717/gene-P167DRAFT_554953/gene-P167DRAFT_531925/gene-P167DRAFT_480796/gene-P167DRAFT_578939/gene-P167DRAFT_480382	P167DRAFT_532844/P167DRAFT_531263/P167DRAFT_602985/P167DRAFT_355651/P167DRAFT_601717/P167DRAFT_554953/P167DRAFT_531925/P167DRAFT_480796/P167DRAFT_578939/P167DRAFT_480382	10	6	gene-P167DRAFT_602985/gene-P167DRAFT_355651/gene-P167DRAFT_554953/gene-P167DRAFT_531925/gene-P167DRAFT_480796/gene-P167DRAFT_480382	4	gene-P167DRAFT_532844/gene-P167DRAFT_531263/gene-P167DRAFT_601717/gene-P167DRAFT_578939
BP	GO:0018208	peptidyl-proline modification	10/1762	12/2516	0.252958	0.99876	gene-P167DRAFT_509918/gene-P167DRAFT_484524/gene-P167DRAFT_532493/gene-P167DRAFT_539493/gene-P167DRAFT_556276/gene-P167DRAFT_601446/gene-P167DRAFT_609314/gene-P167DRAFT_462773/gene-P167DRAFT_485843/gene-P167DRAFT_609136	P167DRAFT_509918/P167DRAFT_484524/P167DRAFT_532493/P167DRAFT_539493/P167DRAFT_556276/P167DRAFT_601446/P167DRAFT_609314/P167DRAFT_462773/P167DRAFT_485843/P167DRAFT_609136	10	5	gene-P167DRAFT_484524/gene-P167DRAFT_532493/gene-P167DRAFT_556276/gene-P167DRAFT_462773/gene-P167DRAFT_609136	5	gene-P167DRAFT_509918/gene-P167DRAFT_539493/gene-P167DRAFT_601446/gene-P167DRAFT_609314/gene-P167DRAFT_485843
BP	GO:0046434	organophosphate catabolic process	10/1762	12/2516	0.252958	0.99876	gene-P167DRAFT_538823/gene-P167DRAFT_533253/gene-P167DRAFT_536880/gene-P167DRAFT_533059/gene-P167DRAFT_559410/gene-P167DRAFT_541476/gene-P167DRAFT_603613/gene-P167DRAFT_488756/gene-P167DRAFT_525274/gene-P167DRAFT_540203	P167DRAFT_538823/P167DRAFT_533253/P167DRAFT_536880/P167DRAFT_533059/P167DRAFT_559410/P167DRAFT_541476/P167DRAFT_603613/P167DRAFT_488756/P167DRAFT_525274/P167DRAFT_540203	10	4	gene-P167DRAFT_533059/gene-P167DRAFT_541476/gene-P167DRAFT_488756/gene-P167DRAFT_540203	6	gene-P167DRAFT_538823/gene-P167DRAFT_533253/gene-P167DRAFT_536880/gene-P167DRAFT_559410/gene-P167DRAFT_603613/gene-P167DRAFT_525274
BP	GO:0006082	organic acid metabolic process	82/1762	112/2516	0.261475	0.99876	gene-P167DRAFT_518663/gene-P167DRAFT_538823/gene-P167DRAFT_480920/gene-P167DRAFT_539328/gene-P167DRAFT_603074/gene-P167DRAFT_494262/gene-P167DRAFT_533253/gene-P167DRAFT_523012/gene-P167DRAFT_610006/gene-P167DRAFT_481104/gene-P167DRAFT_532015/gene-P167DRAFT_573351/gene-P167DRAFT_479915/gene-P167DRAFT_605426/gene-P167DRAFT_536880/gene-P167DRAFT_533059/gene-P167DRAFT_543485/gene-P167DRAFT_604701/gen…	P167DRAFT_518663/P167DRAFT_538823/P167DRAFT_480920/P167DRAFT_539328/P167DRAFT_603074/P167DRAFT_494262/P167DRAFT_533253/P167DRAFT_523012/P167DRAFT_610006/P167DRAFT_481104/P167DRAFT_532015/P167DRAFT_573351/P167DRAFT_479915/P167DRAFT_605426/P167DRAFT_536880/P167DRAFT_533059/P167DRAFT_543485/P167DRAFT_604701/P167DRAFT_567857/P167DRAFT_531044/P167DRAFT_552817/P167DRAFT_573109/P167DRAFT_529255/P167DRAF…	82	38	gene-P167DRAFT_518663/gene-P167DRAFT_481104/gene-P167DRAFT_532015/gene-P167DRAFT_479915/gene-P167DRAFT_533059/gene-P167DRAFT_567857/gene-P167DRAFT_573109/gene-P167DRAFT_538210/gene-P167DRAFT_577049/gene-P167DRAFT_517673/gene-P167DRAFT_515330/gene-P167DRAFT_531125/gene-P167DRAFT_606284/gene-P167DRAFT_527130/gene-P167DRAFT_561575/gene-P167DRAFT_535329/gene-P167DRAFT_515710/gene-P167DRAFT_536787/gen…	44	gene-P167DRAFT_538823/gene-P167DRAFT_480920/gene-P167DRAFT_539328/gene-P167DRAFT_603074/gene-P167DRAFT_494262/gene-P167DRAFT_533253/gene-P167DRAFT_523012/gene-P167DRAFT_610006/gene-P167DRAFT_573351/gene-P167DRAFT_605426/gene-P167DRAFT_536880/gene-P167DRAFT_543485/gene-P167DRAFT_604701/gene-P167DRAFT_531044/gene-P167DRAFT_552817/gene-P167DRAFT_529255/gene-P167DRAFT_534385/gene-P167DRAFT_567268/gen…
BP	GO:0009165	nucleotide biosynthetic process	23/1762	30/2516	0.281293	0.99876	gene-P167DRAFT_538823/gene-P167DRAFT_536895/gene-P167DRAFT_533253/gene-P167DRAFT_536880/gene-P167DRAFT_533059/gene-P167DRAFT_488028/gene-P167DRAFT_493769/gene-P167DRAFT_556032/gene-P167DRAFT_565232/gene-P167DRAFT_566155/gene-P167DRAFT_603613/gene-P167DRAFT_537638/gene-P167DRAFT_280572/gene-P167DRAFT_489243/gene-P167DRAFT_486175/gene-P167DRAFT_574224/gene-P167DRAFT_535819/gene-P167DRAFT_514920/gen…	P167DRAFT_538823/P167DRAFT_536895/P167DRAFT_533253/P167DRAFT_536880/P167DRAFT_533059/P167DRAFT_488028/P167DRAFT_493769/P167DRAFT_556032/P167DRAFT_565232/P167DRAFT_566155/P167DRAFT_603613/P167DRAFT_537638/P167DRAFT_280572/P167DRAFT_489243/P167DRAFT_486175/P167DRAFT_574224/P167DRAFT_535819/P167DRAFT_514920/P167DRAFT_518680/P167DRAFT_560153/P167DRAFT_538510/P167DRAFT_329489/P167DRAFT_511429	23	8	gene-P167DRAFT_533059/gene-P167DRAFT_493769/gene-P167DRAFT_565232/gene-P167DRAFT_514920/gene-P167DRAFT_518680/gene-P167DRAFT_560153/gene-P167DRAFT_329489/gene-P167DRAFT_511429	15	gene-P167DRAFT_538823/gene-P167DRAFT_536895/gene-P167DRAFT_533253/gene-P167DRAFT_536880/gene-P167DRAFT_488028/gene-P167DRAFT_556032/gene-P167DRAFT_566155/gene-P167DRAFT_603613/gene-P167DRAFT_537638/gene-P167DRAFT_280572/gene-P167DRAFT_489243/gene-P167DRAFT_486175/gene-P167DRAFT_574224/gene-P167DRAFT_535819/gene-P167DRAFT_538510
BP	GO:1901293	nucleoside phosphate biosynthetic process	23/1762	30/2516	0.281293	0.99876	gene-P167DRAFT_538823/gene-P167DRAFT_536895/gene-P167DRAFT_533253/gene-P167DRAFT_536880/gene-P167DRAFT_533059/gene-P167DRAFT_488028/gene-P167DRAFT_493769/gene-P167DRAFT_556032/gene-P167DRAFT_565232/gene-P167DRAFT_566155/gene-P167DRAFT_603613/gene-P167DRAFT_537638/gene-P167DRAFT_280572/gene-P167DRAFT_489243/gene-P167DRAFT_486175/gene-P167DRAFT_574224/gene-P167DRAFT_535819/gene-P167DRAFT_514920/gen…	P167DRAFT_538823/P167DRAFT_536895/P167DRAFT_533253/P167DRAFT_536880/P167DRAFT_533059/P167DRAFT_488028/P167DRAFT_493769/P167DRAFT_556032/P167DRAFT_565232/P167DRAFT_566155/P167DRAFT_603613/P167DRAFT_537638/P167DRAFT_280572/P167DRAFT_489243/P167DRAFT_486175/P167DRAFT_574224/P167DRAFT_535819/P167DRAFT_514920/P167DRAFT_518680/P167DRAFT_560153/P167DRAFT_538510/P167DRAFT_329489/P167DRAFT_511429	23	8	gene-P167DRAFT_533059/gene-P167DRAFT_493769/gene-P167DRAFT_565232/gene-P167DRAFT_514920/gene-P167DRAFT_518680/gene-P167DRAFT_560153/gene-P167DRAFT_329489/gene-P167DRAFT_511429	15	gene-P167DRAFT_538823/gene-P167DRAFT_536895/gene-P167DRAFT_533253/gene-P167DRAFT_536880/gene-P167DRAFT_488028/gene-P167DRAFT_556032/gene-P167DRAFT_566155/gene-P167DRAFT_603613/gene-P167DRAFT_537638/gene-P167DRAFT_280572/gene-P167DRAFT_489243/gene-P167DRAFT_486175/gene-P167DRAFT_574224/gene-P167DRAFT_535819/gene-P167DRAFT_538510
BP	GO:0006164	purine nucleotide biosynthetic process	15/1762	19/2516	0.28235	0.99876	gene-P167DRAFT_538823/gene-P167DRAFT_536895/gene-P167DRAFT_533253/gene-P167DRAFT_536880/gene-P167DRAFT_533059/gene-P167DRAFT_556032/gene-P167DRAFT_565232/gene-P167DRAFT_566155/gene-P167DRAFT_603613/gene-P167DRAFT_537638/gene-P167DRAFT_486175/gene-P167DRAFT_574224/gene-P167DRAFT_535819/gene-P167DRAFT_560153/gene-P167DRAFT_538510	P167DRAFT_538823/P167DRAFT_536895/P167DRAFT_533253/P167DRAFT_536880/P167DRAFT_533059/P167DRAFT_556032/P167DRAFT_565232/P167DRAFT_566155/P167DRAFT_603613/P167DRAFT_537638/P167DRAFT_486175/P167DRAFT_574224/P167DRAFT_535819/P167DRAFT_560153/P167DRAFT_538510	15	3	gene-P167DRAFT_533059/gene-P167DRAFT_565232/gene-P167DRAFT_560153	12	gene-P167DRAFT_538823/gene-P167DRAFT_536895/gene-P167DRAFT_533253/gene-P167DRAFT_536880/gene-P167DRAFT_556032/gene-P167DRAFT_566155/gene-P167DRAFT_603613/gene-P167DRAFT_537638/gene-P167DRAFT_486175/gene-P167DRAFT_574224/gene-P167DRAFT_535819/gene-P167DRAFT_538510
BP	GO:0044248	cellular catabolic process	51/1762	69/2516	0.284823	0.99876	gene-P167DRAFT_566634/gene-P167DRAFT_529509/gene-P167DRAFT_538823/gene-P167DRAFT_480920/gene-P167DRAFT_539328/gene-P167DRAFT_533253/gene-P167DRAFT_536880/gene-P167DRAFT_533059/gene-P167DRAFT_559410/gene-P167DRAFT_567857/gene-P167DRAFT_561172/gene-P167DRAFT_573270/gene-P167DRAFT_487504/gene-P167DRAFT_542693/gene-P167DRAFT_526771/gene-P167DRAFT_564750/gene-P167DRAFT_541476/gene-P167DRAFT_291476/gen…	P167DRAFT_566634/P167DRAFT_529509/P167DRAFT_538823/P167DRAFT_480920/P167DRAFT_539328/P167DRAFT_533253/P167DRAFT_536880/P167DRAFT_533059/P167DRAFT_559410/P167DRAFT_567857/P167DRAFT_561172/P167DRAFT_573270/P167DRAFT_487504/P167DRAFT_542693/P167DRAFT_526771/P167DRAFT_564750/P167DRAFT_541476/P167DRAFT_291476/P167DRAFT_554673/P167DRAFT_557164/-/P167DRAFT_603613/P167DRAFT_565835/P167DRAFT_553765/P167DR…	51	17	gene-P167DRAFT_533059/gene-P167DRAFT_567857/gene-P167DRAFT_573270/gene-P167DRAFT_487504/gene-P167DRAFT_542693/gene-P167DRAFT_564750/gene-P167DRAFT_541476/gene-P167DRAFT_291476/gene-P167DRAFT_557164/novel.1142/gene-P167DRAFT_488756/gene-P167DRAFT_515710/gene-P167DRAFT_495450/gene-P167DRAFT_57740/gene-P167DRAFT_571913/gene-P167DRAFT_505077/gene-P167DRAFT_542159	34	gene-P167DRAFT_566634/gene-P167DRAFT_529509/gene-P167DRAFT_538823/gene-P167DRAFT_480920/gene-P167DRAFT_539328/gene-P167DRAFT_533253/gene-P167DRAFT_536880/gene-P167DRAFT_559410/gene-P167DRAFT_561172/gene-P167DRAFT_526771/gene-P167DRAFT_554673/gene-P167DRAFT_603613/gene-P167DRAFT_565835/gene-P167DRAFT_553765/gene-P167DRAFT_503390/gene-P167DRAFT_535342/gene-P167DRAFT_536624/gene-P167DRAFT_539048/gen…
BP	GO:0009056	catabolic process	56/1762	76/2516	0.2852	0.99876	gene-P167DRAFT_566634/gene-P167DRAFT_529509/gene-P167DRAFT_538823/gene-P167DRAFT_480920/gene-P167DRAFT_539328/gene-P167DRAFT_533253/gene-P167DRAFT_536880/gene-P167DRAFT_533059/gene-P167DRAFT_559410/gene-P167DRAFT_259355/gene-P167DRAFT_567857/gene-P167DRAFT_561172/gene-P167DRAFT_573270/gene-P167DRAFT_487504/gene-P167DRAFT_542693/gene-P167DRAFT_526771/gene-P167DRAFT_564750/gene-P167DRAFT_541476/gen…	P167DRAFT_566634/P167DRAFT_529509/P167DRAFT_538823/P167DRAFT_480920/P167DRAFT_539328/P167DRAFT_533253/P167DRAFT_536880/P167DRAFT_533059/P167DRAFT_559410/P167DRAFT_259355/P167DRAFT_567857/P167DRAFT_561172/P167DRAFT_573270/P167DRAFT_487504/P167DRAFT_542693/P167DRAFT_526771/P167DRAFT_564750/P167DRAFT_541476/P167DRAFT_291476/P167DRAFT_554673/P167DRAFT_557164/-/P167DRAFT_603613/P167DRAFT_565835/P167DR…	56	20	gene-P167DRAFT_533059/gene-P167DRAFT_567857/gene-P167DRAFT_573270/gene-P167DRAFT_487504/gene-P167DRAFT_542693/gene-P167DRAFT_564750/gene-P167DRAFT_541476/gene-P167DRAFT_291476/gene-P167DRAFT_557164/novel.1142/gene-P167DRAFT_488756/gene-P167DRAFT_563983/gene-P167DRAFT_515710/gene-P167DRAFT_495450/gene-P167DRAFT_57740/gene-P167DRAFT_571913/gene-P167DRAFT_505077/gene-P167DRAFT_489065/gene-P167DRAFT_…	36	gene-P167DRAFT_566634/gene-P167DRAFT_529509/gene-P167DRAFT_538823/gene-P167DRAFT_480920/gene-P167DRAFT_539328/gene-P167DRAFT_533253/gene-P167DRAFT_536880/gene-P167DRAFT_559410/gene-P167DRAFT_259355/gene-P167DRAFT_561172/gene-P167DRAFT_526771/gene-P167DRAFT_554673/gene-P167DRAFT_603613/gene-P167DRAFT_565835/gene-P167DRAFT_553765/gene-P167DRAFT_503390/gene-P167DRAFT_536876/gene-P167DRAFT_535342/gen…
BP	GO:0034655	nucleobase-containing compound catabolic process	12/1762	15/2516	0.297099	0.99876	gene-P167DRAFT_538823/gene-P167DRAFT_533253/gene-P167DRAFT_536880/gene-P167DRAFT_533059/gene-P167DRAFT_561172/gene-P167DRAFT_564750/gene-P167DRAFT_541476/novel.1142/gene-P167DRAFT_603613/gene-P167DRAFT_565835/gene-P167DRAFT_525274/gene-P167DRAFT_562046	P167DRAFT_538823/P167DRAFT_533253/P167DRAFT_536880/P167DRAFT_533059/P167DRAFT_561172/P167DRAFT_564750/P167DRAFT_541476/-/P167DRAFT_603613/P167DRAFT_565835/P167DRAFT_525274/P167DRAFT_562046	12	4	gene-P167DRAFT_533059/gene-P167DRAFT_564750/gene-P167DRAFT_541476/novel.1142	8	gene-P167DRAFT_538823/gene-P167DRAFT_533253/gene-P167DRAFT_536880/gene-P167DRAFT_561172/gene-P167DRAFT_603613/gene-P167DRAFT_565835/gene-P167DRAFT_525274/gene-P167DRAFT_562046
BP	GO:0048193	Golgi vesicle transport	12/1762	15/2516	0.297099	0.99876	gene-P167DRAFT_491919/gene-P167DRAFT_523104/gene-P167DRAFT_532892/gene-P167DRAFT_604633/gene-P167DRAFT_519806/gene-P167DRAFT_507313/gene-P167DRAFT_601334/gene-P167DRAFT_517127/gene-P167DRAFT_518577/gene-P167DRAFT_485832/gene-P167DRAFT_570658/gene-P167DRAFT_487545	P167DRAFT_491919/P167DRAFT_523104/P167DRAFT_532892/P167DRAFT_604633/P167DRAFT_519806/P167DRAFT_507313/P167DRAFT_601334/P167DRAFT_517127/P167DRAFT_518577/P167DRAFT_485832/P167DRAFT_570658/P167DRAFT_487545	12	9	gene-P167DRAFT_491919/gene-P167DRAFT_532892/gene-P167DRAFT_604633/gene-P167DRAFT_519806/gene-P167DRAFT_507313/gene-P167DRAFT_517127/gene-P167DRAFT_518577/gene-P167DRAFT_570658/gene-P167DRAFT_487545	3	gene-P167DRAFT_523104/gene-P167DRAFT_601334/gene-P167DRAFT_485832
BP	GO:0006418	tRNA aminoacylation for protein translation	25/1762	33/2516	0.304312	0.99876	gene-P167DRAFT_610006/gene-P167DRAFT_532015/gene-P167DRAFT_604701/gene-P167DRAFT_567268/gene-P167DRAFT_517673/gene-P167DRAFT_521054/gene-P167DRAFT_515774/gene-P167DRAFT_540225/gene-P167DRAFT_550854/gene-P167DRAFT_505208/gene-P167DRAFT_531125/gene-P167DRAFT_527130/gene-P167DRAFT_544469/gene-P167DRAFT_561575/gene-P167DRAFT_505451/gene-P167DRAFT_536787/gene-P167DRAFT_512863/gene-P167DRAFT_560616/gen…	P167DRAFT_610006/P167DRAFT_532015/P167DRAFT_604701/P167DRAFT_567268/P167DRAFT_517673/P167DRAFT_521054/P167DRAFT_515774/P167DRAFT_540225/P167DRAFT_550854/P167DRAFT_505208/P167DRAFT_531125/P167DRAFT_527130/P167DRAFT_544469/P167DRAFT_561575/P167DRAFT_505451/P167DRAFT_536787/P167DRAFT_512863/P167DRAFT_560616/P167DRAFT_567056/P167DRAFT_543626/P167DRAFT_526750/P167DRAFT_504228/P167DRAFT_479526/P167DRAF…	25	13	gene-P167DRAFT_532015/gene-P167DRAFT_517673/gene-P167DRAFT_531125/gene-P167DRAFT_527130/gene-P167DRAFT_561575/gene-P167DRAFT_536787/gene-P167DRAFT_560616/gene-P167DRAFT_567056/gene-P167DRAFT_543626/gene-P167DRAFT_526750/gene-P167DRAFT_504228/gene-P167DRAFT_495435/gene-P167DRAFT_519494	12	gene-P167DRAFT_610006/gene-P167DRAFT_604701/gene-P167DRAFT_567268/gene-P167DRAFT_521054/gene-P167DRAFT_515774/gene-P167DRAFT_540225/gene-P167DRAFT_550854/gene-P167DRAFT_505208/gene-P167DRAFT_544469/gene-P167DRAFT_505451/gene-P167DRAFT_512863/gene-P167DRAFT_479526
BP	GO:0006520	cellular amino acid metabolic process	55/1762	75/2516	0.31096	0.99876	gene-P167DRAFT_518663/gene-P167DRAFT_480920/gene-P167DRAFT_539328/gene-P167DRAFT_603074/gene-P167DRAFT_610006/gene-P167DRAFT_532015/gene-P167DRAFT_479915/gene-P167DRAFT_605426/gene-P167DRAFT_604701/gene-P167DRAFT_567857/gene-P167DRAFT_531044/gene-P167DRAFT_567268/gene-P167DRAFT_577049/gene-P167DRAFT_517673/gene-P167DRAFT_521054/gene-P167DRAFT_554673/gene-P167DRAFT_515774/gene-P167DRAFT_535369/gen…	P167DRAFT_518663/P167DRAFT_480920/P167DRAFT_539328/P167DRAFT_603074/P167DRAFT_610006/P167DRAFT_532015/P167DRAFT_479915/P167DRAFT_605426/P167DRAFT_604701/P167DRAFT_567857/P167DRAFT_531044/P167DRAFT_567268/P167DRAFT_577049/P167DRAFT_517673/P167DRAFT_521054/P167DRAFT_554673/P167DRAFT_515774/P167DRAFT_535369/P167DRAFT_540225/P167DRAFT_550854/P167DRAFT_515330/P167DRAFT_111006/P167DRAFT_503390/P167DRAF…	55	29	gene-P167DRAFT_518663/gene-P167DRAFT_532015/gene-P167DRAFT_479915/gene-P167DRAFT_567857/gene-P167DRAFT_577049/gene-P167DRAFT_517673/gene-P167DRAFT_515330/gene-P167DRAFT_531125/gene-P167DRAFT_606284/gene-P167DRAFT_527130/gene-P167DRAFT_561575/gene-P167DRAFT_535329/gene-P167DRAFT_515710/gene-P167DRAFT_536787/gene-P167DRAFT_481019/gene-P167DRAFT_560616/gene-P167DRAFT_567056/gene-P167DRAFT_543626/gen…	26	gene-P167DRAFT_480920/gene-P167DRAFT_539328/gene-P167DRAFT_603074/gene-P167DRAFT_610006/gene-P167DRAFT_605426/gene-P167DRAFT_604701/gene-P167DRAFT_531044/gene-P167DRAFT_567268/gene-P167DRAFT_521054/gene-P167DRAFT_554673/gene-P167DRAFT_515774/gene-P167DRAFT_535369/gene-P167DRAFT_540225/gene-P167DRAFT_550854/gene-P167DRAFT_111006/gene-P167DRAFT_503390/gene-P167DRAFT_505208/gene-P167DRAFT_531511/gen…
BP	GO:0006928	movement of cell or subcellular component	9/1762	11/2516	0.313047	0.99876	gene-P167DRAFT_604494/gene-P167DRAFT_604003/gene-P167DRAFT_577633/gene-P167DRAFT_518890/gene-P167DRAFT_548896/gene-P167DRAFT_554022/gene-P167DRAFT_500251/gene-P167DRAFT_574705/gene-P167DRAFT_555153	P167DRAFT_604494/P167DRAFT_604003/P167DRAFT_577633/P167DRAFT_518890/P167DRAFT_548896/P167DRAFT_554022/P167DRAFT_500251/P167DRAFT_574705/P167DRAFT_555153	9	6	gene-P167DRAFT_604494/gene-P167DRAFT_604003/gene-P167DRAFT_577633/gene-P167DRAFT_518890/gene-P167DRAFT_554022/gene-P167DRAFT_574705	3	gene-P167DRAFT_548896/gene-P167DRAFT_500251/gene-P167DRAFT_555153
BP	GO:0007018	microtubule-based movement	9/1762	11/2516	0.313047	0.99876	gene-P167DRAFT_604494/gene-P167DRAFT_604003/gene-P167DRAFT_577633/gene-P167DRAFT_518890/gene-P167DRAFT_548896/gene-P167DRAFT_554022/gene-P167DRAFT_500251/gene-P167DRAFT_574705/gene-P167DRAFT_555153	P167DRAFT_604494/P167DRAFT_604003/P167DRAFT_577633/P167DRAFT_518890/P167DRAFT_548896/P167DRAFT_554022/P167DRAFT_500251/P167DRAFT_574705/P167DRAFT_555153	9	6	gene-P167DRAFT_604494/gene-P167DRAFT_604003/gene-P167DRAFT_577633/gene-P167DRAFT_518890/gene-P167DRAFT_554022/gene-P167DRAFT_574705	3	gene-P167DRAFT_548896/gene-P167DRAFT_500251/gene-P167DRAFT_555153
BP	GO:0016071	mRNA metabolic process	22/1762	29/2516	0.321579	0.99876	gene-P167DRAFT_4650/gene-P167DRAFT_567474/gene-P167DRAFT_562370/novel.1142/gene-P167DRAFT_459765/gene-P167DRAFT_565835/gene-P167DRAFT_523106/gene-P167DRAFT_470307/gene-P167DRAFT_489558/gene-P167DRAFT_531656/gene-P167DRAFT_275003/gene-P167DRAFT_480360/gene-P167DRAFT_595500/gene-P167DRAFT_526259/gene-P167DRAFT_490406/novel.2509/gene-P167DRAFT_490948/gene-P167DRAFT_527982/gene-P167DRAFT_560843/gene-…	P167DRAFT_4650/P167DRAFT_567474/P167DRAFT_562370/-/P167DRAFT_459765/P167DRAFT_565835/P167DRAFT_523106/P167DRAFT_470307/P167DRAFT_489558/P167DRAFT_531656/P167DRAFT_275003/P167DRAFT_480360/P167DRAFT_595500/P167DRAFT_526259/P167DRAFT_490406/-/P167DRAFT_490948/P167DRAFT_527982/P167DRAFT_560843/P167DRAFT_532229/P167DRAFT_527876/P167DRAFT_515607	22	16	gene-P167DRAFT_4650/gene-P167DRAFT_567474/gene-P167DRAFT_562370/novel.1142/gene-P167DRAFT_523106/gene-P167DRAFT_470307/gene-P167DRAFT_489558/gene-P167DRAFT_531656/gene-P167DRAFT_275003/gene-P167DRAFT_480360/gene-P167DRAFT_595500/gene-P167DRAFT_526259/gene-P167DRAFT_490406/gene-P167DRAFT_527982/gene-P167DRAFT_527876/gene-P167DRAFT_515607	6	gene-P167DRAFT_459765/gene-P167DRAFT_565835/novel.2509/gene-P167DRAFT_490948/gene-P167DRAFT_560843/gene-P167DRAFT_532229
BP	GO:0006575	cellular modified amino acid metabolic process	11/1762	14/2516	0.355593	0.99876	gene-P167DRAFT_524825/gene-P167DRAFT_573351/gene-P167DRAFT_567857/gene-P167DRAFT_552817/gene-P167DRAFT_534385/gene-P167DRAFT_479653/gene-P167DRAFT_496316/gene-P167DRAFT_480434/gene-P167DRAFT_602390/gene-P167DRAFT_571913/gene-P167DRAFT_579296	P167DRAFT_524825/P167DRAFT_573351/P167DRAFT_567857/P167DRAFT_552817/P167DRAFT_534385/P167DRAFT_479653/P167DRAFT_496316/P167DRAFT_480434/P167DRAFT_602390/P167DRAFT_571913/P167DRAFT_579296	11	5	gene-P167DRAFT_524825/gene-P167DRAFT_567857/gene-P167DRAFT_602390/gene-P167DRAFT_571913/gene-P167DRAFT_579296	6	gene-P167DRAFT_573351/gene-P167DRAFT_552817/gene-P167DRAFT_534385/gene-P167DRAFT_479653/gene-P167DRAFT_496316/gene-P167DRAFT_480434
BP	GO:0034404	nucleobase-containing small molecule biosynthetic process	11/1762	14/2516	0.355593	0.99876	gene-P167DRAFT_538823/gene-P167DRAFT_533253/gene-P167DRAFT_536880/gene-P167DRAFT_533059/gene-P167DRAFT_541476/gene-P167DRAFT_603613/gene-P167DRAFT_486175/gene-P167DRAFT_525274/gene-P167DRAFT_535819/gene-P167DRAFT_565145/gene-P167DRAFT_570102	P167DRAFT_538823/P167DRAFT_533253/P167DRAFT_536880/P167DRAFT_533059/P167DRAFT_541476/P167DRAFT_603613/P167DRAFT_486175/P167DRAFT_525274/P167DRAFT_535819/P167DRAFT_565145/P167DRAFT_570102	11	3	gene-P167DRAFT_533059/gene-P167DRAFT_541476/gene-P167DRAFT_565145	8	gene-P167DRAFT_538823/gene-P167DRAFT_533253/gene-P167DRAFT_536880/gene-P167DRAFT_603613/gene-P167DRAFT_486175/gene-P167DRAFT_525274/gene-P167DRAFT_535819/gene-P167DRAFT_570102
BP	GO:0044262	cellular carbohydrate metabolic process	11/1762	14/2516	0.355593	0.99876	gene-P167DRAFT_566634/gene-P167DRAFT_543485/gene-P167DRAFT_535877/gene-P167DRAFT_587604/gene-P167DRAFT_569491/gene-P167DRAFT_553765/gene-P167DRAFT_561436/gene-P167DRAFT_57740/gene-P167DRAFT_534647/gene-P167DRAFT_569642/gene-P167DRAFT_501281	P167DRAFT_566634/P167DRAFT_543485/P167DRAFT_535877/P167DRAFT_587604/P167DRAFT_569491/P167DRAFT_553765/P167DRAFT_561436/P167DRAFT_57740/P167DRAFT_534647/P167DRAFT_569642/P167DRAFT_501281	11	2	gene-P167DRAFT_587604/gene-P167DRAFT_57740	9	gene-P167DRAFT_566634/gene-P167DRAFT_543485/gene-P167DRAFT_535877/gene-P167DRAFT_569491/gene-P167DRAFT_553765/gene-P167DRAFT_561436/gene-P167DRAFT_534647/gene-P167DRAFT_569642/gene-P167DRAFT_501281
BP	GO:0055085	transmembrane transport	188/1762	264/2516	0.357592	0.99876	gene-P167DRAFT_485214/gene-P167DRAFT_489046/gene-P167DRAFT_481337/gene-P167DRAFT_484026/gene-P167DRAFT_484874/gene-P167DRAFT_510491/gene-P167DRAFT_577969/gene-P167DRAFT_507925/gene-P167DRAFT_532059/gene-P167DRAFT_520006/gene-P167DRAFT_553216/gene-P167DRAFT_491034/gene-P167DRAFT_500566/gene-P167DRAFT_534504/gene-P167DRAFT_519927/gene-P167DRAFT_539735/gene-P167DRAFT_535605/gene-P167DRAFT_573114/gen…	P167DRAFT_485214/P167DRAFT_489046/P167DRAFT_481337/P167DRAFT_484026/P167DRAFT_484874/P167DRAFT_510491/P167DRAFT_577969/P167DRAFT_507925/P167DRAFT_532059/P167DRAFT_520006/P167DRAFT_553216/P167DRAFT_491034/P167DRAFT_500566/P167DRAFT_534504/P167DRAFT_519927/P167DRAFT_539735/P167DRAFT_535605/P167DRAFT_573114/P167DRAFT_536493/P167DRAFT_485642/P167DRAFT_558453/P167DRAFT_494903/P167DRAFT_481168/P167DRAF…	188	82	gene-P167DRAFT_507925/gene-P167DRAFT_573114/gene-P167DRAFT_485642/gene-P167DRAFT_558453/gene-P167DRAFT_524851/gene-P167DRAFT_333959/gene-P167DRAFT_554819/gene-P167DRAFT_605196/gene-P167DRAFT_486386/gene-P167DRAFT_535454/gene-P167DRAFT_563122/gene-P167DRAFT_546874/gene-P167DRAFT_529584/gene-P167DRAFT_491712/gene-P167DRAFT_136514/gene-P167DRAFT_601372/gene-P167DRAFT_488293/gene-P167DRAFT_511615/gen…	106	gene-P167DRAFT_485214/gene-P167DRAFT_489046/gene-P167DRAFT_481337/gene-P167DRAFT_484026/gene-P167DRAFT_484874/gene-P167DRAFT_510491/gene-P167DRAFT_577969/gene-P167DRAFT_532059/gene-P167DRAFT_520006/gene-P167DRAFT_553216/gene-P167DRAFT_491034/gene-P167DRAFT_500566/gene-P167DRAFT_534504/gene-P167DRAFT_519927/gene-P167DRAFT_539735/gene-P167DRAFT_535605/gene-P167DRAFT_536493/gene-P167DRAFT_494903/gen…
BP	GO:0043038	amino acid activation	26/1762	35/2516	0.364968	0.99876	gene-P167DRAFT_610006/gene-P167DRAFT_532015/gene-P167DRAFT_604701/gene-P167DRAFT_567268/gene-P167DRAFT_517673/gene-P167DRAFT_521054/gene-P167DRAFT_515774/gene-P167DRAFT_540225/gene-P167DRAFT_550854/gene-P167DRAFT_505208/gene-P167DRAFT_531511/gene-P167DRAFT_531125/gene-P167DRAFT_527130/gene-P167DRAFT_544469/gene-P167DRAFT_561575/gene-P167DRAFT_505451/gene-P167DRAFT_536787/gene-P167DRAFT_512863/gen…	P167DRAFT_610006/P167DRAFT_532015/P167DRAFT_604701/P167DRAFT_567268/P167DRAFT_517673/P167DRAFT_521054/P167DRAFT_515774/P167DRAFT_540225/P167DRAFT_550854/P167DRAFT_505208/P167DRAFT_531511/P167DRAFT_531125/P167DRAFT_527130/P167DRAFT_544469/P167DRAFT_561575/P167DRAFT_505451/P167DRAFT_536787/P167DRAFT_512863/P167DRAFT_560616/P167DRAFT_567056/P167DRAFT_543626/P167DRAFT_526750/P167DRAFT_504228/P167DRAF…	26	13	gene-P167DRAFT_532015/gene-P167DRAFT_517673/gene-P167DRAFT_531125/gene-P167DRAFT_527130/gene-P167DRAFT_561575/gene-P167DRAFT_536787/gene-P167DRAFT_560616/gene-P167DRAFT_567056/gene-P167DRAFT_543626/gene-P167DRAFT_526750/gene-P167DRAFT_504228/gene-P167DRAFT_495435/gene-P167DRAFT_519494	13	gene-P167DRAFT_610006/gene-P167DRAFT_604701/gene-P167DRAFT_567268/gene-P167DRAFT_521054/gene-P167DRAFT_515774/gene-P167DRAFT_540225/gene-P167DRAFT_550854/gene-P167DRAFT_505208/gene-P167DRAFT_531511/gene-P167DRAFT_544469/gene-P167DRAFT_505451/gene-P167DRAFT_512863/gene-P167DRAFT_479526
BP	GO:0043039	tRNA aminoacylation	26/1762	35/2516	0.364968	0.99876	gene-P167DRAFT_610006/gene-P167DRAFT_532015/gene-P167DRAFT_604701/gene-P167DRAFT_567268/gene-P167DRAFT_517673/gene-P167DRAFT_521054/gene-P167DRAFT_515774/gene-P167DRAFT_540225/gene-P167DRAFT_550854/gene-P167DRAFT_505208/gene-P167DRAFT_531511/gene-P167DRAFT_531125/gene-P167DRAFT_527130/gene-P167DRAFT_544469/gene-P167DRAFT_561575/gene-P167DRAFT_505451/gene-P167DRAFT_536787/gene-P167DRAFT_512863/gen…	P167DRAFT_610006/P167DRAFT_532015/P167DRAFT_604701/P167DRAFT_567268/P167DRAFT_517673/P167DRAFT_521054/P167DRAFT_515774/P167DRAFT_540225/P167DRAFT_550854/P167DRAFT_505208/P167DRAFT_531511/P167DRAFT_531125/P167DRAFT_527130/P167DRAFT_544469/P167DRAFT_561575/P167DRAFT_505451/P167DRAFT_536787/P167DRAFT_512863/P167DRAFT_560616/P167DRAFT_567056/P167DRAFT_543626/P167DRAFT_526750/P167DRAFT_504228/P167DRAF…	26	13	gene-P167DRAFT_532015/gene-P167DRAFT_517673/gene-P167DRAFT_531125/gene-P167DRAFT_527130/gene-P167DRAFT_561575/gene-P167DRAFT_536787/gene-P167DRAFT_560616/gene-P167DRAFT_567056/gene-P167DRAFT_543626/gene-P167DRAFT_526750/gene-P167DRAFT_504228/gene-P167DRAFT_495435/gene-P167DRAFT_519494	13	gene-P167DRAFT_610006/gene-P167DRAFT_604701/gene-P167DRAFT_567268/gene-P167DRAFT_521054/gene-P167DRAFT_515774/gene-P167DRAFT_540225/gene-P167DRAFT_550854/gene-P167DRAFT_505208/gene-P167DRAFT_531511/gene-P167DRAFT_544469/gene-P167DRAFT_505451/gene-P167DRAFT_512863/gene-P167DRAFT_479526
BP	GO:0006298	mismatch repair	8/1762	10/2516	0.383261	0.99876	gene-P167DRAFT_554634/gene-P167DRAFT_603488/gene-P167DRAFT_544712/gene-P167DRAFT_604057/gene-P167DRAFT_490717/gene-P167DRAFT_524800/gene-P167DRAFT_524724/gene-P167DRAFT_489393	P167DRAFT_554634/P167DRAFT_603488/P167DRAFT_544712/P167DRAFT_604057/P167DRAFT_490717/P167DRAFT_524800/P167DRAFT_524724/P167DRAFT_489393	8	5	gene-P167DRAFT_554634/gene-P167DRAFT_544712/gene-P167DRAFT_604057/gene-P167DRAFT_524800/gene-P167DRAFT_489393	3	gene-P167DRAFT_603488/gene-P167DRAFT_490717/gene-P167DRAFT_524724
BP	GO:0006887	exocytosis	8/1762	10/2516	0.383261	0.99876	gene-P167DRAFT_294150/gene-P167DRAFT_526775/gene-P167DRAFT_498912/gene-P167DRAFT_551369/gene-P167DRAFT_564783/gene-P167DRAFT_550687/gene-P167DRAFT_489754/gene-P167DRAFT_554099	P167DRAFT_294150/P167DRAFT_526775/P167DRAFT_498912/P167DRAFT_551369/P167DRAFT_564783/P167DRAFT_550687/P167DRAFT_489754/P167DRAFT_554099	8	8	gene-P167DRAFT_294150/gene-P167DRAFT_526775/gene-P167DRAFT_498912/gene-P167DRAFT_551369/gene-P167DRAFT_564783/gene-P167DRAFT_550687/gene-P167DRAFT_489754/gene-P167DRAFT_554099	0
BP	GO:0022402	cell cycle process	8/1762	10/2516	0.383261	0.99876	gene-P167DRAFT_527299/gene-P167DRAFT_542693/gene-P167DRAFT_559053/gene-P167DRAFT_493882/gene-P167DRAFT_609316/gene-P167DRAFT_563632/gene-P167DRAFT_542440/gene-P167DRAFT_487594	P167DRAFT_527299/P167DRAFT_542693/P167DRAFT_559053/P167DRAFT_493882/P167DRAFT_609316/P167DRAFT_563632/P167DRAFT_542440/P167DRAFT_487594	8	4	gene-P167DRAFT_527299/gene-P167DRAFT_542693/gene-P167DRAFT_559053/gene-P167DRAFT_542440	4	gene-P167DRAFT_493882/gene-P167DRAFT_609316/gene-P167DRAFT_563632/gene-P167DRAFT_487594
BP	GO:0032940	secretion by cell	8/1762	10/2516	0.383261	0.99876	gene-P167DRAFT_294150/gene-P167DRAFT_526775/gene-P167DRAFT_498912/gene-P167DRAFT_551369/gene-P167DRAFT_564783/gene-P167DRAFT_550687/gene-P167DRAFT_489754/gene-P167DRAFT_554099	P167DRAFT_294150/P167DRAFT_526775/P167DRAFT_498912/P167DRAFT_551369/P167DRAFT_564783/P167DRAFT_550687/P167DRAFT_489754/P167DRAFT_554099	8	8	gene-P167DRAFT_294150/gene-P167DRAFT_526775/gene-P167DRAFT_498912/gene-P167DRAFT_551369/gene-P167DRAFT_564783/gene-P167DRAFT_550687/gene-P167DRAFT_489754/gene-P167DRAFT_554099	0
BP	GO:0033013	tetrapyrrole metabolic process	8/1762	10/2516	0.383261	0.99876	gene-P167DRAFT_550950/gene-P167DRAFT_557753/gene-P167DRAFT_554871/gene-P167DRAFT_546029/gene-P167DRAFT_526282/gene-P167DRAFT_482055/gene-P167DRAFT_537530/gene-P167DRAFT_510925	P167DRAFT_550950/P167DRAFT_557753/P167DRAFT_554871/P167DRAFT_546029/P167DRAFT_526282/P167DRAFT_482055/P167DRAFT_537530/P167DRAFT_510925	8	5	gene-P167DRAFT_550950/gene-P167DRAFT_557753/gene-P167DRAFT_554871/gene-P167DRAFT_546029/gene-P167DRAFT_482055	3	gene-P167DRAFT_526282/gene-P167DRAFT_537530/gene-P167DRAFT_510925
BP	GO:0046903	secretion	8/1762	10/2516	0.383261	0.99876	gene-P167DRAFT_294150/gene-P167DRAFT_526775/gene-P167DRAFT_498912/gene-P167DRAFT_551369/gene-P167DRAFT_564783/gene-P167DRAFT_550687/gene-P167DRAFT_489754/gene-P167DRAFT_554099	P167DRAFT_294150/P167DRAFT_526775/P167DRAFT_498912/P167DRAFT_551369/P167DRAFT_564783/P167DRAFT_550687/P167DRAFT_489754/P167DRAFT_554099	8	8	gene-P167DRAFT_294150/gene-P167DRAFT_526775/gene-P167DRAFT_498912/gene-P167DRAFT_551369/gene-P167DRAFT_564783/gene-P167DRAFT_550687/gene-P167DRAFT_489754/gene-P167DRAFT_554099	0
BP	GO:0044283	small molecule biosynthetic process	45/1762	62/2516	0.38727	0.99876	gene-P167DRAFT_518663/gene-P167DRAFT_538823/gene-P167DRAFT_603074/gene-P167DRAFT_533253/gene-P167DRAFT_481104/gene-P167DRAFT_573351/gene-P167DRAFT_479915/gene-P167DRAFT_536880/gene-P167DRAFT_533059/gene-P167DRAFT_552817/gene-P167DRAFT_573109/gene-P167DRAFT_529255/gene-P167DRAFT_480021/gene-P167DRAFT_534385/gene-P167DRAFT_463956/gene-P167DRAFT_538210/gene-P167DRAFT_541476/gene-P167DRAFT_479653/gen…	P167DRAFT_518663/P167DRAFT_538823/P167DRAFT_603074/P167DRAFT_533253/P167DRAFT_481104/P167DRAFT_573351/P167DRAFT_479915/P167DRAFT_536880/P167DRAFT_533059/P167DRAFT_552817/P167DRAFT_573109/P167DRAFT_529255/P167DRAFT_480021/P167DRAFT_534385/P167DRAFT_463956/P167DRAFT_538210/P167DRAFT_541476/P167DRAFT_479653/P167DRAFT_535369/P167DRAFT_603613/P167DRAFT_111006/P167DRAFT_481444/P167DRAFT_560164/P167DRAF…	45	21	gene-P167DRAFT_518663/gene-P167DRAFT_481104/gene-P167DRAFT_479915/gene-P167DRAFT_533059/gene-P167DRAFT_573109/gene-P167DRAFT_538210/gene-P167DRAFT_541476/gene-P167DRAFT_560164/gene-P167DRAFT_535067/gene-P167DRAFT_535329/gene-P167DRAFT_492960/gene-P167DRAFT_481019/gene-P167DRAFT_525002/gene-P167DRAFT_531410/gene-P167DRAFT_567225/gene-P167DRAFT_481577/gene-P167DRAFT_532517/gene-P167DRAFT_565145/gen…	24	gene-P167DRAFT_538823/gene-P167DRAFT_603074/gene-P167DRAFT_533253/gene-P167DRAFT_573351/gene-P167DRAFT_536880/gene-P167DRAFT_552817/gene-P167DRAFT_529255/gene-P167DRAFT_480021/gene-P167DRAFT_534385/gene-P167DRAFT_463956/gene-P167DRAFT_479653/gene-P167DRAFT_535369/gene-P167DRAFT_603613/gene-P167DRAFT_111006/gene-P167DRAFT_481444/gene-P167DRAFT_488424/gene-P167DRAFT_605578/gene-P167DRAFT_486175/gen…
BP	GO:0006790	sulfur compound metabolic process	18/1762	24/2516	0.389162	0.99876	gene-P167DRAFT_518663/gene-P167DRAFT_521111/gene-P167DRAFT_524825/gene-P167DRAFT_487098/gene-P167DRAFT_567857/gene-P167DRAFT_577049/gene-P167DRAFT_604202/gene-P167DRAFT_496316/gene-P167DRAFT_538558/gene-P167DRAFT_490397/gene-P167DRAFT_535356/gene-P167DRAFT_482868/gene-P167DRAFT_534819/gene-P167DRAFT_602390/gene-P167DRAFT_571913/gene-P167DRAFT_532137/gene-P167DRAFT_218796/gene-P167DRAFT_579296	P167DRAFT_518663/P167DRAFT_521111/P167DRAFT_524825/P167DRAFT_487098/P167DRAFT_567857/P167DRAFT_577049/P167DRAFT_604202/P167DRAFT_496316/P167DRAFT_538558/P167DRAFT_490397/P167DRAFT_535356/P167DRAFT_482868/P167DRAFT_534819/P167DRAFT_602390/P167DRAFT_571913/P167DRAFT_532137/P167DRAFT_218796/P167DRAFT_579296	18	11	gene-P167DRAFT_518663/gene-P167DRAFT_521111/gene-P167DRAFT_524825/gene-P167DRAFT_567857/gene-P167DRAFT_577049/gene-P167DRAFT_604202/gene-P167DRAFT_534819/gene-P167DRAFT_602390/gene-P167DRAFT_571913/gene-P167DRAFT_218796/gene-P167DRAFT_579296	7	gene-P167DRAFT_487098/gene-P167DRAFT_496316/gene-P167DRAFT_538558/gene-P167DRAFT_490397/gene-P167DRAFT_535356/gene-P167DRAFT_482868/gene-P167DRAFT_532137
BP	GO:0009152	purine ribonucleotide biosynthetic process	13/1762	17/2516	0.389242	0.99876	gene-P167DRAFT_538823/gene-P167DRAFT_533253/gene-P167DRAFT_536880/gene-P167DRAFT_533059/gene-P167DRAFT_556032/gene-P167DRAFT_565232/gene-P167DRAFT_566155/gene-P167DRAFT_603613/gene-P167DRAFT_486175/gene-P167DRAFT_574224/gene-P167DRAFT_535819/gene-P167DRAFT_560153/gene-P167DRAFT_538510	P167DRAFT_538823/P167DRAFT_533253/P167DRAFT_536880/P167DRAFT_533059/P167DRAFT_556032/P167DRAFT_565232/P167DRAFT_566155/P167DRAFT_603613/P167DRAFT_486175/P167DRAFT_574224/P167DRAFT_535819/P167DRAFT_560153/P167DRAFT_538510	13	3	gene-P167DRAFT_533059/gene-P167DRAFT_565232/gene-P167DRAFT_560153	10	gene-P167DRAFT_538823/gene-P167DRAFT_533253/gene-P167DRAFT_536880/gene-P167DRAFT_556032/gene-P167DRAFT_566155/gene-P167DRAFT_603613/gene-P167DRAFT_486175/gene-P167DRAFT_574224/gene-P167DRAFT_535819/gene-P167DRAFT_538510
BP	GO:0009260	ribonucleotide biosynthetic process	13/1762	17/2516	0.389242	0.99876	gene-P167DRAFT_538823/gene-P167DRAFT_533253/gene-P167DRAFT_536880/gene-P167DRAFT_533059/gene-P167DRAFT_556032/gene-P167DRAFT_565232/gene-P167DRAFT_566155/gene-P167DRAFT_603613/gene-P167DRAFT_486175/gene-P167DRAFT_574224/gene-P167DRAFT_535819/gene-P167DRAFT_560153/gene-P167DRAFT_538510	P167DRAFT_538823/P167DRAFT_533253/P167DRAFT_536880/P167DRAFT_533059/P167DRAFT_556032/P167DRAFT_565232/P167DRAFT_566155/P167DRAFT_603613/P167DRAFT_486175/P167DRAFT_574224/P167DRAFT_535819/P167DRAFT_560153/P167DRAFT_538510	13	3	gene-P167DRAFT_533059/gene-P167DRAFT_565232/gene-P167DRAFT_560153	10	gene-P167DRAFT_538823/gene-P167DRAFT_533253/gene-P167DRAFT_536880/gene-P167DRAFT_556032/gene-P167DRAFT_566155/gene-P167DRAFT_603613/gene-P167DRAFT_486175/gene-P167DRAFT_574224/gene-P167DRAFT_535819/gene-P167DRAFT_538510
BP	GO:0046390	ribose phosphate biosynthetic process	13/1762	17/2516	0.389242	0.99876	gene-P167DRAFT_538823/gene-P167DRAFT_533253/gene-P167DRAFT_536880/gene-P167DRAFT_533059/gene-P167DRAFT_556032/gene-P167DRAFT_565232/gene-P167DRAFT_566155/gene-P167DRAFT_603613/gene-P167DRAFT_486175/gene-P167DRAFT_574224/gene-P167DRAFT_535819/gene-P167DRAFT_560153/gene-P167DRAFT_538510	P167DRAFT_538823/P167DRAFT_533253/P167DRAFT_536880/P167DRAFT_533059/P167DRAFT_556032/P167DRAFT_565232/P167DRAFT_566155/P167DRAFT_603613/P167DRAFT_486175/P167DRAFT_574224/P167DRAFT_535819/P167DRAFT_560153/P167DRAFT_538510	13	3	gene-P167DRAFT_533059/gene-P167DRAFT_565232/gene-P167DRAFT_560153	10	gene-P167DRAFT_538823/gene-P167DRAFT_533253/gene-P167DRAFT_536880/gene-P167DRAFT_556032/gene-P167DRAFT_566155/gene-P167DRAFT_603613/gene-P167DRAFT_486175/gene-P167DRAFT_574224/gene-P167DRAFT_535819/gene-P167DRAFT_538510
BP	GO:0072330	monocarboxylic acid biosynthetic process	13/1762	17/2516	0.389242	0.99876	gene-P167DRAFT_538823/gene-P167DRAFT_533253/gene-P167DRAFT_481104/gene-P167DRAFT_536880/gene-P167DRAFT_533059/gene-P167DRAFT_573109/gene-P167DRAFT_529255/gene-P167DRAFT_534385/gene-P167DRAFT_538210/gene-P167DRAFT_603613/gene-P167DRAFT_480434/gene-P167DRAFT_552837/gene-P167DRAFT_567225	P167DRAFT_538823/P167DRAFT_533253/P167DRAFT_481104/P167DRAFT_536880/P167DRAFT_533059/P167DRAFT_573109/P167DRAFT_529255/P167DRAFT_534385/P167DRAFT_538210/P167DRAFT_603613/P167DRAFT_480434/P167DRAFT_552837/P167DRAFT_567225	13	5	gene-P167DRAFT_481104/gene-P167DRAFT_533059/gene-P167DRAFT_573109/gene-P167DRAFT_538210/gene-P167DRAFT_567225	8	gene-P167DRAFT_538823/gene-P167DRAFT_533253/gene-P167DRAFT_536880/gene-P167DRAFT_529255/gene-P167DRAFT_534385/gene-P167DRAFT_603613/gene-P167DRAFT_480434/gene-P167DRAFT_552837
BP	GO:0006508	proteolysis	69/1762	96/2516	0.391591	0.99876	gene-P167DRAFT_562946/gene-P167DRAFT_513594/gene-P167DRAFT_515893/gene-P167DRAFT_529509/gene-P167DRAFT_573316/gene-P167DRAFT_474800/gene-P167DRAFT_500036/gene-P167DRAFT_516955/gene-P167DRAFT_514835/gene-P167DRAFT_479469/gene-P167DRAFT_481049/gene-P167DRAFT_542693/gene-P167DRAFT_526771/gene-P167DRAFT_504436/gene-P167DRAFT_291476/gene-P167DRAFT_557164/gene-P167DRAFT_564030/gene-P167DRAFT_524042/gen…	P167DRAFT_562946/P167DRAFT_513594/P167DRAFT_515893/P167DRAFT_529509/P167DRAFT_573316/P167DRAFT_474800/P167DRAFT_500036/P167DRAFT_516955/P167DRAFT_514835/P167DRAFT_479469/P167DRAFT_481049/P167DRAFT_542693/P167DRAFT_526771/P167DRAFT_504436/P167DRAFT_291476/P167DRAFT_557164/P167DRAFT_564030/P167DRAFT_524042/P167DRAFT_524768/P167DRAFT_494051/P167DRAFT_604912/P167DRAFT_156566/P167DRAFT_539908/P167DRAF…	69	30	gene-P167DRAFT_573316/gene-P167DRAFT_474800/gene-P167DRAFT_516955/gene-P167DRAFT_514835/gene-P167DRAFT_542693/gene-P167DRAFT_504436/gene-P167DRAFT_291476/gene-P167DRAFT_557164/gene-P167DRAFT_564030/gene-P167DRAFT_604912/gene-P167DRAFT_156566/gene-P167DRAFT_539908/gene-P167DRAFT_499556/gene-P167DRAFT_532044/gene-P167DRAFT_552546/gene-P167DRAFT_482398/gene-P167DRAFT_156606/gene-P167DRAFT_549563/gen…	39	gene-P167DRAFT_562946/gene-P167DRAFT_513594/gene-P167DRAFT_515893/gene-P167DRAFT_529509/gene-P167DRAFT_500036/gene-P167DRAFT_479469/gene-P167DRAFT_481049/gene-P167DRAFT_526771/gene-P167DRAFT_524042/gene-P167DRAFT_524768/gene-P167DRAFT_494051/gene-P167DRAFT_535342/gene-P167DRAFT_494470/gene-P167DRAFT_536624/gene-P167DRAFT_542762/gene-P167DRAFT_539048/gene-P167DRAFT_566604/gene-P167DRAFT_604287/gen…
BP	GO:0050896	response to stimulus	119/1762	167/2516	0.3971	0.99876	gene-P167DRAFT_496183/gene-P167DRAFT_322540/gene-P167DRAFT_488068/gene-P167DRAFT_598177/gene-P167DRAFT_533499/gene-P167DRAFT_519376/gene-P167DRAFT_526783/gene-P167DRAFT_556417/gene-P167DRAFT_547902/gene-P167DRAFT_602975/gene-P167DRAFT_548339/gene-P167DRAFT_607294/gene-P167DRAFT_256142/gene-P167DRAFT_506911/gene-P167DRAFT_1242/gene-P167DRAFT_577181/gene-P167DRAFT_484872/gene-P167DRAFT_493769/gene-…	P167DRAFT_496183/P167DRAFT_322540/P167DRAFT_488068/P167DRAFT_598177/P167DRAFT_533499/P167DRAFT_519376/P167DRAFT_526783/P167DRAFT_556417/P167DRAFT_547902/P167DRAFT_602975/P167DRAFT_548339/P167DRAFT_607294/P167DRAFT_256142/P167DRAFT_506911/P167DRAFT_1242/P167DRAFT_577181/P167DRAFT_484872/P167DRAFT_493769/P167DRAFT_494613/P167DRAFT_510800/P167DRAFT_488182/P167DRAFT_534844/P167DRAFT_570604/P167DRAFT_…	119	77	gene-P167DRAFT_598177/gene-P167DRAFT_533499/gene-P167DRAFT_556417/gene-P167DRAFT_547902/gene-P167DRAFT_602975/gene-P167DRAFT_548339/gene-P167DRAFT_607294/gene-P167DRAFT_256142/gene-P167DRAFT_506911/gene-P167DRAFT_1242/gene-P167DRAFT_577181/gene-P167DRAFT_493769/gene-P167DRAFT_494613/gene-P167DRAFT_510800/gene-P167DRAFT_488182/gene-P167DRAFT_534844/gene-P167DRAFT_512349/gene-P167DRAFT_507898/gene-…	42	gene-P167DRAFT_496183/gene-P167DRAFT_322540/gene-P167DRAFT_488068/gene-P167DRAFT_519376/gene-P167DRAFT_526783/gene-P167DRAFT_484872/gene-P167DRAFT_570604/gene-P167DRAFT_520238/gene-P167DRAFT_217062/gene-P167DRAFT_461968/gene-P167DRAFT_542797/gene-P167DRAFT_603488/gene-P167DRAFT_480285/gene-P167DRAFT_190644/gene-P167DRAFT_480227/gene-P167DRAFT_500905/gene-P167DRAFT_604129/gene-P167DRAFT_501111/gen…
BP	GO:0016053	organic acid biosynthetic process	30/1762	41/2516	0.401694	0.99876	gene-P167DRAFT_518663/gene-P167DRAFT_538823/gene-P167DRAFT_603074/gene-P167DRAFT_533253/gene-P167DRAFT_481104/gene-P167DRAFT_573351/gene-P167DRAFT_479915/gene-P167DRAFT_536880/gene-P167DRAFT_533059/gene-P167DRAFT_552817/gene-P167DRAFT_573109/gene-P167DRAFT_529255/gene-P167DRAFT_534385/gene-P167DRAFT_538210/gene-P167DRAFT_479653/gene-P167DRAFT_535369/gene-P167DRAFT_603613/gene-P167DRAFT_111006/gen…	P167DRAFT_518663/P167DRAFT_538823/P167DRAFT_603074/P167DRAFT_533253/P167DRAFT_481104/P167DRAFT_573351/P167DRAFT_479915/P167DRAFT_536880/P167DRAFT_533059/P167DRAFT_552817/P167DRAFT_573109/P167DRAFT_529255/P167DRAFT_534385/P167DRAFT_538210/P167DRAFT_479653/P167DRAFT_535369/P167DRAFT_603613/P167DRAFT_111006/P167DRAFT_535329/P167DRAFT_536843/P167DRAFT_480434/P167DRAFT_492960/P167DRAFT_481019/P167DRAF…	30	15	gene-P167DRAFT_518663/gene-P167DRAFT_481104/gene-P167DRAFT_479915/gene-P167DRAFT_533059/gene-P167DRAFT_573109/gene-P167DRAFT_538210/gene-P167DRAFT_535329/gene-P167DRAFT_492960/gene-P167DRAFT_481019/gene-P167DRAFT_525002/gene-P167DRAFT_567225/gene-P167DRAFT_481577/gene-P167DRAFT_532517/gene-P167DRAFT_329489/gene-P167DRAFT_535098	15	gene-P167DRAFT_538823/gene-P167DRAFT_603074/gene-P167DRAFT_533253/gene-P167DRAFT_573351/gene-P167DRAFT_536880/gene-P167DRAFT_552817/gene-P167DRAFT_529255/gene-P167DRAFT_534385/gene-P167DRAFT_479653/gene-P167DRAFT_535369/gene-P167DRAFT_603613/gene-P167DRAFT_111006/gene-P167DRAFT_536843/gene-P167DRAFT_480434/gene-P167DRAFT_552837
BP	GO:0046394	carboxylic acid biosynthetic process	30/1762	41/2516	0.401694	0.99876	gene-P167DRAFT_518663/gene-P167DRAFT_538823/gene-P167DRAFT_603074/gene-P167DRAFT_533253/gene-P167DRAFT_481104/gene-P167DRAFT_573351/gene-P167DRAFT_479915/gene-P167DRAFT_536880/gene-P167DRAFT_533059/gene-P167DRAFT_552817/gene-P167DRAFT_573109/gene-P167DRAFT_529255/gene-P167DRAFT_534385/gene-P167DRAFT_538210/gene-P167DRAFT_479653/gene-P167DRAFT_535369/gene-P167DRAFT_603613/gene-P167DRAFT_111006/gen…	P167DRAFT_518663/P167DRAFT_538823/P167DRAFT_603074/P167DRAFT_533253/P167DRAFT_481104/P167DRAFT_573351/P167DRAFT_479915/P167DRAFT_536880/P167DRAFT_533059/P167DRAFT_552817/P167DRAFT_573109/P167DRAFT_529255/P167DRAFT_534385/P167DRAFT_538210/P167DRAFT_479653/P167DRAFT_535369/P167DRAFT_603613/P167DRAFT_111006/P167DRAFT_535329/P167DRAFT_536843/P167DRAFT_480434/P167DRAFT_492960/P167DRAFT_481019/P167DRAF…	30	15	gene-P167DRAFT_518663/gene-P167DRAFT_481104/gene-P167DRAFT_479915/gene-P167DRAFT_533059/gene-P167DRAFT_573109/gene-P167DRAFT_538210/gene-P167DRAFT_535329/gene-P167DRAFT_492960/gene-P167DRAFT_481019/gene-P167DRAFT_525002/gene-P167DRAFT_567225/gene-P167DRAFT_481577/gene-P167DRAFT_532517/gene-P167DRAFT_329489/gene-P167DRAFT_535098	15	gene-P167DRAFT_538823/gene-P167DRAFT_603074/gene-P167DRAFT_533253/gene-P167DRAFT_573351/gene-P167DRAFT_536880/gene-P167DRAFT_552817/gene-P167DRAFT_529255/gene-P167DRAFT_534385/gene-P167DRAFT_479653/gene-P167DRAFT_535369/gene-P167DRAFT_603613/gene-P167DRAFT_111006/gene-P167DRAFT_536843/gene-P167DRAFT_480434/gene-P167DRAFT_552837
BP	GO:0055086	nucleobase-containing small molecule metabolic process	42/1762	58/2516	0.40603	0.99876	gene-P167DRAFT_538823/gene-P167DRAFT_551319/gene-P167DRAFT_536895/gene-P167DRAFT_533253/gene-P167DRAFT_536880/gene-P167DRAFT_533059/gene-P167DRAFT_488028/gene-P167DRAFT_558095/gene-P167DRAFT_493769/gene-P167DRAFT_515974/gene-P167DRAFT_526050/gene-P167DRAFT_556032/gene-P167DRAFT_542742/gene-P167DRAFT_541476/gene-P167DRAFT_565232/gene-P167DRAFT_106023/gene-P167DRAFT_502200/gene-P167DRAFT_537479/gen…	P167DRAFT_538823/P167DRAFT_551319/P167DRAFT_536895/P167DRAFT_533253/P167DRAFT_536880/P167DRAFT_533059/P167DRAFT_488028/P167DRAFT_558095/P167DRAFT_493769/P167DRAFT_515974/P167DRAFT_526050/P167DRAFT_556032/P167DRAFT_542742/P167DRAFT_541476/P167DRAFT_565232/P167DRAFT_106023/P167DRAFT_502200/P167DRAFT_537479/P167DRAFT_566155/P167DRAFT_603613/P167DRAFT_521538/P167DRAFT_537638/P167DRAFT_280572/P167DRAF…	42	15	gene-P167DRAFT_533059/gene-P167DRAFT_493769/gene-P167DRAFT_542742/gene-P167DRAFT_541476/gene-P167DRAFT_565232/gene-P167DRAFT_539836/gene-P167DRAFT_499028/gene-P167DRAFT_531828/gene-P167DRAFT_564638/gene-P167DRAFT_514920/gene-P167DRAFT_518680/gene-P167DRAFT_565145/gene-P167DRAFT_560153/gene-P167DRAFT_329489/gene-P167DRAFT_511429	27	gene-P167DRAFT_538823/gene-P167DRAFT_551319/gene-P167DRAFT_536895/gene-P167DRAFT_533253/gene-P167DRAFT_536880/gene-P167DRAFT_488028/gene-P167DRAFT_558095/gene-P167DRAFT_515974/gene-P167DRAFT_526050/gene-P167DRAFT_556032/gene-P167DRAFT_106023/gene-P167DRAFT_502200/gene-P167DRAFT_537479/gene-P167DRAFT_566155/gene-P167DRAFT_603613/gene-P167DRAFT_521538/gene-P167DRAFT_537638/gene-P167DRAFT_280572/gen…
BP	GO:0051716	cellular response to stimulus	106/1762	149/2516	0.419969	0.99876	gene-P167DRAFT_496183/gene-P167DRAFT_322540/gene-P167DRAFT_598177/gene-P167DRAFT_533499/gene-P167DRAFT_526783/gene-P167DRAFT_556417/gene-P167DRAFT_547902/gene-P167DRAFT_602975/gene-P167DRAFT_548339/gene-P167DRAFT_607294/gene-P167DRAFT_256142/gene-P167DRAFT_506911/gene-P167DRAFT_1242/gene-P167DRAFT_577181/gene-P167DRAFT_484872/gene-P167DRAFT_493769/gene-P167DRAFT_494613/gene-P167DRAFT_510800/gene-…	P167DRAFT_496183/P167DRAFT_322540/P167DRAFT_598177/P167DRAFT_533499/P167DRAFT_526783/P167DRAFT_556417/P167DRAFT_547902/P167DRAFT_602975/P167DRAFT_548339/P167DRAFT_607294/P167DRAFT_256142/P167DRAFT_506911/P167DRAFT_1242/P167DRAFT_577181/P167DRAFT_484872/P167DRAFT_493769/P167DRAFT_494613/P167DRAFT_510800/P167DRAFT_488182/P167DRAFT_534844/P167DRAFT_570604/P167DRAFT_512349/P167DRAFT_507898/P167DRAFT_…	106	73	gene-P167DRAFT_598177/gene-P167DRAFT_533499/gene-P167DRAFT_556417/gene-P167DRAFT_547902/gene-P167DRAFT_602975/gene-P167DRAFT_548339/gene-P167DRAFT_607294/gene-P167DRAFT_256142/gene-P167DRAFT_506911/gene-P167DRAFT_1242/gene-P167DRAFT_577181/gene-P167DRAFT_493769/gene-P167DRAFT_494613/gene-P167DRAFT_510800/gene-P167DRAFT_488182/gene-P167DRAFT_534844/gene-P167DRAFT_512349/gene-P167DRAFT_507898/gene-…	33	gene-P167DRAFT_496183/gene-P167DRAFT_322540/gene-P167DRAFT_526783/gene-P167DRAFT_484872/gene-P167DRAFT_570604/gene-P167DRAFT_520238/gene-P167DRAFT_217062/gene-P167DRAFT_542797/gene-P167DRAFT_603488/gene-P167DRAFT_190644/gene-P167DRAFT_480227/gene-P167DRAFT_500905/gene-P167DRAFT_604129/gene-P167DRAFT_490717/gene-P167DRAFT_524724/gene-P167DRAFT_570464/gene-P167DRAFT_347294/gene-P167DRAFT_555962/gen…
BP	GO:0006281	DNA repair	39/1762	54/2516	0.426189	0.99876	gene-P167DRAFT_526783/gene-P167DRAFT_602975/gene-P167DRAFT_548339/gene-P167DRAFT_494613/gene-P167DRAFT_488182/gene-P167DRAFT_512349/gene-P167DRAFT_507898/gene-P167DRAFT_539803/gene-P167DRAFT_520238/gene-P167DRAFT_554040/gene-P167DRAFT_554634/gene-P167DRAFT_542797/gene-P167DRAFT_603488/gene-P167DRAFT_560278/gene-P167DRAFT_552633/gene-P167DRAFT_544712/gene-P167DRAFT_604057/gene-P167DRAFT_500905/gen…	P167DRAFT_526783/P167DRAFT_602975/P167DRAFT_548339/P167DRAFT_494613/P167DRAFT_488182/P167DRAFT_512349/P167DRAFT_507898/P167DRAFT_539803/P167DRAFT_520238/P167DRAFT_554040/P167DRAFT_554634/P167DRAFT_542797/P167DRAFT_603488/P167DRAFT_560278/P167DRAFT_552633/P167DRAFT_544712/P167DRAFT_604057/P167DRAFT_500905/P167DRAFT_480116/P167DRAFT_505051/P167DRAFT_604129/P167DRAFT_538564/P167DRAFT_604690/P167DRAF…	39	24	gene-P167DRAFT_602975/gene-P167DRAFT_548339/gene-P167DRAFT_494613/gene-P167DRAFT_488182/gene-P167DRAFT_512349/gene-P167DRAFT_507898/gene-P167DRAFT_539803/gene-P167DRAFT_554040/gene-P167DRAFT_554634/gene-P167DRAFT_560278/gene-P167DRAFT_552633/gene-P167DRAFT_544712/gene-P167DRAFT_604057/gene-P167DRAFT_480116/gene-P167DRAFT_505051/gene-P167DRAFT_538564/gene-P167DRAFT_604690/gene-P167DRAFT_524800/gen…	15	gene-P167DRAFT_526783/gene-P167DRAFT_520238/gene-P167DRAFT_542797/gene-P167DRAFT_603488/gene-P167DRAFT_500905/gene-P167DRAFT_604129/gene-P167DRAFT_490717/gene-P167DRAFT_524724/novel.358/gene-P167DRAFT_531845/gene-P167DRAFT_553950/gene-P167DRAFT_539569/gene-P167DRAFT_607735/gene-P167DRAFT_554817/gene-P167DRAFT_567965
BP	GO:1901362	organic cyclic compound biosynthetic process	205/1762	290/2516	0.426602	0.99876	gene-P167DRAFT_484302/gene-P167DRAFT_562750/gene-P167DRAFT_572082/gene-P167DRAFT_489020/gene-P167DRAFT_538823/gene-P167DRAFT_292911/gene-P167DRAFT_549344/gene-P167DRAFT_536895/gene-P167DRAFT_533253/gene-P167DRAFT_524345/gene-P167DRAFT_573351/gene-P167DRAFT_479915/gene-P167DRAFT_536880/gene-P167DRAFT_481503/gene-P167DRAFT_551717/gene-P167DRAFT_484111/gene-P167DRAFT_144136/gene-P167DRAFT_525704/gen…	P167DRAFT_484302/P167DRAFT_562750/P167DRAFT_572082/P167DRAFT_489020/P167DRAFT_538823/P167DRAFT_292911/P167DRAFT_549344/P167DRAFT_536895/P167DRAFT_533253/P167DRAFT_524345/P167DRAFT_573351/P167DRAFT_479915/P167DRAFT_536880/P167DRAFT_481503/P167DRAFT_551717/P167DRAFT_484111/P167DRAFT_144136/P167DRAFT_525704/P167DRAFT_533059/P167DRAFT_605437/P167DRAFT_488028/P167DRAFT_564787/P167DRAFT_480224/P167DRAF…	205	132	gene-P167DRAFT_572082/gene-P167DRAFT_549344/gene-P167DRAFT_524345/gene-P167DRAFT_479915/gene-P167DRAFT_551717/gene-P167DRAFT_484111/gene-P167DRAFT_144136/gene-P167DRAFT_533059/gene-P167DRAFT_605437/gene-P167DRAFT_564787/gene-P167DRAFT_480224/gene-P167DRAFT_552537/gene-P167DRAFT_550950/gene-P167DRAFT_516241/gene-P167DRAFT_583958/gene-P167DRAFT_503732/gene-P167DRAFT_493769/gene-P167DRAFT_567134/gen…	73	gene-P167DRAFT_484302/gene-P167DRAFT_562750/gene-P167DRAFT_489020/gene-P167DRAFT_538823/gene-P167DRAFT_292911/gene-P167DRAFT_536895/gene-P167DRAFT_533253/gene-P167DRAFT_573351/gene-P167DRAFT_536880/gene-P167DRAFT_481503/gene-P167DRAFT_525704/gene-P167DRAFT_488028/gene-P167DRAFT_570888/gene-P167DRAFT_536739/gene-P167DRAFT_532068/gene-P167DRAFT_552817/gene-P167DRAFT_550851/gene-P167DRAFT_556032/gen…
BP	GO:0007154	cell communication	65/1762	91/2516	0.434288	0.99876	gene-P167DRAFT_496183/gene-P167DRAFT_322540/gene-P167DRAFT_598177/gene-P167DRAFT_533499/gene-P167DRAFT_556417/gene-P167DRAFT_547902/gene-P167DRAFT_607294/gene-P167DRAFT_256142/gene-P167DRAFT_506911/gene-P167DRAFT_1242/gene-P167DRAFT_577181/gene-P167DRAFT_484872/gene-P167DRAFT_493769/gene-P167DRAFT_510800/gene-P167DRAFT_534844/gene-P167DRAFT_570604/gene-P167DRAFT_570803/gene-P167DRAFT_575561/gene-…	P167DRAFT_496183/P167DRAFT_322540/P167DRAFT_598177/P167DRAFT_533499/P167DRAFT_556417/P167DRAFT_547902/P167DRAFT_607294/P167DRAFT_256142/P167DRAFT_506911/P167DRAFT_1242/P167DRAFT_577181/P167DRAFT_484872/P167DRAFT_493769/P167DRAFT_510800/P167DRAFT_534844/P167DRAFT_570604/P167DRAFT_570803/P167DRAFT_575561/P167DRAFT_488213/P167DRAFT_217062/P167DRAFT_495380/P167DRAFT_543562/P167DRAFT_484712/P167DRAFT_…	65	48	gene-P167DRAFT_598177/gene-P167DRAFT_533499/gene-P167DRAFT_556417/gene-P167DRAFT_547902/gene-P167DRAFT_607294/gene-P167DRAFT_256142/gene-P167DRAFT_506911/gene-P167DRAFT_1242/gene-P167DRAFT_577181/gene-P167DRAFT_493769/gene-P167DRAFT_510800/gene-P167DRAFT_534844/gene-P167DRAFT_570803/gene-P167DRAFT_575561/gene-P167DRAFT_488213/gene-P167DRAFT_495380/gene-P167DRAFT_543562/gene-P167DRAFT_484712/gene-…	17	gene-P167DRAFT_496183/gene-P167DRAFT_322540/gene-P167DRAFT_484872/gene-P167DRAFT_570604/gene-P167DRAFT_217062/gene-P167DRAFT_190644/gene-P167DRAFT_480227/gene-P167DRAFT_570464/gene-P167DRAFT_347294/gene-P167DRAFT_534931/gene-P167DRAFT_479195/gene-P167DRAFT_489488/gene-P167DRAFT_545202/gene-P167DRAFT_561858/gene-P167DRAFT_171534/gene-P167DRAFT_572429/gene-P167DRAFT_491083
BP	GO:0007165	signal transduction	65/1762	91/2516	0.434288	0.99876	gene-P167DRAFT_496183/gene-P167DRAFT_322540/gene-P167DRAFT_598177/gene-P167DRAFT_533499/gene-P167DRAFT_556417/gene-P167DRAFT_547902/gene-P167DRAFT_607294/gene-P167DRAFT_256142/gene-P167DRAFT_506911/gene-P167DRAFT_1242/gene-P167DRAFT_577181/gene-P167DRAFT_484872/gene-P167DRAFT_493769/gene-P167DRAFT_510800/gene-P167DRAFT_534844/gene-P167DRAFT_570604/gene-P167DRAFT_570803/gene-P167DRAFT_575561/gene-…	P167DRAFT_496183/P167DRAFT_322540/P167DRAFT_598177/P167DRAFT_533499/P167DRAFT_556417/P167DRAFT_547902/P167DRAFT_607294/P167DRAFT_256142/P167DRAFT_506911/P167DRAFT_1242/P167DRAFT_577181/P167DRAFT_484872/P167DRAFT_493769/P167DRAFT_510800/P167DRAFT_534844/P167DRAFT_570604/P167DRAFT_570803/P167DRAFT_575561/P167DRAFT_488213/P167DRAFT_217062/P167DRAFT_495380/P167DRAFT_543562/P167DRAFT_484712/P167DRAFT_…	65	48	gene-P167DRAFT_598177/gene-P167DRAFT_533499/gene-P167DRAFT_556417/gene-P167DRAFT_547902/gene-P167DRAFT_607294/gene-P167DRAFT_256142/gene-P167DRAFT_506911/gene-P167DRAFT_1242/gene-P167DRAFT_577181/gene-P167DRAFT_493769/gene-P167DRAFT_510800/gene-P167DRAFT_534844/gene-P167DRAFT_570803/gene-P167DRAFT_575561/gene-P167DRAFT_488213/gene-P167DRAFT_495380/gene-P167DRAFT_543562/gene-P167DRAFT_484712/gene-…	17	gene-P167DRAFT_496183/gene-P167DRAFT_322540/gene-P167DRAFT_484872/gene-P167DRAFT_570604/gene-P167DRAFT_217062/gene-P167DRAFT_190644/gene-P167DRAFT_480227/gene-P167DRAFT_570464/gene-P167DRAFT_347294/gene-P167DRAFT_534931/gene-P167DRAFT_479195/gene-P167DRAFT_489488/gene-P167DRAFT_545202/gene-P167DRAFT_561858/gene-P167DRAFT_171534/gene-P167DRAFT_572429/gene-P167DRAFT_491083
BP	GO:0023052	signaling	65/1762	91/2516	0.434288	0.99876	gene-P167DRAFT_496183/gene-P167DRAFT_322540/gene-P167DRAFT_598177/gene-P167DRAFT_533499/gene-P167DRAFT_556417/gene-P167DRAFT_547902/gene-P167DRAFT_607294/gene-P167DRAFT_256142/gene-P167DRAFT_506911/gene-P167DRAFT_1242/gene-P167DRAFT_577181/gene-P167DRAFT_484872/gene-P167DRAFT_493769/gene-P167DRAFT_510800/gene-P167DRAFT_534844/gene-P167DRAFT_570604/gene-P167DRAFT_570803/gene-P167DRAFT_575561/gene-…	P167DRAFT_496183/P167DRAFT_322540/P167DRAFT_598177/P167DRAFT_533499/P167DRAFT_556417/P167DRAFT_547902/P167DRAFT_607294/P167DRAFT_256142/P167DRAFT_506911/P167DRAFT_1242/P167DRAFT_577181/P167DRAFT_484872/P167DRAFT_493769/P167DRAFT_510800/P167DRAFT_534844/P167DRAFT_570604/P167DRAFT_570803/P167DRAFT_575561/P167DRAFT_488213/P167DRAFT_217062/P167DRAFT_495380/P167DRAFT_543562/P167DRAFT_484712/P167DRAFT_…	65	48	gene-P167DRAFT_598177/gene-P167DRAFT_533499/gene-P167DRAFT_556417/gene-P167DRAFT_547902/gene-P167DRAFT_607294/gene-P167DRAFT_256142/gene-P167DRAFT_506911/gene-P167DRAFT_1242/gene-P167DRAFT_577181/gene-P167DRAFT_493769/gene-P167DRAFT_510800/gene-P167DRAFT_534844/gene-P167DRAFT_570803/gene-P167DRAFT_575561/gene-P167DRAFT_488213/gene-P167DRAFT_495380/gene-P167DRAFT_543562/gene-P167DRAFT_484712/gene-…	17	gene-P167DRAFT_496183/gene-P167DRAFT_322540/gene-P167DRAFT_484872/gene-P167DRAFT_570604/gene-P167DRAFT_217062/gene-P167DRAFT_190644/gene-P167DRAFT_480227/gene-P167DRAFT_570464/gene-P167DRAFT_347294/gene-P167DRAFT_534931/gene-P167DRAFT_479195/gene-P167DRAFT_489488/gene-P167DRAFT_545202/gene-P167DRAFT_561858/gene-P167DRAFT_171534/gene-P167DRAFT_572429/gene-P167DRAFT_491083
BP	GO:0018130	heterocycle biosynthetic process	200/1762	284/2516	0.469413	0.99876	gene-P167DRAFT_484302/gene-P167DRAFT_562750/gene-P167DRAFT_572082/gene-P167DRAFT_489020/gene-P167DRAFT_538823/gene-P167DRAFT_292911/gene-P167DRAFT_549344/gene-P167DRAFT_536895/gene-P167DRAFT_533253/gene-P167DRAFT_524345/gene-P167DRAFT_573351/gene-P167DRAFT_536880/gene-P167DRAFT_481503/gene-P167DRAFT_551717/gene-P167DRAFT_484111/gene-P167DRAFT_144136/gene-P167DRAFT_525704/gene-P167DRAFT_533059/gen…	P167DRAFT_484302/P167DRAFT_562750/P167DRAFT_572082/P167DRAFT_489020/P167DRAFT_538823/P167DRAFT_292911/P167DRAFT_549344/P167DRAFT_536895/P167DRAFT_533253/P167DRAFT_524345/P167DRAFT_573351/P167DRAFT_536880/P167DRAFT_481503/P167DRAFT_551717/P167DRAFT_484111/P167DRAFT_144136/P167DRAFT_525704/P167DRAFT_533059/P167DRAFT_605437/P167DRAFT_488028/P167DRAFT_564787/P167DRAFT_570888/P167DRAFT_552537/P167DRAF…	200	128	gene-P167DRAFT_572082/gene-P167DRAFT_549344/gene-P167DRAFT_524345/gene-P167DRAFT_551717/gene-P167DRAFT_484111/gene-P167DRAFT_144136/gene-P167DRAFT_533059/gene-P167DRAFT_605437/gene-P167DRAFT_564787/gene-P167DRAFT_552537/gene-P167DRAFT_550950/gene-P167DRAFT_516241/gene-P167DRAFT_583958/gene-P167DRAFT_503732/gene-P167DRAFT_493769/gene-P167DRAFT_567134/gene-P167DRAFT_551101/gene-P167DRAFT_481318/gen…	72	gene-P167DRAFT_484302/gene-P167DRAFT_562750/gene-P167DRAFT_489020/gene-P167DRAFT_538823/gene-P167DRAFT_292911/gene-P167DRAFT_536895/gene-P167DRAFT_533253/gene-P167DRAFT_573351/gene-P167DRAFT_536880/gene-P167DRAFT_481503/gene-P167DRAFT_525704/gene-P167DRAFT_488028/gene-P167DRAFT_570888/gene-P167DRAFT_536739/gene-P167DRAFT_532068/gene-P167DRAFT_552817/gene-P167DRAFT_550851/gene-P167DRAFT_556032/gen…
BP	GO:0019219	regulation of nucleobase-containing compound metabolic process	106/1762	150/2516	0.471181	0.99876	gene-P167DRAFT_484302/gene-P167DRAFT_562750/gene-P167DRAFT_572082/gene-P167DRAFT_549344/gene-P167DRAFT_524345/gene-P167DRAFT_551717/gene-P167DRAFT_484111/gene-P167DRAFT_144136/gene-P167DRAFT_564787/gene-P167DRAFT_570888/gene-P167DRAFT_552537/gene-P167DRAFT_536739/gene-P167DRAFT_516241/gene-P167DRAFT_532068/gene-P167DRAFT_550851/gene-P167DRAFT_567134/gene-P167DRAFT_551101/gene-P167DRAFT_481318/gen…	P167DRAFT_484302/P167DRAFT_562750/P167DRAFT_572082/P167DRAFT_549344/P167DRAFT_524345/P167DRAFT_551717/P167DRAFT_484111/P167DRAFT_144136/P167DRAFT_564787/P167DRAFT_570888/P167DRAFT_552537/P167DRAFT_536739/P167DRAFT_516241/P167DRAFT_532068/P167DRAFT_550851/P167DRAFT_567134/P167DRAFT_551101/P167DRAFT_481318/P167DRAFT_396723/P167DRAFT_543699/P167DRAFT_327881/P167DRAFT_485047/P167DRAFT_576501/P167DRAF…	106	76	gene-P167DRAFT_572082/gene-P167DRAFT_549344/gene-P167DRAFT_524345/gene-P167DRAFT_551717/gene-P167DRAFT_484111/gene-P167DRAFT_144136/gene-P167DRAFT_564787/gene-P167DRAFT_552537/gene-P167DRAFT_516241/gene-P167DRAFT_567134/gene-P167DRAFT_551101/gene-P167DRAFT_481318/gene-P167DRAFT_396723/gene-P167DRAFT_543699/gene-P167DRAFT_327881/gene-P167DRAFT_576501/gene-P167DRAFT_579157/gene-P167DRAFT_553853/gen…	30	gene-P167DRAFT_484302/gene-P167DRAFT_562750/gene-P167DRAFT_570888/gene-P167DRAFT_536739/gene-P167DRAFT_532068/gene-P167DRAFT_550851/gene-P167DRAFT_485047/gene-P167DRAFT_555319/gene-P167DRAFT_499307/gene-P167DRAFT_520238/gene-P167DRAFT_425845/gene-P167DRAFT_175134/gene-P167DRAFT_109018/gene-P167DRAFT_482702/gene-P167DRAFT_562475/gene-P167DRAFT_480227/gene-P167DRAFT_608718/gene-P167DRAFT_538240/gen…
BP	GO:0031323	regulation of cellular metabolic process	113/1762	160/2516	0.472223	0.99876	gene-P167DRAFT_484302/gene-P167DRAFT_577132/gene-P167DRAFT_562750/gene-P167DRAFT_572082/gene-P167DRAFT_549344/gene-P167DRAFT_524345/gene-P167DRAFT_551717/gene-P167DRAFT_484111/gene-P167DRAFT_144136/gene-P167DRAFT_564787/gene-P167DRAFT_570888/gene-P167DRAFT_552537/gene-P167DRAFT_536739/gene-P167DRAFT_516241/gene-P167DRAFT_532068/gene-P167DRAFT_550851/gene-P167DRAFT_567134/gene-P167DRAFT_551101/gen…	P167DRAFT_484302/P167DRAFT_577132/P167DRAFT_562750/P167DRAFT_572082/P167DRAFT_549344/P167DRAFT_524345/P167DRAFT_551717/P167DRAFT_484111/P167DRAFT_144136/P167DRAFT_564787/P167DRAFT_570888/P167DRAFT_552537/P167DRAFT_536739/P167DRAFT_516241/P167DRAFT_532068/P167DRAFT_550851/P167DRAFT_567134/P167DRAFT_551101/P167DRAFT_481318/P167DRAFT_396723/P167DRAFT_543699/P167DRAFT_327881/P167DRAFT_485047/P167DRAF…	113	81	gene-P167DRAFT_577132/gene-P167DRAFT_572082/gene-P167DRAFT_549344/gene-P167DRAFT_524345/gene-P167DRAFT_551717/gene-P167DRAFT_484111/gene-P167DRAFT_144136/gene-P167DRAFT_564787/gene-P167DRAFT_552537/gene-P167DRAFT_516241/gene-P167DRAFT_567134/gene-P167DRAFT_551101/gene-P167DRAFT_481318/gene-P167DRAFT_396723/gene-P167DRAFT_543699/gene-P167DRAFT_327881/gene-P167DRAFT_576501/gene-P167DRAFT_579157/gen…	32	gene-P167DRAFT_484302/gene-P167DRAFT_562750/gene-P167DRAFT_570888/gene-P167DRAFT_536739/gene-P167DRAFT_532068/gene-P167DRAFT_550851/gene-P167DRAFT_485047/gene-P167DRAFT_555319/gene-P167DRAFT_499307/gene-P167DRAFT_520238/gene-P167DRAFT_425845/gene-P167DRAFT_175134/gene-P167DRAFT_109018/gene-P167DRAFT_190644/gene-P167DRAFT_482702/gene-P167DRAFT_562475/gene-P167DRAFT_480227/gene-P167DRAFT_608718/gen…
BP	GO:0006974	cellular response to DNA damage stimulus	40/1762	56/2516	0.474398	0.99876	gene-P167DRAFT_526783/gene-P167DRAFT_602975/gene-P167DRAFT_548339/gene-P167DRAFT_494613/gene-P167DRAFT_488182/gene-P167DRAFT_512349/gene-P167DRAFT_507898/gene-P167DRAFT_539803/gene-P167DRAFT_520238/gene-P167DRAFT_554040/gene-P167DRAFT_554634/gene-P167DRAFT_542797/gene-P167DRAFT_603488/gene-P167DRAFT_560278/gene-P167DRAFT_552633/gene-P167DRAFT_544712/gene-P167DRAFT_604057/gene-P167DRAFT_500905/gen…	P167DRAFT_526783/P167DRAFT_602975/P167DRAFT_548339/P167DRAFT_494613/P167DRAFT_488182/P167DRAFT_512349/P167DRAFT_507898/P167DRAFT_539803/P167DRAFT_520238/P167DRAFT_554040/P167DRAFT_554634/P167DRAFT_542797/P167DRAFT_603488/P167DRAFT_560278/P167DRAFT_552633/P167DRAFT_544712/P167DRAFT_604057/P167DRAFT_500905/P167DRAFT_480116/P167DRAFT_505051/P167DRAFT_604129/P167DRAFT_538564/P167DRAFT_604690/P167DRAF…	40	25	gene-P167DRAFT_602975/gene-P167DRAFT_548339/gene-P167DRAFT_494613/gene-P167DRAFT_488182/gene-P167DRAFT_512349/gene-P167DRAFT_507898/gene-P167DRAFT_539803/gene-P167DRAFT_554040/gene-P167DRAFT_554634/gene-P167DRAFT_560278/gene-P167DRAFT_552633/gene-P167DRAFT_544712/gene-P167DRAFT_604057/gene-P167DRAFT_480116/gene-P167DRAFT_505051/gene-P167DRAFT_538564/gene-P167DRAFT_604690/gene-P167DRAFT_524800/gen…	15	gene-P167DRAFT_526783/gene-P167DRAFT_520238/gene-P167DRAFT_542797/gene-P167DRAFT_603488/gene-P167DRAFT_500905/gene-P167DRAFT_604129/gene-P167DRAFT_490717/gene-P167DRAFT_524724/novel.358/gene-P167DRAFT_531845/gene-P167DRAFT_553950/gene-P167DRAFT_539569/gene-P167DRAFT_607735/gene-P167DRAFT_554817/gene-P167DRAFT_567965
BP	GO:0050794	regulation of cellular process	195/1762	277/2516	0.474512	0.99876	gene-P167DRAFT_496183/gene-P167DRAFT_322540/gene-P167DRAFT_484302/gene-P167DRAFT_577132/gene-P167DRAFT_562750/gene-P167DRAFT_572082/gene-P167DRAFT_598177/gene-P167DRAFT_533499/gene-P167DRAFT_549344/gene-P167DRAFT_524345/gene-P167DRAFT_556417/gene-P167DRAFT_551717/gene-P167DRAFT_484111/gene-P167DRAFT_144136/gene-P167DRAFT_547902/gene-P167DRAFT_564787/gene-P167DRAFT_570888/gene-P167DRAFT_552537/gen…	P167DRAFT_496183/P167DRAFT_322540/P167DRAFT_484302/P167DRAFT_577132/P167DRAFT_562750/P167DRAFT_572082/P167DRAFT_598177/P167DRAFT_533499/P167DRAFT_549344/P167DRAFT_524345/P167DRAFT_556417/P167DRAFT_551717/P167DRAFT_484111/P167DRAFT_144136/P167DRAFT_547902/P167DRAFT_564787/P167DRAFT_570888/P167DRAFT_552537/P167DRAFT_536739/P167DRAFT_607294/P167DRAFT_516241/P167DRAFT_256142/P167DRAFT_506911/P167DRAF…	195	141	gene-P167DRAFT_577132/gene-P167DRAFT_572082/gene-P167DRAFT_598177/gene-P167DRAFT_533499/gene-P167DRAFT_549344/gene-P167DRAFT_524345/gene-P167DRAFT_556417/gene-P167DRAFT_551717/gene-P167DRAFT_484111/gene-P167DRAFT_144136/gene-P167DRAFT_547902/gene-P167DRAFT_564787/gene-P167DRAFT_552537/gene-P167DRAFT_607294/gene-P167DRAFT_516241/gene-P167DRAFT_256142/gene-P167DRAFT_506911/gene-P167DRAFT_1242/gene-…	54	gene-P167DRAFT_496183/gene-P167DRAFT_322540/gene-P167DRAFT_484302/gene-P167DRAFT_562750/gene-P167DRAFT_570888/gene-P167DRAFT_536739/gene-P167DRAFT_532068/gene-P167DRAFT_550851/gene-P167DRAFT_484872/gene-P167DRAFT_570604/gene-P167DRAFT_571545/gene-P167DRAFT_605439/gene-P167DRAFT_485047/gene-P167DRAFT_555657/gene-P167DRAFT_555319/gene-P167DRAFT_499307/gene-P167DRAFT_520238/gene-P167DRAFT_533186/gen…
BP	GO:0071705	nitrogen compound transport	54/1762	76/2516	0.478447	0.99876	gene-P167DRAFT_500566/gene-P167DRAFT_554819/gene-P167DRAFT_535803/gene-P167DRAFT_531369/gene-P167DRAFT_483946/gene-P167DRAFT_294150/gene-P167DRAFT_542118/gene-P167DRAFT_504420/gene-P167DRAFT_570386/gene-P167DRAFT_560853/gene-P167DRAFT_577258/gene-P167DRAFT_516391/gene-P167DRAFT_538530/gene-P167DRAFT_505605/gene-P167DRAFT_532892/gene-P167DRAFT_537897/gene-P167DRAFT_604633/gene-P167DRAFT_551235/gen…	P167DRAFT_500566/P167DRAFT_554819/P167DRAFT_535803/P167DRAFT_531369/P167DRAFT_483946/P167DRAFT_294150/P167DRAFT_542118/P167DRAFT_504420/P167DRAFT_570386/P167DRAFT_560853/P167DRAFT_577258/P167DRAFT_516391/P167DRAFT_538530/P167DRAFT_505605/P167DRAFT_532892/P167DRAFT_537897/P167DRAFT_604633/P167DRAFT_551235/P167DRAFT_507313/P167DRAFT_503193/P167DRAFT_554442/P167DRAFT_532585/P167DRAFT_518577/P167DRAF…	54	39	gene-P167DRAFT_554819/gene-P167DRAFT_535803/gene-P167DRAFT_531369/gene-P167DRAFT_294150/gene-P167DRAFT_542118/gene-P167DRAFT_504420/gene-P167DRAFT_570386/gene-P167DRAFT_577258/gene-P167DRAFT_516391/gene-P167DRAFT_538530/gene-P167DRAFT_505605/gene-P167DRAFT_532892/gene-P167DRAFT_537897/gene-P167DRAFT_604633/gene-P167DRAFT_551235/gene-P167DRAFT_507313/gene-P167DRAFT_503193/gene-P167DRAFT_532585/gen…	15	gene-P167DRAFT_500566/gene-P167DRAFT_483946/gene-P167DRAFT_560853/gene-P167DRAFT_554442/gene-P167DRAFT_438881/gene-P167DRAFT_557048/gene-P167DRAFT_537793/gene-P167DRAFT_531773/gene-P167DRAFT_486668/gene-P167DRAFT_569874/gene-P167DRAFT_499603/gene-P167DRAFT_522800/gene-P167DRAFT_539686/gene-P167DRAFT_570590/gene-P167DRAFT_607438
BP	GO:0015698	inorganic anion transport	9/1762	12/2516	0.493314	0.99876	gene-P167DRAFT_604947/gene-P167DRAFT_278143/gene-P167DRAFT_506639/gene-P167DRAFT_606759/gene-P167DRAFT_490374/gene-P167DRAFT_511551/gene-P167DRAFT_536458/gene-P167DRAFT_558123/gene-P167DRAFT_605116	P167DRAFT_604947/P167DRAFT_278143/P167DRAFT_506639/P167DRAFT_606759/P167DRAFT_490374/P167DRAFT_511551/P167DRAFT_536458/P167DRAFT_558123/P167DRAFT_605116	9	3	gene-P167DRAFT_278143/gene-P167DRAFT_558123/gene-P167DRAFT_605116	6	gene-P167DRAFT_604947/gene-P167DRAFT_506639/gene-P167DRAFT_606759/gene-P167DRAFT_490374/gene-P167DRAFT_511551/gene-P167DRAFT_536458
BP	GO:0051726	regulation of cell cycle	9/1762	12/2516	0.493314	0.99876	gene-P167DRAFT_542693/gene-P167DRAFT_459855/gene-P167DRAFT_551762/gene-P167DRAFT_572953/gene-P167DRAFT_476337/gene-P167DRAFT_479870/gene-P167DRAFT_602840/gene-P167DRAFT_542440/gene-P167DRAFT_487594	P167DRAFT_542693/P167DRAFT_459855/P167DRAFT_551762/P167DRAFT_572953/P167DRAFT_476337/P167DRAFT_479870/P167DRAFT_602840/P167DRAFT_542440/P167DRAFT_487594	9	7	gene-P167DRAFT_542693/gene-P167DRAFT_459855/gene-P167DRAFT_551762/gene-P167DRAFT_572953/gene-P167DRAFT_476337/gene-P167DRAFT_602840/gene-P167DRAFT_542440	2	gene-P167DRAFT_479870/gene-P167DRAFT_487594
BP	GO:0009889	regulation of biosynthetic process	107/1762	152/2516	0.50053	0.99876	gene-P167DRAFT_484302/gene-P167DRAFT_577132/gene-P167DRAFT_562750/gene-P167DRAFT_572082/gene-P167DRAFT_549344/gene-P167DRAFT_524345/gene-P167DRAFT_551717/gene-P167DRAFT_484111/gene-P167DRAFT_144136/gene-P167DRAFT_564787/gene-P167DRAFT_570888/gene-P167DRAFT_552537/gene-P167DRAFT_536739/gene-P167DRAFT_516241/gene-P167DRAFT_532068/gene-P167DRAFT_550851/gene-P167DRAFT_567134/gene-P167DRAFT_551101/gen…	P167DRAFT_484302/P167DRAFT_577132/P167DRAFT_562750/P167DRAFT_572082/P167DRAFT_549344/P167DRAFT_524345/P167DRAFT_551717/P167DRAFT_484111/P167DRAFT_144136/P167DRAFT_564787/P167DRAFT_570888/P167DRAFT_552537/P167DRAFT_536739/P167DRAFT_516241/P167DRAFT_532068/P167DRAFT_550851/P167DRAFT_567134/P167DRAFT_551101/P167DRAFT_481318/P167DRAFT_396723/P167DRAFT_543699/P167DRAFT_327881/P167DRAFT_485047/P167DRAF…	107	77	gene-P167DRAFT_577132/gene-P167DRAFT_572082/gene-P167DRAFT_549344/gene-P167DRAFT_524345/gene-P167DRAFT_551717/gene-P167DRAFT_484111/gene-P167DRAFT_144136/gene-P167DRAFT_564787/gene-P167DRAFT_552537/gene-P167DRAFT_516241/gene-P167DRAFT_567134/gene-P167DRAFT_551101/gene-P167DRAFT_481318/gene-P167DRAFT_396723/gene-P167DRAFT_543699/gene-P167DRAFT_327881/gene-P167DRAFT_576501/gene-P167DRAFT_579157/gen…	30	gene-P167DRAFT_484302/gene-P167DRAFT_562750/gene-P167DRAFT_570888/gene-P167DRAFT_536739/gene-P167DRAFT_532068/gene-P167DRAFT_550851/gene-P167DRAFT_485047/gene-P167DRAFT_555319/gene-P167DRAFT_499307/gene-P167DRAFT_520238/gene-P167DRAFT_425845/gene-P167DRAFT_175134/gene-P167DRAFT_109018/gene-P167DRAFT_482702/gene-P167DRAFT_562475/gene-P167DRAFT_480227/gene-P167DRAFT_608718/gene-P167DRAFT_538240/gen…
BP	GO:0010556	regulation of macromolecule biosynthetic process	107/1762	152/2516	0.50053	0.99876	gene-P167DRAFT_484302/gene-P167DRAFT_577132/gene-P167DRAFT_562750/gene-P167DRAFT_572082/gene-P167DRAFT_549344/gene-P167DRAFT_524345/gene-P167DRAFT_551717/gene-P167DRAFT_484111/gene-P167DRAFT_144136/gene-P167DRAFT_564787/gene-P167DRAFT_570888/gene-P167DRAFT_552537/gene-P167DRAFT_536739/gene-P167DRAFT_516241/gene-P167DRAFT_532068/gene-P167DRAFT_550851/gene-P167DRAFT_567134/gene-P167DRAFT_551101/gen…	P167DRAFT_484302/P167DRAFT_577132/P167DRAFT_562750/P167DRAFT_572082/P167DRAFT_549344/P167DRAFT_524345/P167DRAFT_551717/P167DRAFT_484111/P167DRAFT_144136/P167DRAFT_564787/P167DRAFT_570888/P167DRAFT_552537/P167DRAFT_536739/P167DRAFT_516241/P167DRAFT_532068/P167DRAFT_550851/P167DRAFT_567134/P167DRAFT_551101/P167DRAFT_481318/P167DRAFT_396723/P167DRAFT_543699/P167DRAFT_327881/P167DRAFT_485047/P167DRAF…	107	77	gene-P167DRAFT_577132/gene-P167DRAFT_572082/gene-P167DRAFT_549344/gene-P167DRAFT_524345/gene-P167DRAFT_551717/gene-P167DRAFT_484111/gene-P167DRAFT_144136/gene-P167DRAFT_564787/gene-P167DRAFT_552537/gene-P167DRAFT_516241/gene-P167DRAFT_567134/gene-P167DRAFT_551101/gene-P167DRAFT_481318/gene-P167DRAFT_396723/gene-P167DRAFT_543699/gene-P167DRAFT_327881/gene-P167DRAFT_576501/gene-P167DRAFT_579157/gen…	30	gene-P167DRAFT_484302/gene-P167DRAFT_562750/gene-P167DRAFT_570888/gene-P167DRAFT_536739/gene-P167DRAFT_532068/gene-P167DRAFT_550851/gene-P167DRAFT_485047/gene-P167DRAFT_555319/gene-P167DRAFT_499307/gene-P167DRAFT_520238/gene-P167DRAFT_425845/gene-P167DRAFT_175134/gene-P167DRAFT_109018/gene-P167DRAFT_482702/gene-P167DRAFT_562475/gene-P167DRAFT_480227/gene-P167DRAFT_608718/gene-P167DRAFT_538240/gen…
BP	GO:0031326	regulation of cellular biosynthetic process	107/1762	152/2516	0.50053	0.99876	gene-P167DRAFT_484302/gene-P167DRAFT_577132/gene-P167DRAFT_562750/gene-P167DRAFT_572082/gene-P167DRAFT_549344/gene-P167DRAFT_524345/gene-P167DRAFT_551717/gene-P167DRAFT_484111/gene-P167DRAFT_144136/gene-P167DRAFT_564787/gene-P167DRAFT_570888/gene-P167DRAFT_552537/gene-P167DRAFT_536739/gene-P167DRAFT_516241/gene-P167DRAFT_532068/gene-P167DRAFT_550851/gene-P167DRAFT_567134/gene-P167DRAFT_551101/gen…	P167DRAFT_484302/P167DRAFT_577132/P167DRAFT_562750/P167DRAFT_572082/P167DRAFT_549344/P167DRAFT_524345/P167DRAFT_551717/P167DRAFT_484111/P167DRAFT_144136/P167DRAFT_564787/P167DRAFT_570888/P167DRAFT_552537/P167DRAFT_536739/P167DRAFT_516241/P167DRAFT_532068/P167DRAFT_550851/P167DRAFT_567134/P167DRAFT_551101/P167DRAFT_481318/P167DRAFT_396723/P167DRAFT_543699/P167DRAFT_327881/P167DRAFT_485047/P167DRAF…	107	77	gene-P167DRAFT_577132/gene-P167DRAFT_572082/gene-P167DRAFT_549344/gene-P167DRAFT_524345/gene-P167DRAFT_551717/gene-P167DRAFT_484111/gene-P167DRAFT_144136/gene-P167DRAFT_564787/gene-P167DRAFT_552537/gene-P167DRAFT_516241/gene-P167DRAFT_567134/gene-P167DRAFT_551101/gene-P167DRAFT_481318/gene-P167DRAFT_396723/gene-P167DRAFT_543699/gene-P167DRAFT_327881/gene-P167DRAFT_576501/gene-P167DRAFT_579157/gen…	30	gene-P167DRAFT_484302/gene-P167DRAFT_562750/gene-P167DRAFT_570888/gene-P167DRAFT_536739/gene-P167DRAFT_532068/gene-P167DRAFT_550851/gene-P167DRAFT_485047/gene-P167DRAFT_555319/gene-P167DRAFT_499307/gene-P167DRAFT_520238/gene-P167DRAFT_425845/gene-P167DRAFT_175134/gene-P167DRAFT_109018/gene-P167DRAFT_482702/gene-P167DRAFT_562475/gene-P167DRAFT_480227/gene-P167DRAFT_608718/gene-P167DRAFT_538240/gen…
BP	GO:2000112	regulation of cellular macromolecule biosynthetic process	107/1762	152/2516	0.50053	0.99876	gene-P167DRAFT_484302/gene-P167DRAFT_577132/gene-P167DRAFT_562750/gene-P167DRAFT_572082/gene-P167DRAFT_549344/gene-P167DRAFT_524345/gene-P167DRAFT_551717/gene-P167DRAFT_484111/gene-P167DRAFT_144136/gene-P167DRAFT_564787/gene-P167DRAFT_570888/gene-P167DRAFT_552537/gene-P167DRAFT_536739/gene-P167DRAFT_516241/gene-P167DRAFT_532068/gene-P167DRAFT_550851/gene-P167DRAFT_567134/gene-P167DRAFT_551101/gen…	P167DRAFT_484302/P167DRAFT_577132/P167DRAFT_562750/P167DRAFT_572082/P167DRAFT_549344/P167DRAFT_524345/P167DRAFT_551717/P167DRAFT_484111/P167DRAFT_144136/P167DRAFT_564787/P167DRAFT_570888/P167DRAFT_552537/P167DRAFT_536739/P167DRAFT_516241/P167DRAFT_532068/P167DRAFT_550851/P167DRAFT_567134/P167DRAFT_551101/P167DRAFT_481318/P167DRAFT_396723/P167DRAFT_543699/P167DRAFT_327881/P167DRAFT_485047/P167DRAF…	107	77	gene-P167DRAFT_577132/gene-P167DRAFT_572082/gene-P167DRAFT_549344/gene-P167DRAFT_524345/gene-P167DRAFT_551717/gene-P167DRAFT_484111/gene-P167DRAFT_144136/gene-P167DRAFT_564787/gene-P167DRAFT_552537/gene-P167DRAFT_516241/gene-P167DRAFT_567134/gene-P167DRAFT_551101/gene-P167DRAFT_481318/gene-P167DRAFT_396723/gene-P167DRAFT_543699/gene-P167DRAFT_327881/gene-P167DRAFT_576501/gene-P167DRAFT_579157/gen…	30	gene-P167DRAFT_484302/gene-P167DRAFT_562750/gene-P167DRAFT_570888/gene-P167DRAFT_536739/gene-P167DRAFT_532068/gene-P167DRAFT_550851/gene-P167DRAFT_485047/gene-P167DRAFT_555319/gene-P167DRAFT_499307/gene-P167DRAFT_520238/gene-P167DRAFT_425845/gene-P167DRAFT_175134/gene-P167DRAFT_109018/gene-P167DRAFT_482702/gene-P167DRAFT_562475/gene-P167DRAFT_480227/gene-P167DRAFT_608718/gene-P167DRAFT_538240/gen…
BP	GO:0019222	regulation of metabolic process	116/1762	165/2516	0.507759	0.99876	gene-P167DRAFT_484302/gene-P167DRAFT_577132/gene-P167DRAFT_562750/gene-P167DRAFT_572082/gene-P167DRAFT_549344/gene-P167DRAFT_524345/gene-P167DRAFT_551717/gene-P167DRAFT_484111/gene-P167DRAFT_144136/gene-P167DRAFT_564787/gene-P167DRAFT_570888/gene-P167DRAFT_552537/gene-P167DRAFT_536739/gene-P167DRAFT_516241/gene-P167DRAFT_532068/gene-P167DRAFT_550851/gene-P167DRAFT_567134/gene-P167DRAFT_551101/gen…	P167DRAFT_484302/P167DRAFT_577132/P167DRAFT_562750/P167DRAFT_572082/P167DRAFT_549344/P167DRAFT_524345/P167DRAFT_551717/P167DRAFT_484111/P167DRAFT_144136/P167DRAFT_564787/P167DRAFT_570888/P167DRAFT_552537/P167DRAFT_536739/P167DRAFT_516241/P167DRAFT_532068/P167DRAFT_550851/P167DRAFT_567134/P167DRAFT_551101/P167DRAFT_481318/P167DRAFT_396723/P167DRAFT_543699/P167DRAFT_327881/P167DRAFT_485047/P167DRAF…	116	83	gene-P167DRAFT_577132/gene-P167DRAFT_572082/gene-P167DRAFT_549344/gene-P167DRAFT_524345/gene-P167DRAFT_551717/gene-P167DRAFT_484111/gene-P167DRAFT_144136/gene-P167DRAFT_564787/gene-P167DRAFT_552537/gene-P167DRAFT_516241/gene-P167DRAFT_567134/gene-P167DRAFT_551101/gene-P167DRAFT_481318/gene-P167DRAFT_396723/gene-P167DRAFT_543699/gene-P167DRAFT_327881/gene-P167DRAFT_576501/gene-P167DRAFT_579157/gen…	33	gene-P167DRAFT_484302/gene-P167DRAFT_562750/gene-P167DRAFT_570888/gene-P167DRAFT_536739/gene-P167DRAFT_532068/gene-P167DRAFT_550851/gene-P167DRAFT_485047/gene-P167DRAFT_555319/gene-P167DRAFT_499307/gene-P167DRAFT_520238/gene-P167DRAFT_425845/gene-P167DRAFT_175134/gene-P167DRAFT_109018/gene-P167DRAFT_565835/gene-P167DRAFT_190644/gene-P167DRAFT_482702/gene-P167DRAFT_562475/gene-P167DRAFT_480227/gen…
BP	GO:0060255	regulation of macromolecule metabolic process	116/1762	165/2516	0.507759	0.99876	gene-P167DRAFT_484302/gene-P167DRAFT_577132/gene-P167DRAFT_562750/gene-P167DRAFT_572082/gene-P167DRAFT_549344/gene-P167DRAFT_524345/gene-P167DRAFT_551717/gene-P167DRAFT_484111/gene-P167DRAFT_144136/gene-P167DRAFT_564787/gene-P167DRAFT_570888/gene-P167DRAFT_552537/gene-P167DRAFT_536739/gene-P167DRAFT_516241/gene-P167DRAFT_532068/gene-P167DRAFT_550851/gene-P167DRAFT_567134/gene-P167DRAFT_551101/gen…	P167DRAFT_484302/P167DRAFT_577132/P167DRAFT_562750/P167DRAFT_572082/P167DRAFT_549344/P167DRAFT_524345/P167DRAFT_551717/P167DRAFT_484111/P167DRAFT_144136/P167DRAFT_564787/P167DRAFT_570888/P167DRAFT_552537/P167DRAFT_536739/P167DRAFT_516241/P167DRAFT_532068/P167DRAFT_550851/P167DRAFT_567134/P167DRAFT_551101/P167DRAFT_481318/P167DRAFT_396723/P167DRAFT_543699/P167DRAFT_327881/P167DRAFT_485047/P167DRAF…	116	83	gene-P167DRAFT_577132/gene-P167DRAFT_572082/gene-P167DRAFT_549344/gene-P167DRAFT_524345/gene-P167DRAFT_551717/gene-P167DRAFT_484111/gene-P167DRAFT_144136/gene-P167DRAFT_564787/gene-P167DRAFT_552537/gene-P167DRAFT_516241/gene-P167DRAFT_567134/gene-P167DRAFT_551101/gene-P167DRAFT_481318/gene-P167DRAFT_396723/gene-P167DRAFT_543699/gene-P167DRAFT_327881/gene-P167DRAFT_576501/gene-P167DRAFT_579157/gen…	33	gene-P167DRAFT_484302/gene-P167DRAFT_562750/gene-P167DRAFT_570888/gene-P167DRAFT_536739/gene-P167DRAFT_532068/gene-P167DRAFT_550851/gene-P167DRAFT_485047/gene-P167DRAFT_555319/gene-P167DRAFT_499307/gene-P167DRAFT_520238/gene-P167DRAFT_425845/gene-P167DRAFT_175134/gene-P167DRAFT_109018/gene-P167DRAFT_565835/gene-P167DRAFT_190644/gene-P167DRAFT_482702/gene-P167DRAFT_562475/gene-P167DRAFT_480227/gen…
BP	GO:0019438	aromatic compound biosynthetic process	195/1762	278/2516	0.513312	0.99876	gene-P167DRAFT_484302/gene-P167DRAFT_562750/gene-P167DRAFT_572082/gene-P167DRAFT_489020/gene-P167DRAFT_538823/gene-P167DRAFT_292911/gene-P167DRAFT_549344/gene-P167DRAFT_536895/gene-P167DRAFT_533253/gene-P167DRAFT_524345/gene-P167DRAFT_573351/gene-P167DRAFT_479915/gene-P167DRAFT_536880/gene-P167DRAFT_481503/gene-P167DRAFT_551717/gene-P167DRAFT_484111/gene-P167DRAFT_144136/gene-P167DRAFT_525704/gen…	P167DRAFT_484302/P167DRAFT_562750/P167DRAFT_572082/P167DRAFT_489020/P167DRAFT_538823/P167DRAFT_292911/P167DRAFT_549344/P167DRAFT_536895/P167DRAFT_533253/P167DRAFT_524345/P167DRAFT_573351/P167DRAFT_479915/P167DRAFT_536880/P167DRAFT_481503/P167DRAFT_551717/P167DRAFT_484111/P167DRAFT_144136/P167DRAFT_525704/P167DRAFT_533059/P167DRAFT_605437/P167DRAFT_488028/P167DRAFT_564787/P167DRAFT_570888/P167DRAF…	195	126	gene-P167DRAFT_572082/gene-P167DRAFT_549344/gene-P167DRAFT_524345/gene-P167DRAFT_479915/gene-P167DRAFT_551717/gene-P167DRAFT_484111/gene-P167DRAFT_144136/gene-P167DRAFT_533059/gene-P167DRAFT_605437/gene-P167DRAFT_564787/gene-P167DRAFT_552537/gene-P167DRAFT_550950/gene-P167DRAFT_516241/gene-P167DRAFT_583958/gene-P167DRAFT_503732/gene-P167DRAFT_493769/gene-P167DRAFT_567134/gene-P167DRAFT_551101/gen…	69	gene-P167DRAFT_484302/gene-P167DRAFT_562750/gene-P167DRAFT_489020/gene-P167DRAFT_538823/gene-P167DRAFT_292911/gene-P167DRAFT_536895/gene-P167DRAFT_533253/gene-P167DRAFT_573351/gene-P167DRAFT_536880/gene-P167DRAFT_481503/gene-P167DRAFT_525704/gene-P167DRAFT_488028/gene-P167DRAFT_570888/gene-P167DRAFT_536739/gene-P167DRAFT_532068/gene-P167DRAFT_552817/gene-P167DRAFT_550851/gene-P167DRAFT_556032/gen…
BP	GO:0006355	regulation of transcription, DNA-templated	104/1762	148/2516	0.5152	0.99876	gene-P167DRAFT_484302/gene-P167DRAFT_562750/gene-P167DRAFT_572082/gene-P167DRAFT_549344/gene-P167DRAFT_524345/gene-P167DRAFT_551717/gene-P167DRAFT_484111/gene-P167DRAFT_144136/gene-P167DRAFT_564787/gene-P167DRAFT_570888/gene-P167DRAFT_552537/gene-P167DRAFT_536739/gene-P167DRAFT_516241/gene-P167DRAFT_532068/gene-P167DRAFT_550851/gene-P167DRAFT_567134/gene-P167DRAFT_551101/gene-P167DRAFT_481318/gen…	P167DRAFT_484302/P167DRAFT_562750/P167DRAFT_572082/P167DRAFT_549344/P167DRAFT_524345/P167DRAFT_551717/P167DRAFT_484111/P167DRAFT_144136/P167DRAFT_564787/P167DRAFT_570888/P167DRAFT_552537/P167DRAFT_536739/P167DRAFT_516241/P167DRAFT_532068/P167DRAFT_550851/P167DRAFT_567134/P167DRAFT_551101/P167DRAFT_481318/P167DRAFT_396723/P167DRAFT_543699/P167DRAFT_327881/P167DRAFT_485047/P167DRAFT_576501/P167DRAF…	104	74	gene-P167DRAFT_572082/gene-P167DRAFT_549344/gene-P167DRAFT_524345/gene-P167DRAFT_551717/gene-P167DRAFT_484111/gene-P167DRAFT_144136/gene-P167DRAFT_564787/gene-P167DRAFT_552537/gene-P167DRAFT_516241/gene-P167DRAFT_567134/gene-P167DRAFT_551101/gene-P167DRAFT_481318/gene-P167DRAFT_396723/gene-P167DRAFT_543699/gene-P167DRAFT_327881/gene-P167DRAFT_576501/gene-P167DRAFT_579157/gene-P167DRAFT_553853/gen…	30	gene-P167DRAFT_484302/gene-P167DRAFT_562750/gene-P167DRAFT_570888/gene-P167DRAFT_536739/gene-P167DRAFT_532068/gene-P167DRAFT_550851/gene-P167DRAFT_485047/gene-P167DRAFT_555319/gene-P167DRAFT_499307/gene-P167DRAFT_520238/gene-P167DRAFT_425845/gene-P167DRAFT_175134/gene-P167DRAFT_109018/gene-P167DRAFT_482702/gene-P167DRAFT_562475/gene-P167DRAFT_480227/gene-P167DRAFT_608718/gene-P167DRAFT_538240/gen…
BP	GO:0051252	regulation of RNA metabolic process	104/1762	148/2516	0.5152	0.99876	gene-P167DRAFT_484302/gene-P167DRAFT_562750/gene-P167DRAFT_572082/gene-P167DRAFT_549344/gene-P167DRAFT_524345/gene-P167DRAFT_551717/gene-P167DRAFT_484111/gene-P167DRAFT_144136/gene-P167DRAFT_564787/gene-P167DRAFT_570888/gene-P167DRAFT_552537/gene-P167DRAFT_536739/gene-P167DRAFT_516241/gene-P167DRAFT_532068/gene-P167DRAFT_550851/gene-P167DRAFT_567134/gene-P167DRAFT_551101/gene-P167DRAFT_481318/gen…	P167DRAFT_484302/P167DRAFT_562750/P167DRAFT_572082/P167DRAFT_549344/P167DRAFT_524345/P167DRAFT_551717/P167DRAFT_484111/P167DRAFT_144136/P167DRAFT_564787/P167DRAFT_570888/P167DRAFT_552537/P167DRAFT_536739/P167DRAFT_516241/P167DRAFT_532068/P167DRAFT_550851/P167DRAFT_567134/P167DRAFT_551101/P167DRAFT_481318/P167DRAFT_396723/P167DRAFT_543699/P167DRAFT_327881/P167DRAFT_485047/P167DRAFT_576501/P167DRAF…	104	74	gene-P167DRAFT_572082/gene-P167DRAFT_549344/gene-P167DRAFT_524345/gene-P167DRAFT_551717/gene-P167DRAFT_484111/gene-P167DRAFT_144136/gene-P167DRAFT_564787/gene-P167DRAFT_552537/gene-P167DRAFT_516241/gene-P167DRAFT_567134/gene-P167DRAFT_551101/gene-P167DRAFT_481318/gene-P167DRAFT_396723/gene-P167DRAFT_543699/gene-P167DRAFT_327881/gene-P167DRAFT_576501/gene-P167DRAFT_579157/gene-P167DRAFT_553853/gen…	30	gene-P167DRAFT_484302/gene-P167DRAFT_562750/gene-P167DRAFT_570888/gene-P167DRAFT_536739/gene-P167DRAFT_532068/gene-P167DRAFT_550851/gene-P167DRAFT_485047/gene-P167DRAFT_555319/gene-P167DRAFT_499307/gene-P167DRAFT_520238/gene-P167DRAFT_425845/gene-P167DRAFT_175134/gene-P167DRAFT_109018/gene-P167DRAFT_482702/gene-P167DRAFT_562475/gene-P167DRAFT_480227/gene-P167DRAFT_608718/gene-P167DRAFT_538240/gen…
BP	GO:1903506	regulation of nucleic acid-templated transcription	104/1762	148/2516	0.5152	0.99876	gene-P167DRAFT_484302/gene-P167DRAFT_562750/gene-P167DRAFT_572082/gene-P167DRAFT_549344/gene-P167DRAFT_524345/gene-P167DRAFT_551717/gene-P167DRAFT_484111/gene-P167DRAFT_144136/gene-P167DRAFT_564787/gene-P167DRAFT_570888/gene-P167DRAFT_552537/gene-P167DRAFT_536739/gene-P167DRAFT_516241/gene-P167DRAFT_532068/gene-P167DRAFT_550851/gene-P167DRAFT_567134/gene-P167DRAFT_551101/gene-P167DRAFT_481318/gen…	P167DRAFT_484302/P167DRAFT_562750/P167DRAFT_572082/P167DRAFT_549344/P167DRAFT_524345/P167DRAFT_551717/P167DRAFT_484111/P167DRAFT_144136/P167DRAFT_564787/P167DRAFT_570888/P167DRAFT_552537/P167DRAFT_536739/P167DRAFT_516241/P167DRAFT_532068/P167DRAFT_550851/P167DRAFT_567134/P167DRAFT_551101/P167DRAFT_481318/P167DRAFT_396723/P167DRAFT_543699/P167DRAFT_327881/P167DRAFT_485047/P167DRAFT_576501/P167DRAF…	104	74	gene-P167DRAFT_572082/gene-P167DRAFT_549344/gene-P167DRAFT_524345/gene-P167DRAFT_551717/gene-P167DRAFT_484111/gene-P167DRAFT_144136/gene-P167DRAFT_564787/gene-P167DRAFT_552537/gene-P167DRAFT_516241/gene-P167DRAFT_567134/gene-P167DRAFT_551101/gene-P167DRAFT_481318/gene-P167DRAFT_396723/gene-P167DRAFT_543699/gene-P167DRAFT_327881/gene-P167DRAFT_576501/gene-P167DRAFT_579157/gene-P167DRAFT_553853/gen…	30	gene-P167DRAFT_484302/gene-P167DRAFT_562750/gene-P167DRAFT_570888/gene-P167DRAFT_536739/gene-P167DRAFT_532068/gene-P167DRAFT_550851/gene-P167DRAFT_485047/gene-P167DRAFT_555319/gene-P167DRAFT_499307/gene-P167DRAFT_520238/gene-P167DRAFT_425845/gene-P167DRAFT_175134/gene-P167DRAFT_109018/gene-P167DRAFT_482702/gene-P167DRAFT_562475/gene-P167DRAFT_480227/gene-P167DRAFT_608718/gene-P167DRAFT_538240/gen…
BP	GO:2001141	regulation of RNA biosynthetic process	104/1762	148/2516	0.5152	0.99876	gene-P167DRAFT_484302/gene-P167DRAFT_562750/gene-P167DRAFT_572082/gene-P167DRAFT_549344/gene-P167DRAFT_524345/gene-P167DRAFT_551717/gene-P167DRAFT_484111/gene-P167DRAFT_144136/gene-P167DRAFT_564787/gene-P167DRAFT_570888/gene-P167DRAFT_552537/gene-P167DRAFT_536739/gene-P167DRAFT_516241/gene-P167DRAFT_532068/gene-P167DRAFT_550851/gene-P167DRAFT_567134/gene-P167DRAFT_551101/gene-P167DRAFT_481318/gen…	P167DRAFT_484302/P167DRAFT_562750/P167DRAFT_572082/P167DRAFT_549344/P167DRAFT_524345/P167DRAFT_551717/P167DRAFT_484111/P167DRAFT_144136/P167DRAFT_564787/P167DRAFT_570888/P167DRAFT_552537/P167DRAFT_536739/P167DRAFT_516241/P167DRAFT_532068/P167DRAFT_550851/P167DRAFT_567134/P167DRAFT_551101/P167DRAFT_481318/P167DRAFT_396723/P167DRAFT_543699/P167DRAFT_327881/P167DRAFT_485047/P167DRAFT_576501/P167DRAF…	104	74	gene-P167DRAFT_572082/gene-P167DRAFT_549344/gene-P167DRAFT_524345/gene-P167DRAFT_551717/gene-P167DRAFT_484111/gene-P167DRAFT_144136/gene-P167DRAFT_564787/gene-P167DRAFT_552537/gene-P167DRAFT_516241/gene-P167DRAFT_567134/gene-P167DRAFT_551101/gene-P167DRAFT_481318/gene-P167DRAFT_396723/gene-P167DRAFT_543699/gene-P167DRAFT_327881/gene-P167DRAFT_576501/gene-P167DRAFT_579157/gene-P167DRAFT_553853/gen…	30	gene-P167DRAFT_484302/gene-P167DRAFT_562750/gene-P167DRAFT_570888/gene-P167DRAFT_536739/gene-P167DRAFT_532068/gene-P167DRAFT_550851/gene-P167DRAFT_485047/gene-P167DRAFT_555319/gene-P167DRAFT_499307/gene-P167DRAFT_520238/gene-P167DRAFT_425845/gene-P167DRAFT_175134/gene-P167DRAFT_109018/gene-P167DRAFT_482702/gene-P167DRAFT_562475/gene-P167DRAFT_480227/gene-P167DRAFT_608718/gene-P167DRAFT_538240/gen…
BP	GO:0009124	nucleoside monophosphate biosynthetic process	11/1762	15/2516	0.51645	0.99876	gene-P167DRAFT_538823/gene-P167DRAFT_533253/gene-P167DRAFT_536880/gene-P167DRAFT_533059/gene-P167DRAFT_556032/gene-P167DRAFT_566155/gene-P167DRAFT_603613/gene-P167DRAFT_486175/gene-P167DRAFT_574224/gene-P167DRAFT_538510/gene-P167DRAFT_511429	P167DRAFT_538823/P167DRAFT_533253/P167DRAFT_536880/P167DRAFT_533059/P167DRAFT_556032/P167DRAFT_566155/P167DRAFT_603613/P167DRAFT_486175/P167DRAFT_574224/P167DRAFT_538510/P167DRAFT_511429	11	2	gene-P167DRAFT_533059/gene-P167DRAFT_511429	9	gene-P167DRAFT_538823/gene-P167DRAFT_533253/gene-P167DRAFT_536880/gene-P167DRAFT_556032/gene-P167DRAFT_566155/gene-P167DRAFT_603613/gene-P167DRAFT_486175/gene-P167DRAFT_574224/gene-P167DRAFT_538510
BP	GO:0033554	cellular response to stress	41/1762	58/2516	0.521096	0.99876	gene-P167DRAFT_526783/gene-P167DRAFT_602975/gene-P167DRAFT_548339/gene-P167DRAFT_494613/gene-P167DRAFT_488182/gene-P167DRAFT_512349/gene-P167DRAFT_507898/gene-P167DRAFT_539803/gene-P167DRAFT_520238/gene-P167DRAFT_554040/gene-P167DRAFT_554634/gene-P167DRAFT_542797/gene-P167DRAFT_603488/gene-P167DRAFT_560278/gene-P167DRAFT_552633/gene-P167DRAFT_544712/gene-P167DRAFT_604057/gene-P167DRAFT_500905/gen…	P167DRAFT_526783/P167DRAFT_602975/P167DRAFT_548339/P167DRAFT_494613/P167DRAFT_488182/P167DRAFT_512349/P167DRAFT_507898/P167DRAFT_539803/P167DRAFT_520238/P167DRAFT_554040/P167DRAFT_554634/P167DRAFT_542797/P167DRAFT_603488/P167DRAFT_560278/P167DRAFT_552633/P167DRAFT_544712/P167DRAFT_604057/P167DRAFT_500905/P167DRAFT_480116/P167DRAFT_505051/P167DRAFT_604129/P167DRAFT_538564/P167DRAFT_604690/P167DRAF…	41	25	gene-P167DRAFT_602975/gene-P167DRAFT_548339/gene-P167DRAFT_494613/gene-P167DRAFT_488182/gene-P167DRAFT_512349/gene-P167DRAFT_507898/gene-P167DRAFT_539803/gene-P167DRAFT_554040/gene-P167DRAFT_554634/gene-P167DRAFT_560278/gene-P167DRAFT_552633/gene-P167DRAFT_544712/gene-P167DRAFT_604057/gene-P167DRAFT_480116/gene-P167DRAFT_505051/gene-P167DRAFT_538564/gene-P167DRAFT_604690/gene-P167DRAFT_524800/gen…	16	gene-P167DRAFT_526783/gene-P167DRAFT_520238/gene-P167DRAFT_542797/gene-P167DRAFT_603488/gene-P167DRAFT_500905/gene-P167DRAFT_604129/gene-P167DRAFT_490717/gene-P167DRAFT_524724/gene-P167DRAFT_555962/novel.358/gene-P167DRAFT_531845/gene-P167DRAFT_553950/gene-P167DRAFT_539569/gene-P167DRAFT_607735/gene-P167DRAFT_554817/gene-P167DRAFT_567965
BP	GO:0051171	regulation of nitrogen compound metabolic process	113/1762	161/2516	0.521934	0.99876	gene-P167DRAFT_484302/gene-P167DRAFT_577132/gene-P167DRAFT_562750/gene-P167DRAFT_572082/gene-P167DRAFT_549344/gene-P167DRAFT_524345/gene-P167DRAFT_551717/gene-P167DRAFT_484111/gene-P167DRAFT_144136/gene-P167DRAFT_564787/gene-P167DRAFT_570888/gene-P167DRAFT_552537/gene-P167DRAFT_536739/gene-P167DRAFT_516241/gene-P167DRAFT_532068/gene-P167DRAFT_550851/gene-P167DRAFT_567134/gene-P167DRAFT_551101/gen…	P167DRAFT_484302/P167DRAFT_577132/P167DRAFT_562750/P167DRAFT_572082/P167DRAFT_549344/P167DRAFT_524345/P167DRAFT_551717/P167DRAFT_484111/P167DRAFT_144136/P167DRAFT_564787/P167DRAFT_570888/P167DRAFT_552537/P167DRAFT_536739/P167DRAFT_516241/P167DRAFT_532068/P167DRAFT_550851/P167DRAFT_567134/P167DRAFT_551101/P167DRAFT_481318/P167DRAFT_396723/P167DRAFT_543699/P167DRAFT_327881/P167DRAFT_485047/P167DRAF…	113	81	gene-P167DRAFT_577132/gene-P167DRAFT_572082/gene-P167DRAFT_549344/gene-P167DRAFT_524345/gene-P167DRAFT_551717/gene-P167DRAFT_484111/gene-P167DRAFT_144136/gene-P167DRAFT_564787/gene-P167DRAFT_552537/gene-P167DRAFT_516241/gene-P167DRAFT_567134/gene-P167DRAFT_551101/gene-P167DRAFT_481318/gene-P167DRAFT_396723/gene-P167DRAFT_543699/gene-P167DRAFT_327881/gene-P167DRAFT_576501/gene-P167DRAFT_579157/gen…	32	gene-P167DRAFT_484302/gene-P167DRAFT_562750/gene-P167DRAFT_570888/gene-P167DRAFT_536739/gene-P167DRAFT_532068/gene-P167DRAFT_550851/gene-P167DRAFT_485047/gene-P167DRAFT_555319/gene-P167DRAFT_499307/gene-P167DRAFT_520238/gene-P167DRAFT_425845/gene-P167DRAFT_175134/gene-P167DRAFT_109018/gene-P167DRAFT_190644/gene-P167DRAFT_482702/gene-P167DRAFT_562475/gene-P167DRAFT_480227/gene-P167DRAFT_608718/gen…
BP	GO:0080090	regulation of primary metabolic process	113/1762	161/2516	0.521934	0.99876	gene-P167DRAFT_484302/gene-P167DRAFT_577132/gene-P167DRAFT_562750/gene-P167DRAFT_572082/gene-P167DRAFT_549344/gene-P167DRAFT_524345/gene-P167DRAFT_551717/gene-P167DRAFT_484111/gene-P167DRAFT_144136/gene-P167DRAFT_564787/gene-P167DRAFT_570888/gene-P167DRAFT_552537/gene-P167DRAFT_536739/gene-P167DRAFT_516241/gene-P167DRAFT_532068/gene-P167DRAFT_550851/gene-P167DRAFT_567134/gene-P167DRAFT_551101/gen…	P167DRAFT_484302/P167DRAFT_577132/P167DRAFT_562750/P167DRAFT_572082/P167DRAFT_549344/P167DRAFT_524345/P167DRAFT_551717/P167DRAFT_484111/P167DRAFT_144136/P167DRAFT_564787/P167DRAFT_570888/P167DRAFT_552537/P167DRAFT_536739/P167DRAFT_516241/P167DRAFT_532068/P167DRAFT_550851/P167DRAFT_567134/P167DRAFT_551101/P167DRAFT_481318/P167DRAFT_396723/P167DRAFT_543699/P167DRAFT_327881/P167DRAFT_485047/P167DRAF…	113	81	gene-P167DRAFT_577132/gene-P167DRAFT_572082/gene-P167DRAFT_549344/gene-P167DRAFT_524345/gene-P167DRAFT_551717/gene-P167DRAFT_484111/gene-P167DRAFT_144136/gene-P167DRAFT_564787/gene-P167DRAFT_552537/gene-P167DRAFT_516241/gene-P167DRAFT_567134/gene-P167DRAFT_551101/gene-P167DRAFT_481318/gene-P167DRAFT_396723/gene-P167DRAFT_543699/gene-P167DRAFT_327881/gene-P167DRAFT_576501/gene-P167DRAFT_579157/gen…	32	gene-P167DRAFT_484302/gene-P167DRAFT_562750/gene-P167DRAFT_570888/gene-P167DRAFT_536739/gene-P167DRAFT_532068/gene-P167DRAFT_550851/gene-P167DRAFT_485047/gene-P167DRAFT_555319/gene-P167DRAFT_499307/gene-P167DRAFT_520238/gene-P167DRAFT_425845/gene-P167DRAFT_175134/gene-P167DRAFT_109018/gene-P167DRAFT_190644/gene-P167DRAFT_482702/gene-P167DRAFT_562475/gene-P167DRAFT_480227/gene-P167DRAFT_608718/gen…
BP	GO:0050789	regulation of biological process	199/1762	284/2516	0.524226	0.99876	gene-P167DRAFT_496183/gene-P167DRAFT_322540/gene-P167DRAFT_484302/gene-P167DRAFT_577132/gene-P167DRAFT_562750/gene-P167DRAFT_572082/gene-P167DRAFT_598177/gene-P167DRAFT_533499/gene-P167DRAFT_549344/gene-P167DRAFT_524345/gene-P167DRAFT_556417/gene-P167DRAFT_551717/gene-P167DRAFT_484111/gene-P167DRAFT_144136/gene-P167DRAFT_547902/gene-P167DRAFT_564787/gene-P167DRAFT_570888/gene-P167DRAFT_552537/gen…	P167DRAFT_496183/P167DRAFT_322540/P167DRAFT_484302/P167DRAFT_577132/P167DRAFT_562750/P167DRAFT_572082/P167DRAFT_598177/P167DRAFT_533499/P167DRAFT_549344/P167DRAFT_524345/P167DRAFT_556417/P167DRAFT_551717/P167DRAFT_484111/P167DRAFT_144136/P167DRAFT_547902/P167DRAFT_564787/P167DRAFT_570888/P167DRAFT_552537/P167DRAFT_536739/P167DRAFT_607294/P167DRAFT_516241/P167DRAFT_256142/P167DRAFT_506911/P167DRAF…	199	144	gene-P167DRAFT_577132/gene-P167DRAFT_572082/gene-P167DRAFT_598177/gene-P167DRAFT_533499/gene-P167DRAFT_549344/gene-P167DRAFT_524345/gene-P167DRAFT_556417/gene-P167DRAFT_551717/gene-P167DRAFT_484111/gene-P167DRAFT_144136/gene-P167DRAFT_547902/gene-P167DRAFT_564787/gene-P167DRAFT_552537/gene-P167DRAFT_607294/gene-P167DRAFT_516241/gene-P167DRAFT_256142/gene-P167DRAFT_506911/gene-P167DRAFT_1242/gene-…	55	gene-P167DRAFT_496183/gene-P167DRAFT_322540/gene-P167DRAFT_484302/gene-P167DRAFT_562750/gene-P167DRAFT_570888/gene-P167DRAFT_536739/gene-P167DRAFT_532068/gene-P167DRAFT_550851/gene-P167DRAFT_484872/gene-P167DRAFT_570604/gene-P167DRAFT_571545/gene-P167DRAFT_605439/gene-P167DRAFT_485047/gene-P167DRAFT_555657/gene-P167DRAFT_555319/gene-P167DRAFT_499307/gene-P167DRAFT_520238/gene-P167DRAFT_533186/gen…
BP	GO:0010468	regulation of gene expression	108/1762	154/2516	0.529474	0.99876	gene-P167DRAFT_484302/gene-P167DRAFT_577132/gene-P167DRAFT_562750/gene-P167DRAFT_572082/gene-P167DRAFT_549344/gene-P167DRAFT_524345/gene-P167DRAFT_551717/gene-P167DRAFT_484111/gene-P167DRAFT_144136/gene-P167DRAFT_564787/gene-P167DRAFT_570888/gene-P167DRAFT_552537/gene-P167DRAFT_536739/gene-P167DRAFT_516241/gene-P167DRAFT_532068/gene-P167DRAFT_550851/gene-P167DRAFT_567134/gene-P167DRAFT_551101/gen…	P167DRAFT_484302/P167DRAFT_577132/P167DRAFT_562750/P167DRAFT_572082/P167DRAFT_549344/P167DRAFT_524345/P167DRAFT_551717/P167DRAFT_484111/P167DRAFT_144136/P167DRAFT_564787/P167DRAFT_570888/P167DRAFT_552537/P167DRAFT_536739/P167DRAFT_516241/P167DRAFT_532068/P167DRAFT_550851/P167DRAFT_567134/P167DRAFT_551101/P167DRAFT_481318/P167DRAFT_396723/P167DRAFT_543699/P167DRAFT_327881/P167DRAFT_485047/P167DRAF…	108	77	gene-P167DRAFT_577132/gene-P167DRAFT_572082/gene-P167DRAFT_549344/gene-P167DRAFT_524345/gene-P167DRAFT_551717/gene-P167DRAFT_484111/gene-P167DRAFT_144136/gene-P167DRAFT_564787/gene-P167DRAFT_552537/gene-P167DRAFT_516241/gene-P167DRAFT_567134/gene-P167DRAFT_551101/gene-P167DRAFT_481318/gene-P167DRAFT_396723/gene-P167DRAFT_543699/gene-P167DRAFT_327881/gene-P167DRAFT_576501/gene-P167DRAFT_579157/gen…	31	gene-P167DRAFT_484302/gene-P167DRAFT_562750/gene-P167DRAFT_570888/gene-P167DRAFT_536739/gene-P167DRAFT_532068/gene-P167DRAFT_550851/gene-P167DRAFT_485047/gene-P167DRAFT_555319/gene-P167DRAFT_499307/gene-P167DRAFT_520238/gene-P167DRAFT_425845/gene-P167DRAFT_175134/gene-P167DRAFT_109018/gene-P167DRAFT_565835/gene-P167DRAFT_482702/gene-P167DRAFT_562475/gene-P167DRAFT_480227/gene-P167DRAFT_608718/gen…
BP	GO:0006950	response to stress	52/1762	74/2516	0.539594	0.99876	gene-P167DRAFT_488068/gene-P167DRAFT_519376/gene-P167DRAFT_526783/gene-P167DRAFT_602975/gene-P167DRAFT_548339/gene-P167DRAFT_494613/gene-P167DRAFT_488182/gene-P167DRAFT_512349/gene-P167DRAFT_507898/gene-P167DRAFT_539803/gene-P167DRAFT_520238/gene-P167DRAFT_554040/gene-P167DRAFT_554634/gene-P167DRAFT_461968/gene-P167DRAFT_542797/gene-P167DRAFT_603488/gene-P167DRAFT_480285/gene-P167DRAFT_560278/gen…	P167DRAFT_488068/P167DRAFT_519376/P167DRAFT_526783/P167DRAFT_602975/P167DRAFT_548339/P167DRAFT_494613/P167DRAFT_488182/P167DRAFT_512349/P167DRAFT_507898/P167DRAFT_539803/P167DRAFT_520238/P167DRAFT_554040/P167DRAFT_554634/P167DRAFT_461968/P167DRAFT_542797/P167DRAFT_603488/P167DRAFT_480285/P167DRAFT_560278/P167DRAFT_552633/P167DRAFT_544712/P167DRAFT_604057/P167DRAFT_500905/P167DRAFT_480116/P167DRAF…	52	28	gene-P167DRAFT_602975/gene-P167DRAFT_548339/gene-P167DRAFT_494613/gene-P167DRAFT_488182/gene-P167DRAFT_512349/gene-P167DRAFT_507898/gene-P167DRAFT_539803/gene-P167DRAFT_554040/gene-P167DRAFT_554634/gene-P167DRAFT_560278/gene-P167DRAFT_552633/gene-P167DRAFT_544712/gene-P167DRAFT_604057/gene-P167DRAFT_480116/gene-P167DRAFT_505051/gene-P167DRAFT_538564/gene-P167DRAFT_604690/gene-P167DRAFT_524800/gen…	24	gene-P167DRAFT_488068/gene-P167DRAFT_519376/gene-P167DRAFT_526783/gene-P167DRAFT_520238/gene-P167DRAFT_461968/gene-P167DRAFT_542797/gene-P167DRAFT_603488/gene-P167DRAFT_480285/gene-P167DRAFT_500905/gene-P167DRAFT_604129/gene-P167DRAFT_501111/gene-P167DRAFT_490717/gene-P167DRAFT_531549/gene-P167DRAFT_524724/gene-P167DRAFT_527001/gene-P167DRAFT_555962/novel.358/gene-P167DRAFT_531845/gene-P167DRAFT_…
BP	GO:0016043	cellular component organization	68/1762	97/2516	0.544256	0.99876	gene-P167DRAFT_577132/gene-P167DRAFT_553468/gene-P167DRAFT_539126/gene-P167DRAFT_568328/gene-P167DRAFT_487098/gene-P167DRAFT_167353/gene-P167DRAFT_525704/gene-P167DRAFT_522920/gene-P167DRAFT_566284/gene-P167DRAFT_537677/gene-P167DRAFT_604445/gene-P167DRAFT_314670/gene-P167DRAFT_571545/gene-P167DRAFT_542693/gene-P167DRAFT_571662/gene-P167DRAFT_605166/gene-P167DRAFT_483381/gene-P167DRAFT_538447/gen…	P167DRAFT_577132/P167DRAFT_553468/P167DRAFT_539126/P167DRAFT_568328/P167DRAFT_487098/P167DRAFT_167353/P167DRAFT_525704/P167DRAFT_522920/P167DRAFT_566284/P167DRAFT_537677/P167DRAFT_604445/P167DRAFT_314670/P167DRAFT_571545/P167DRAFT_542693/P167DRAFT_571662/P167DRAFT_605166/P167DRAFT_483381/P167DRAFT_538447/P167DRAFT_505605/P167DRAFT_554784/P167DRAFT_562370/P167DRAFT_543768/P167DRAFT_578514/P167DRAF…	68	39	gene-P167DRAFT_577132/gene-P167DRAFT_553468/gene-P167DRAFT_539126/gene-P167DRAFT_522920/gene-P167DRAFT_566284/gene-P167DRAFT_604445/gene-P167DRAFT_314670/gene-P167DRAFT_542693/gene-P167DRAFT_571662/gene-P167DRAFT_605166/gene-P167DRAFT_483381/gene-P167DRAFT_538447/gene-P167DRAFT_505605/gene-P167DRAFT_554784/gene-P167DRAFT_562370/gene-P167DRAFT_543768/gene-P167DRAFT_479566/gene-P167DRAFT_505286/gen…	29	gene-P167DRAFT_568328/gene-P167DRAFT_487098/gene-P167DRAFT_167353/gene-P167DRAFT_525704/gene-P167DRAFT_537677/gene-P167DRAFT_571545/gene-P167DRAFT_578514/gene-P167DRAFT_190644/gene-P167DRAFT_540399/gene-P167DRAFT_606281/gene-P167DRAFT_608718/gene-P167DRAFT_531798/gene-P167DRAFT_544645/gene-P167DRAFT_605171/gene-P167DRAFT_574719/gene-P167DRAFT_578284/gene-P167DRAFT_556628/gene-P167DRAFT_563632/gen…
BP	GO:1901565	organonitrogen compound catabolic process	31/1762	44/2516	0.549903	0.99876	gene-P167DRAFT_529509/gene-P167DRAFT_480920/gene-P167DRAFT_539328/gene-P167DRAFT_567857/gene-P167DRAFT_573270/gene-P167DRAFT_542693/gene-P167DRAFT_526771/gene-P167DRAFT_291476/gene-P167DRAFT_554673/gene-P167DRAFT_557164/gene-P167DRAFT_503390/gene-P167DRAFT_535342/gene-P167DRAFT_536624/gene-P167DRAFT_539048/gene-P167DRAFT_515710/gene-P167DRAFT_566604/gene-P167DRAFT_495450/gene-P167DRAFT_560120/gen…	P167DRAFT_529509/P167DRAFT_480920/P167DRAFT_539328/P167DRAFT_567857/P167DRAFT_573270/P167DRAFT_542693/P167DRAFT_526771/P167DRAFT_291476/P167DRAFT_554673/P167DRAFT_557164/P167DRAFT_503390/P167DRAFT_535342/P167DRAFT_536624/P167DRAFT_539048/P167DRAFT_515710/P167DRAFT_566604/P167DRAFT_495450/P167DRAFT_560120/P167DRAFT_567234/P167DRAFT_571913/P167DRAFT_555962/P167DRAFT_531398/P167DRAFT_525529/P167DRAF…	31	10	gene-P167DRAFT_567857/gene-P167DRAFT_573270/gene-P167DRAFT_542693/gene-P167DRAFT_291476/gene-P167DRAFT_557164/gene-P167DRAFT_515710/gene-P167DRAFT_495450/gene-P167DRAFT_571913/gene-P167DRAFT_505077/gene-P167DRAFT_542159	21	gene-P167DRAFT_529509/gene-P167DRAFT_480920/gene-P167DRAFT_539328/gene-P167DRAFT_526771/gene-P167DRAFT_554673/gene-P167DRAFT_503390/gene-P167DRAFT_535342/gene-P167DRAFT_536624/gene-P167DRAFT_539048/gene-P167DRAFT_566604/gene-P167DRAFT_560120/gene-P167DRAFT_567234/gene-P167DRAFT_555962/gene-P167DRAFT_531398/gene-P167DRAFT_525529/gene-P167DRAFT_539098/gene-P167DRAFT_553950/gene-P167DRAFT_539265/gen…
BP	GO:0071702	organic substance transport	56/1762	80/2516	0.557846	0.99876	gene-P167DRAFT_500566/gene-P167DRAFT_554819/gene-P167DRAFT_535803/gene-P167DRAFT_531369/gene-P167DRAFT_483946/gene-P167DRAFT_294150/gene-P167DRAFT_561576/gene-P167DRAFT_542118/gene-P167DRAFT_504420/gene-P167DRAFT_560853/gene-P167DRAFT_577258/gene-P167DRAFT_516391/gene-P167DRAFT_538530/gene-P167DRAFT_505605/gene-P167DRAFT_532892/gene-P167DRAFT_537897/gene-P167DRAFT_604633/gene-P167DRAFT_551235/gen…	P167DRAFT_500566/P167DRAFT_554819/P167DRAFT_535803/P167DRAFT_531369/P167DRAFT_483946/P167DRAFT_294150/P167DRAFT_561576/P167DRAFT_542118/P167DRAFT_504420/P167DRAFT_560853/P167DRAFT_577258/P167DRAFT_516391/P167DRAFT_538530/P167DRAFT_505605/P167DRAFT_532892/P167DRAFT_537897/P167DRAFT_604633/P167DRAFT_551235/P167DRAFT_507313/P167DRAFT_503193/P167DRAFT_554442/P167DRAFT_532585/P167DRAFT_518577/P167DRAF…	56	41	gene-P167DRAFT_554819/gene-P167DRAFT_535803/gene-P167DRAFT_531369/gene-P167DRAFT_294150/gene-P167DRAFT_561576/gene-P167DRAFT_542118/gene-P167DRAFT_504420/gene-P167DRAFT_577258/gene-P167DRAFT_516391/gene-P167DRAFT_538530/gene-P167DRAFT_505605/gene-P167DRAFT_532892/gene-P167DRAFT_537897/gene-P167DRAFT_604633/gene-P167DRAFT_551235/gene-P167DRAFT_507313/gene-P167DRAFT_503193/gene-P167DRAFT_532585/gen…	15	gene-P167DRAFT_500566/gene-P167DRAFT_483946/gene-P167DRAFT_560853/gene-P167DRAFT_554442/gene-P167DRAFT_438881/gene-P167DRAFT_557048/gene-P167DRAFT_537793/gene-P167DRAFT_531773/gene-P167DRAFT_486668/gene-P167DRAFT_569874/gene-P167DRAFT_499603/gene-P167DRAFT_522800/gene-P167DRAFT_539686/gene-P167DRAFT_570590/gene-P167DRAFT_607438
BP	GO:0007049	cell cycle	17/1762	24/2516	0.566126	0.99876	gene-P167DRAFT_527299/gene-P167DRAFT_542693/gene-P167DRAFT_559053/gene-P167DRAFT_459855/gene-P167DRAFT_559150/gene-P167DRAFT_493882/gene-P167DRAFT_609316/gene-P167DRAFT_551762/gene-P167DRAFT_519543/gene-P167DRAFT_572953/gene-P167DRAFT_476337/gene-P167DRAFT_479870/gene-P167DRAFT_602105/gene-P167DRAFT_563632/gene-P167DRAFT_602840/gene-P167DRAFT_542440/gene-P167DRAFT_487594	P167DRAFT_527299/P167DRAFT_542693/P167DRAFT_559053/P167DRAFT_459855/P167DRAFT_559150/P167DRAFT_493882/P167DRAFT_609316/P167DRAFT_551762/P167DRAFT_519543/P167DRAFT_572953/P167DRAFT_476337/P167DRAFT_479870/P167DRAFT_602105/P167DRAFT_563632/P167DRAFT_602840/P167DRAFT_542440/P167DRAFT_487594	17	12	gene-P167DRAFT_527299/gene-P167DRAFT_542693/gene-P167DRAFT_559053/gene-P167DRAFT_459855/gene-P167DRAFT_559150/gene-P167DRAFT_551762/gene-P167DRAFT_519543/gene-P167DRAFT_572953/gene-P167DRAFT_476337/gene-P167DRAFT_602105/gene-P167DRAFT_602840/gene-P167DRAFT_542440	5	gene-P167DRAFT_493882/gene-P167DRAFT_609316/gene-P167DRAFT_479870/gene-P167DRAFT_563632/gene-P167DRAFT_487594
BP	GO:0006259	DNA metabolic process	74/1762	106/2516	0.568194	0.99876	gene-P167DRAFT_579187/gene-P167DRAFT_526783/gene-P167DRAFT_602975/gene-P167DRAFT_548339/gene-P167DRAFT_522920/novel.1212/gene-P167DRAFT_566284/gene-P167DRAFT_603540/gene-P167DRAFT_561172/gene-P167DRAFT_606144/gene-P167DRAFT_494613/gene-P167DRAFT_516683/gene-P167DRAFT_488182/gene-P167DRAFT_512349/gene-P167DRAFT_507898/novel.869/gene-P167DRAFT_535338/gene-P167DRAFT_564750/gene-P167DRAFT_539803/gene…	P167DRAFT_579187/P167DRAFT_526783/P167DRAFT_602975/P167DRAFT_548339/P167DRAFT_522920/-/P167DRAFT_566284/P167DRAFT_603540/P167DRAFT_561172/P167DRAFT_606144/P167DRAFT_494613/P167DRAFT_516683/P167DRAFT_488182/P167DRAFT_512349/P167DRAFT_507898/-/P167DRAFT_535338/P167DRAFT_564750/P167DRAFT_539803/P167DRAFT_520238/P167DRAFT_509482/P167DRAFT_538447/P167DRAFT_481810/P167DRAFT_562914/P167DRAFT_554040/P167…	74	49	gene-P167DRAFT_579187/gene-P167DRAFT_602975/gene-P167DRAFT_548339/gene-P167DRAFT_522920/gene-P167DRAFT_566284/gene-P167DRAFT_603540/gene-P167DRAFT_606144/gene-P167DRAFT_494613/gene-P167DRAFT_516683/gene-P167DRAFT_488182/gene-P167DRAFT_512349/gene-P167DRAFT_507898/novel.869/gene-P167DRAFT_535338/gene-P167DRAFT_564750/gene-P167DRAFT_539803/gene-P167DRAFT_509482/gene-P167DRAFT_538447/gene-P167DRAFT_…	25	gene-P167DRAFT_526783/novel.1212/gene-P167DRAFT_561172/gene-P167DRAFT_520238/gene-P167DRAFT_542797/gene-P167DRAFT_603488/gene-P167DRAFT_500905/gene-P167DRAFT_516437/gene-P167DRAFT_604129/gene-P167DRAFT_490717/gene-P167DRAFT_524724/novel.2497/gene-P167DRAFT_562046/gene-P167DRAFT_542640/novel.358/gene-P167DRAFT_536496/gene-P167DRAFT_531845/gene-P167DRAFT_565640/gene-P167DRAFT_553950/gene-P167DRAFT_…
BP	GO:0006605	protein targeting	8/1762	11/2516	0.570498	0.99876	gene-P167DRAFT_560853/gene-P167DRAFT_538530/gene-P167DRAFT_505605/gene-P167DRAFT_495741/gene-P167DRAFT_537793/gene-P167DRAFT_537840/gene-P167DRAFT_533263/gene-P167DRAFT_522800	P167DRAFT_560853/P167DRAFT_538530/P167DRAFT_505605/P167DRAFT_495741/P167DRAFT_537793/P167DRAFT_537840/P167DRAFT_533263/P167DRAFT_522800	8	5	gene-P167DRAFT_538530/gene-P167DRAFT_505605/gene-P167DRAFT_495741/gene-P167DRAFT_537840/gene-P167DRAFT_533263	3	gene-P167DRAFT_560853/gene-P167DRAFT_537793/gene-P167DRAFT_522800
BP	GO:0006766	vitamin metabolic process	8/1762	11/2516	0.570498	0.99876	gene-P167DRAFT_534385/gene-P167DRAFT_463956/gene-P167DRAFT_481444/gene-P167DRAFT_488424/gene-P167DRAFT_605578/gene-P167DRAFT_480434/gene-P167DRAFT_531410/gene-P167DRAFT_218796	P167DRAFT_534385/P167DRAFT_463956/P167DRAFT_481444/P167DRAFT_488424/P167DRAFT_605578/P167DRAFT_480434/P167DRAFT_531410/P167DRAFT_218796	8	2	gene-P167DRAFT_531410/gene-P167DRAFT_218796	6	gene-P167DRAFT_534385/gene-P167DRAFT_463956/gene-P167DRAFT_481444/gene-P167DRAFT_488424/gene-P167DRAFT_605578/gene-P167DRAFT_480434
BP	GO:0006767	water-soluble vitamin metabolic process	8/1762	11/2516	0.570498	0.99876	gene-P167DRAFT_534385/gene-P167DRAFT_463956/gene-P167DRAFT_481444/gene-P167DRAFT_488424/gene-P167DRAFT_605578/gene-P167DRAFT_480434/gene-P167DRAFT_531410/gene-P167DRAFT_218796	P167DRAFT_534385/P167DRAFT_463956/P167DRAFT_481444/P167DRAFT_488424/P167DRAFT_605578/P167DRAFT_480434/P167DRAFT_531410/P167DRAFT_218796	8	2	gene-P167DRAFT_531410/gene-P167DRAFT_218796	6	gene-P167DRAFT_534385/gene-P167DRAFT_463956/gene-P167DRAFT_481444/gene-P167DRAFT_488424/gene-P167DRAFT_605578/gene-P167DRAFT_480434
BP	GO:0009110	vitamin biosynthetic process	8/1762	11/2516	0.570498	0.99876	gene-P167DRAFT_534385/gene-P167DRAFT_463956/gene-P167DRAFT_481444/gene-P167DRAFT_488424/gene-P167DRAFT_605578/gene-P167DRAFT_480434/gene-P167DRAFT_531410/gene-P167DRAFT_218796	P167DRAFT_534385/P167DRAFT_463956/P167DRAFT_481444/P167DRAFT_488424/P167DRAFT_605578/P167DRAFT_480434/P167DRAFT_531410/P167DRAFT_218796	8	2	gene-P167DRAFT_531410/gene-P167DRAFT_218796	6	gene-P167DRAFT_534385/gene-P167DRAFT_463956/gene-P167DRAFT_481444/gene-P167DRAFT_488424/gene-P167DRAFT_605578/gene-P167DRAFT_480434
BP	GO:0042364	water-soluble vitamin biosynthetic process	8/1762	11/2516	0.570498	0.99876	gene-P167DRAFT_534385/gene-P167DRAFT_463956/gene-P167DRAFT_481444/gene-P167DRAFT_488424/gene-P167DRAFT_605578/gene-P167DRAFT_480434/gene-P167DRAFT_531410/gene-P167DRAFT_218796	P167DRAFT_534385/P167DRAFT_463956/P167DRAFT_481444/P167DRAFT_488424/P167DRAFT_605578/P167DRAFT_480434/P167DRAFT_531410/P167DRAFT_218796	8	2	gene-P167DRAFT_531410/gene-P167DRAFT_218796	6	gene-P167DRAFT_534385/gene-P167DRAFT_463956/gene-P167DRAFT_481444/gene-P167DRAFT_488424/gene-P167DRAFT_605578/gene-P167DRAFT_480434
BP	GO:0090304	nucleic acid metabolic process	312/1762	447/2516	0.571542	0.99876	gene-P167DRAFT_484302/gene-P167DRAFT_562750/gene-P167DRAFT_572082/gene-P167DRAFT_489020/gene-P167DRAFT_292911/gene-P167DRAFT_576615/gene-P167DRAFT_484187/gene-P167DRAFT_579187/gene-P167DRAFT_549344/gene-P167DRAFT_524345/gene-P167DRAFT_610006/gene-P167DRAFT_532015/gene-P167DRAFT_526783/gene-P167DRAFT_481503/gene-P167DRAFT_551717/gene-P167DRAFT_484111/gene-P167DRAFT_144136/gene-P167DRAFT_525704/gen…	P167DRAFT_484302/P167DRAFT_562750/P167DRAFT_572082/P167DRAFT_489020/P167DRAFT_292911/P167DRAFT_576615/P167DRAFT_484187/P167DRAFT_579187/P167DRAFT_549344/P167DRAFT_524345/P167DRAFT_610006/P167DRAFT_532015/P167DRAFT_526783/P167DRAFT_481503/P167DRAFT_551717/P167DRAFT_484111/P167DRAFT_144136/P167DRAFT_525704/P167DRAFT_605437/P167DRAFT_602975/P167DRAFT_564787/P167DRAFT_604701/P167DRAFT_548339/P167DRAF…	312	214	gene-P167DRAFT_572082/gene-P167DRAFT_484187/gene-P167DRAFT_579187/gene-P167DRAFT_549344/gene-P167DRAFT_524345/gene-P167DRAFT_532015/gene-P167DRAFT_551717/gene-P167DRAFT_484111/gene-P167DRAFT_144136/gene-P167DRAFT_605437/gene-P167DRAFT_602975/gene-P167DRAFT_564787/gene-P167DRAFT_548339/gene-P167DRAFT_522920/gene-P167DRAFT_552537/gene-P167DRAFT_4650/gene-P167DRAFT_566284/gene-P167DRAFT_603540/gene-…	98	gene-P167DRAFT_484302/gene-P167DRAFT_562750/gene-P167DRAFT_489020/gene-P167DRAFT_292911/gene-P167DRAFT_576615/gene-P167DRAFT_610006/gene-P167DRAFT_526783/gene-P167DRAFT_481503/gene-P167DRAFT_525704/gene-P167DRAFT_604701/gene-P167DRAFT_570888/novel.1212/gene-P167DRAFT_536739/gene-P167DRAFT_607426/gene-P167DRAFT_561172/gene-P167DRAFT_532068/gene-P167DRAFT_512745/gene-P167DRAFT_550851/gene-P167DRAFT…
BP	GO:0034654	nucleobase-containing compound biosynthetic process	175/1762	251/2516	0.576635	0.99876	gene-P167DRAFT_484302/gene-P167DRAFT_562750/gene-P167DRAFT_572082/gene-P167DRAFT_489020/gene-P167DRAFT_538823/gene-P167DRAFT_292911/gene-P167DRAFT_549344/gene-P167DRAFT_536895/gene-P167DRAFT_533253/gene-P167DRAFT_524345/gene-P167DRAFT_536880/gene-P167DRAFT_481503/gene-P167DRAFT_551717/gene-P167DRAFT_484111/gene-P167DRAFT_144136/gene-P167DRAFT_525704/gene-P167DRAFT_533059/gene-P167DRAFT_605437/gen…	P167DRAFT_484302/P167DRAFT_562750/P167DRAFT_572082/P167DRAFT_489020/P167DRAFT_538823/P167DRAFT_292911/P167DRAFT_549344/P167DRAFT_536895/P167DRAFT_533253/P167DRAFT_524345/P167DRAFT_536880/P167DRAFT_481503/P167DRAFT_551717/P167DRAFT_484111/P167DRAFT_144136/P167DRAFT_525704/P167DRAFT_533059/P167DRAFT_605437/P167DRAFT_488028/P167DRAFT_564787/P167DRAFT_570888/P167DRAFT_552537/P167DRAFT_536739/P167DRAF…	175	115	gene-P167DRAFT_572082/gene-P167DRAFT_549344/gene-P167DRAFT_524345/gene-P167DRAFT_551717/gene-P167DRAFT_484111/gene-P167DRAFT_144136/gene-P167DRAFT_533059/gene-P167DRAFT_605437/gene-P167DRAFT_564787/gene-P167DRAFT_552537/gene-P167DRAFT_516241/gene-P167DRAFT_583958/gene-P167DRAFT_503732/gene-P167DRAFT_493769/gene-P167DRAFT_567134/gene-P167DRAFT_551101/gene-P167DRAFT_481318/gene-P167DRAFT_396723/gen…	60	gene-P167DRAFT_484302/gene-P167DRAFT_562750/gene-P167DRAFT_489020/gene-P167DRAFT_538823/gene-P167DRAFT_292911/gene-P167DRAFT_536895/gene-P167DRAFT_533253/gene-P167DRAFT_536880/gene-P167DRAFT_481503/gene-P167DRAFT_525704/gene-P167DRAFT_488028/gene-P167DRAFT_570888/gene-P167DRAFT_536739/gene-P167DRAFT_532068/gene-P167DRAFT_550851/gene-P167DRAFT_556032/gene-P167DRAFT_485047/gene-P167DRAFT_555319/gen…
BP	GO:0006351	transcription, DNA-templated	147/1762	211/2516	0.582095	0.99876	gene-P167DRAFT_484302/gene-P167DRAFT_562750/gene-P167DRAFT_572082/gene-P167DRAFT_489020/gene-P167DRAFT_292911/gene-P167DRAFT_549344/gene-P167DRAFT_524345/gene-P167DRAFT_481503/gene-P167DRAFT_551717/gene-P167DRAFT_484111/gene-P167DRAFT_144136/gene-P167DRAFT_525704/gene-P167DRAFT_605437/gene-P167DRAFT_564787/gene-P167DRAFT_570888/gene-P167DRAFT_552537/gene-P167DRAFT_536739/gene-P167DRAFT_516241/gen…	P167DRAFT_484302/P167DRAFT_562750/P167DRAFT_572082/P167DRAFT_489020/P167DRAFT_292911/P167DRAFT_549344/P167DRAFT_524345/P167DRAFT_481503/P167DRAFT_551717/P167DRAFT_484111/P167DRAFT_144136/P167DRAFT_525704/P167DRAFT_605437/P167DRAFT_564787/P167DRAFT_570888/P167DRAFT_552537/P167DRAFT_536739/P167DRAFT_516241/P167DRAFT_583958/P167DRAFT_503732/P167DRAFT_532068/P167DRAFT_550851/P167DRAFT_567134/P167DRAF…	147	105	gene-P167DRAFT_572082/gene-P167DRAFT_549344/gene-P167DRAFT_524345/gene-P167DRAFT_551717/gene-P167DRAFT_484111/gene-P167DRAFT_144136/gene-P167DRAFT_605437/gene-P167DRAFT_564787/gene-P167DRAFT_552537/gene-P167DRAFT_516241/gene-P167DRAFT_583958/gene-P167DRAFT_503732/gene-P167DRAFT_567134/gene-P167DRAFT_551101/gene-P167DRAFT_481318/gene-P167DRAFT_396723/gene-P167DRAFT_485094/gene-P167DRAFT_543699/gen…	42	gene-P167DRAFT_484302/gene-P167DRAFT_562750/gene-P167DRAFT_489020/gene-P167DRAFT_292911/gene-P167DRAFT_481503/gene-P167DRAFT_525704/gene-P167DRAFT_570888/gene-P167DRAFT_536739/gene-P167DRAFT_532068/gene-P167DRAFT_550851/gene-P167DRAFT_485047/gene-P167DRAFT_555319/gene-P167DRAFT_499307/gene-P167DRAFT_520238/gene-P167DRAFT_425845/gene-P167DRAFT_175134/gene-P167DRAFT_109018/gene-P167DRAFT_499834/gen…
BP	GO:0097659	nucleic acid-templated transcription	147/1762	211/2516	0.582095	0.99876	gene-P167DRAFT_484302/gene-P167DRAFT_562750/gene-P167DRAFT_572082/gene-P167DRAFT_489020/gene-P167DRAFT_292911/gene-P167DRAFT_549344/gene-P167DRAFT_524345/gene-P167DRAFT_481503/gene-P167DRAFT_551717/gene-P167DRAFT_484111/gene-P167DRAFT_144136/gene-P167DRAFT_525704/gene-P167DRAFT_605437/gene-P167DRAFT_564787/gene-P167DRAFT_570888/gene-P167DRAFT_552537/gene-P167DRAFT_536739/gene-P167DRAFT_516241/gen…	P167DRAFT_484302/P167DRAFT_562750/P167DRAFT_572082/P167DRAFT_489020/P167DRAFT_292911/P167DRAFT_549344/P167DRAFT_524345/P167DRAFT_481503/P167DRAFT_551717/P167DRAFT_484111/P167DRAFT_144136/P167DRAFT_525704/P167DRAFT_605437/P167DRAFT_564787/P167DRAFT_570888/P167DRAFT_552537/P167DRAFT_536739/P167DRAFT_516241/P167DRAFT_583958/P167DRAFT_503732/P167DRAFT_532068/P167DRAFT_550851/P167DRAFT_567134/P167DRAF…	147	105	gene-P167DRAFT_572082/gene-P167DRAFT_549344/gene-P167DRAFT_524345/gene-P167DRAFT_551717/gene-P167DRAFT_484111/gene-P167DRAFT_144136/gene-P167DRAFT_605437/gene-P167DRAFT_564787/gene-P167DRAFT_552537/gene-P167DRAFT_516241/gene-P167DRAFT_583958/gene-P167DRAFT_503732/gene-P167DRAFT_567134/gene-P167DRAFT_551101/gene-P167DRAFT_481318/gene-P167DRAFT_396723/gene-P167DRAFT_485094/gene-P167DRAFT_543699/gen…	42	gene-P167DRAFT_484302/gene-P167DRAFT_562750/gene-P167DRAFT_489020/gene-P167DRAFT_292911/gene-P167DRAFT_481503/gene-P167DRAFT_525704/gene-P167DRAFT_570888/gene-P167DRAFT_536739/gene-P167DRAFT_532068/gene-P167DRAFT_550851/gene-P167DRAFT_485047/gene-P167DRAFT_555319/gene-P167DRAFT_499307/gene-P167DRAFT_520238/gene-P167DRAFT_425845/gene-P167DRAFT_175134/gene-P167DRAFT_109018/gene-P167DRAFT_499834/gen…
BP	GO:0065007	biological regulation	207/1762	297/2516	0.58243	0.99876	gene-P167DRAFT_496183/gene-P167DRAFT_322540/gene-P167DRAFT_484302/gene-P167DRAFT_577132/gene-P167DRAFT_562750/gene-P167DRAFT_572082/gene-P167DRAFT_598177/gene-P167DRAFT_533499/gene-P167DRAFT_549344/gene-P167DRAFT_524345/gene-P167DRAFT_483944/gene-P167DRAFT_556417/gene-P167DRAFT_551717/gene-P167DRAFT_484111/gene-P167DRAFT_144136/gene-P167DRAFT_547902/gene-P167DRAFT_564787/gene-P167DRAFT_570888/gen…	P167DRAFT_496183/P167DRAFT_322540/P167DRAFT_484302/P167DRAFT_577132/P167DRAFT_562750/P167DRAFT_572082/P167DRAFT_598177/P167DRAFT_533499/P167DRAFT_549344/P167DRAFT_524345/P167DRAFT_483944/P167DRAFT_556417/P167DRAFT_551717/P167DRAFT_484111/P167DRAFT_144136/P167DRAFT_547902/P167DRAFT_564787/P167DRAFT_570888/P167DRAFT_522920/P167DRAFT_552537/P167DRAFT_536739/P167DRAFT_607294/P167DRAFT_516241/P167DRAF…	207	150	gene-P167DRAFT_577132/gene-P167DRAFT_572082/gene-P167DRAFT_598177/gene-P167DRAFT_533499/gene-P167DRAFT_549344/gene-P167DRAFT_524345/gene-P167DRAFT_483944/gene-P167DRAFT_556417/gene-P167DRAFT_551717/gene-P167DRAFT_484111/gene-P167DRAFT_144136/gene-P167DRAFT_547902/gene-P167DRAFT_564787/gene-P167DRAFT_522920/gene-P167DRAFT_552537/gene-P167DRAFT_607294/gene-P167DRAFT_516241/gene-P167DRAFT_256142/gen…	57	gene-P167DRAFT_496183/gene-P167DRAFT_322540/gene-P167DRAFT_484302/gene-P167DRAFT_562750/gene-P167DRAFT_570888/gene-P167DRAFT_536739/gene-P167DRAFT_532068/gene-P167DRAFT_550851/gene-P167DRAFT_484872/gene-P167DRAFT_570604/gene-P167DRAFT_571545/gene-P167DRAFT_605439/gene-P167DRAFT_485047/gene-P167DRAFT_555657/gene-P167DRAFT_555319/gene-P167DRAFT_554673/gene-P167DRAFT_499307/gene-P167DRAFT_520238/gen…
BP	GO:0006310	DNA recombination	10/1762	14/2516	0.58531	0.99876	gene-P167DRAFT_579187/gene-P167DRAFT_526783/gene-P167DRAFT_602975/novel.1212/gene-P167DRAFT_542797/gene-P167DRAFT_538564/novel.2497/gene-P167DRAFT_558155/gene-P167DRAFT_539569/gene-P167DRAFT_565164	P167DRAFT_579187/P167DRAFT_526783/P167DRAFT_602975/-/P167DRAFT_542797/P167DRAFT_538564/-/P167DRAFT_558155/P167DRAFT_539569/P167DRAFT_565164	10	5	gene-P167DRAFT_579187/gene-P167DRAFT_602975/gene-P167DRAFT_538564/gene-P167DRAFT_558155/gene-P167DRAFT_565164	5	gene-P167DRAFT_526783/novel.1212/gene-P167DRAFT_542797/novel.2497/gene-P167DRAFT_539569
BP	GO:0009127	purine nucleoside monophosphate biosynthetic process	10/1762	14/2516	0.58531	0.99876	gene-P167DRAFT_538823/gene-P167DRAFT_533253/gene-P167DRAFT_536880/gene-P167DRAFT_533059/gene-P167DRAFT_556032/gene-P167DRAFT_566155/gene-P167DRAFT_603613/gene-P167DRAFT_486175/gene-P167DRAFT_574224/gene-P167DRAFT_538510	P167DRAFT_538823/P167DRAFT_533253/P167DRAFT_536880/P167DRAFT_533059/P167DRAFT_556032/P167DRAFT_566155/P167DRAFT_603613/P167DRAFT_486175/P167DRAFT_574224/P167DRAFT_538510	10	1	gene-P167DRAFT_533059	9	gene-P167DRAFT_538823/gene-P167DRAFT_533253/gene-P167DRAFT_536880/gene-P167DRAFT_556032/gene-P167DRAFT_566155/gene-P167DRAFT_603613/gene-P167DRAFT_486175/gene-P167DRAFT_574224/gene-P167DRAFT_538510
BP	GO:0009156	ribonucleoside monophosphate biosynthetic process	10/1762	14/2516	0.58531	0.99876	gene-P167DRAFT_538823/gene-P167DRAFT_533253/gene-P167DRAFT_536880/gene-P167DRAFT_533059/gene-P167DRAFT_556032/gene-P167DRAFT_566155/gene-P167DRAFT_603613/gene-P167DRAFT_486175/gene-P167DRAFT_574224/gene-P167DRAFT_538510	P167DRAFT_538823/P167DRAFT_533253/P167DRAFT_536880/P167DRAFT_533059/P167DRAFT_556032/P167DRAFT_566155/P167DRAFT_603613/P167DRAFT_486175/P167DRAFT_574224/P167DRAFT_538510	10	1	gene-P167DRAFT_533059	9	gene-P167DRAFT_538823/gene-P167DRAFT_533253/gene-P167DRAFT_536880/gene-P167DRAFT_556032/gene-P167DRAFT_566155/gene-P167DRAFT_603613/gene-P167DRAFT_486175/gene-P167DRAFT_574224/gene-P167DRAFT_538510
BP	GO:0009168	purine ribonucleoside monophosphate biosynthetic process	10/1762	14/2516	0.58531	0.99876	gene-P167DRAFT_538823/gene-P167DRAFT_533253/gene-P167DRAFT_536880/gene-P167DRAFT_533059/gene-P167DRAFT_556032/gene-P167DRAFT_566155/gene-P167DRAFT_603613/gene-P167DRAFT_486175/gene-P167DRAFT_574224/gene-P167DRAFT_538510	P167DRAFT_538823/P167DRAFT_533253/P167DRAFT_536880/P167DRAFT_533059/P167DRAFT_556032/P167DRAFT_566155/P167DRAFT_603613/P167DRAFT_486175/P167DRAFT_574224/P167DRAFT_538510	10	1	gene-P167DRAFT_533059	9	gene-P167DRAFT_538823/gene-P167DRAFT_533253/gene-P167DRAFT_536880/gene-P167DRAFT_556032/gene-P167DRAFT_566155/gene-P167DRAFT_603613/gene-P167DRAFT_486175/gene-P167DRAFT_574224/gene-P167DRAFT_538510
BP	GO:0006352	DNA-templated transcription, initiation	12/1762	17/2516	0.5981	0.99876	gene-P167DRAFT_489020/gene-P167DRAFT_605437/gene-P167DRAFT_583958/gene-P167DRAFT_492124/gene-P167DRAFT_489913/gene-P167DRAFT_534213/gene-P167DRAFT_565805/gene-P167DRAFT_504699/gene-P167DRAFT_562913/gene-P167DRAFT_581214/gene-P167DRAFT_537435/gene-P167DRAFT_537491	P167DRAFT_489020/P167DRAFT_605437/P167DRAFT_583958/P167DRAFT_492124/P167DRAFT_489913/P167DRAFT_534213/P167DRAFT_565805/P167DRAFT_504699/P167DRAFT_562913/P167DRAFT_581214/P167DRAFT_537435/P167DRAFT_537491	12	10	gene-P167DRAFT_605437/gene-P167DRAFT_583958/gene-P167DRAFT_492124/gene-P167DRAFT_489913/gene-P167DRAFT_534213/gene-P167DRAFT_565805/gene-P167DRAFT_504699/gene-P167DRAFT_562913/gene-P167DRAFT_581214/gene-P167DRAFT_537491	2	gene-P167DRAFT_489020/gene-P167DRAFT_537435
BP	GO:0009117	nucleotide metabolic process	32/1762	46/2516	0.599344	0.99876	gene-P167DRAFT_538823/gene-P167DRAFT_551319/gene-P167DRAFT_536895/gene-P167DRAFT_533253/gene-P167DRAFT_536880/gene-P167DRAFT_533059/gene-P167DRAFT_488028/gene-P167DRAFT_493769/gene-P167DRAFT_526050/gene-P167DRAFT_556032/gene-P167DRAFT_542742/gene-P167DRAFT_541476/gene-P167DRAFT_565232/gene-P167DRAFT_566155/gene-P167DRAFT_603613/gene-P167DRAFT_537638/gene-P167DRAFT_280572/gene-P167DRAFT_533280/gen…	P167DRAFT_538823/P167DRAFT_551319/P167DRAFT_536895/P167DRAFT_533253/P167DRAFT_536880/P167DRAFT_533059/P167DRAFT_488028/P167DRAFT_493769/P167DRAFT_526050/P167DRAFT_556032/P167DRAFT_542742/P167DRAFT_541476/P167DRAFT_565232/P167DRAFT_566155/P167DRAFT_603613/P167DRAFT_537638/P167DRAFT_280572/P167DRAFT_533280/P167DRAFT_489243/P167DRAFT_539836/P167DRAFT_486175/P167DRAFT_574224/P167DRAFT_525274/P167DRAF…	32	12	gene-P167DRAFT_533059/gene-P167DRAFT_493769/gene-P167DRAFT_542742/gene-P167DRAFT_541476/gene-P167DRAFT_565232/gene-P167DRAFT_539836/gene-P167DRAFT_564638/gene-P167DRAFT_514920/gene-P167DRAFT_518680/gene-P167DRAFT_560153/gene-P167DRAFT_329489/gene-P167DRAFT_511429	20	gene-P167DRAFT_538823/gene-P167DRAFT_551319/gene-P167DRAFT_536895/gene-P167DRAFT_533253/gene-P167DRAFT_536880/gene-P167DRAFT_488028/gene-P167DRAFT_526050/gene-P167DRAFT_556032/gene-P167DRAFT_566155/gene-P167DRAFT_603613/gene-P167DRAFT_537638/gene-P167DRAFT_280572/gene-P167DRAFT_533280/gene-P167DRAFT_489243/gene-P167DRAFT_486175/gene-P167DRAFT_574224/gene-P167DRAFT_525274/gene-P167DRAFT_535819/gen…
BP	GO:0006996	organelle organization	50/1762	72/2516	0.601091	0.99876	gene-P167DRAFT_553468/gene-P167DRAFT_539126/gene-P167DRAFT_525704/gene-P167DRAFT_522920/gene-P167DRAFT_566284/gene-P167DRAFT_604445/gene-P167DRAFT_314670/gene-P167DRAFT_571545/gene-P167DRAFT_542693/gene-P167DRAFT_571662/gene-P167DRAFT_483381/gene-P167DRAFT_538447/gene-P167DRAFT_505605/gene-P167DRAFT_554784/gene-P167DRAFT_479566/gene-P167DRAFT_190644/gene-P167DRAFT_505286/gene-P167DRAFT_506622/gen…	P167DRAFT_553468/P167DRAFT_539126/P167DRAFT_525704/P167DRAFT_522920/P167DRAFT_566284/P167DRAFT_604445/P167DRAFT_314670/P167DRAFT_571545/P167DRAFT_542693/P167DRAFT_571662/P167DRAFT_483381/P167DRAFT_538447/P167DRAFT_505605/P167DRAFT_554784/P167DRAFT_479566/P167DRAFT_190644/P167DRAFT_505286/P167DRAFT_506622/P167DRAFT_540399/P167DRAFT_518577/P167DRAFT_606281/P167DRAFT_608718/P167DRAFT_532804/P167DRAF…	50	32	gene-P167DRAFT_553468/gene-P167DRAFT_539126/gene-P167DRAFT_522920/gene-P167DRAFT_566284/gene-P167DRAFT_604445/gene-P167DRAFT_314670/gene-P167DRAFT_542693/gene-P167DRAFT_571662/gene-P167DRAFT_483381/gene-P167DRAFT_538447/gene-P167DRAFT_505605/gene-P167DRAFT_554784/gene-P167DRAFT_479566/gene-P167DRAFT_505286/gene-P167DRAFT_506622/gene-P167DRAFT_518577/gene-P167DRAFT_532804/gene-P167DRAFT_603517/gen…	18	gene-P167DRAFT_525704/gene-P167DRAFT_571545/gene-P167DRAFT_190644/gene-P167DRAFT_540399/gene-P167DRAFT_606281/gene-P167DRAFT_608718/gene-P167DRAFT_531798/gene-P167DRAFT_556628/gene-P167DRAFT_563632/gene-P167DRAFT_537793/gene-P167DRAFT_570725/novel.358/gene-P167DRAFT_487594/gene-P167DRAFT_532500/gene-P167DRAFT_484529/gene-P167DRAFT_553793/gene-P167DRAFT_524234/gene-P167DRAFT_607438
BP	GO:0051234	establishment of localization	300/1762	431/2516	0.608186	0.99876	gene-P167DRAFT_604947/gene-P167DRAFT_485214/gene-P167DRAFT_547947/gene-P167DRAFT_489046/gene-P167DRAFT_481337/gene-P167DRAFT_484026/gene-P167DRAFT_484874/gene-P167DRAFT_510491/gene-P167DRAFT_577969/gene-P167DRAFT_507925/gene-P167DRAFT_537456/gene-P167DRAFT_532059/gene-P167DRAFT_520006/gene-P167DRAFT_553216/gene-P167DRAFT_491034/gene-P167DRAFT_500566/gene-P167DRAFT_534504/gene-P167DRAFT_519927/gen…	P167DRAFT_604947/P167DRAFT_485214/P167DRAFT_547947/P167DRAFT_489046/P167DRAFT_481337/P167DRAFT_484026/P167DRAFT_484874/P167DRAFT_510491/P167DRAFT_577969/P167DRAFT_507925/P167DRAFT_537456/P167DRAFT_532059/P167DRAFT_520006/P167DRAFT_553216/P167DRAFT_491034/P167DRAFT_500566/P167DRAFT_534504/P167DRAFT_519927/P167DRAFT_539735/P167DRAFT_535605/P167DRAFT_573114/P167DRAFT_536493/P167DRAFT_485642/P167DRAF…	300	161	gene-P167DRAFT_547947/gene-P167DRAFT_507925/gene-P167DRAFT_573114/gene-P167DRAFT_485642/gene-P167DRAFT_558453/gene-P167DRAFT_524851/gene-P167DRAFT_333959/gene-P167DRAFT_554819/gene-P167DRAFT_605196/gene-P167DRAFT_535803/gene-P167DRAFT_531369/gene-P167DRAFT_486386/gene-P167DRAFT_535454/gene-P167DRAFT_563122/gene-P167DRAFT_546874/gene-P167DRAFT_529584/gene-P167DRAFT_294150/gene-P167DRAFT_561576/gen…	139	gene-P167DRAFT_604947/gene-P167DRAFT_485214/gene-P167DRAFT_489046/gene-P167DRAFT_481337/gene-P167DRAFT_484026/gene-P167DRAFT_484874/gene-P167DRAFT_510491/gene-P167DRAFT_577969/gene-P167DRAFT_537456/gene-P167DRAFT_532059/gene-P167DRAFT_520006/gene-P167DRAFT_553216/gene-P167DRAFT_491034/gene-P167DRAFT_500566/gene-P167DRAFT_534504/gene-P167DRAFT_519927/gene-P167DRAFT_539735/gene-P167DRAFT_535605/gen…
BP	GO:0032787	monocarboxylic acid metabolic process	14/1762	20/2516	0.609463	0.99876	gene-P167DRAFT_538823/gene-P167DRAFT_533253/gene-P167DRAFT_481104/gene-P167DRAFT_536880/gene-P167DRAFT_533059/gene-P167DRAFT_543485/gene-P167DRAFT_573109/gene-P167DRAFT_529255/gene-P167DRAFT_534385/gene-P167DRAFT_538210/gene-P167DRAFT_603613/gene-P167DRAFT_480434/gene-P167DRAFT_552837/gene-P167DRAFT_567225	P167DRAFT_538823/P167DRAFT_533253/P167DRAFT_481104/P167DRAFT_536880/P167DRAFT_533059/P167DRAFT_543485/P167DRAFT_573109/P167DRAFT_529255/P167DRAFT_534385/P167DRAFT_538210/P167DRAFT_603613/P167DRAFT_480434/P167DRAFT_552837/P167DRAFT_567225	14	5	gene-P167DRAFT_481104/gene-P167DRAFT_533059/gene-P167DRAFT_573109/gene-P167DRAFT_538210/gene-P167DRAFT_567225	9	gene-P167DRAFT_538823/gene-P167DRAFT_533253/gene-P167DRAFT_536880/gene-P167DRAFT_543485/gene-P167DRAFT_529255/gene-P167DRAFT_534385/gene-P167DRAFT_603613/gene-P167DRAFT_480434/gene-P167DRAFT_552837
BP	GO:0006260	DNA replication	25/1762	36/2516	0.61122	0.99876	gene-P167DRAFT_602975/gene-P167DRAFT_603540/gene-P167DRAFT_606144/gene-P167DRAFT_516683/gene-P167DRAFT_535338/gene-P167DRAFT_509482/gene-P167DRAFT_481810/gene-P167DRAFT_562914/gene-P167DRAFT_607138/gene-P167DRAFT_549480/gene-P167DRAFT_580065/gene-P167DRAFT_558322/gene-P167DRAFT_516437/gene-P167DRAFT_523049/gene-P167DRAFT_544573/gene-P167DRAFT_584994/gene-P167DRAFT_602105/gene-P167DRAFT_542640/gen…	P167DRAFT_602975/P167DRAFT_603540/P167DRAFT_606144/P167DRAFT_516683/P167DRAFT_535338/P167DRAFT_509482/P167DRAFT_481810/P167DRAFT_562914/P167DRAFT_607138/P167DRAFT_549480/P167DRAFT_580065/P167DRAFT_558322/P167DRAFT_516437/P167DRAFT_523049/P167DRAFT_544573/P167DRAFT_584994/P167DRAFT_602105/P167DRAFT_542640/P167DRAFT_604227/P167DRAFT_501352/P167DRAFT_536496/P167DRAFT_525800/P167DRAFT_565640/P167DRAF…	25	19	gene-P167DRAFT_602975/gene-P167DRAFT_603540/gene-P167DRAFT_606144/gene-P167DRAFT_516683/gene-P167DRAFT_535338/gene-P167DRAFT_509482/gene-P167DRAFT_481810/gene-P167DRAFT_562914/gene-P167DRAFT_607138/gene-P167DRAFT_549480/gene-P167DRAFT_580065/gene-P167DRAFT_558322/gene-P167DRAFT_523049/gene-P167DRAFT_544573/gene-P167DRAFT_584994/gene-P167DRAFT_602105/gene-P167DRAFT_604227/gene-P167DRAFT_501352/gen…	6	gene-P167DRAFT_516437/gene-P167DRAFT_542640/gene-P167DRAFT_536496/gene-P167DRAFT_565640/gene-P167DRAFT_496170/gene-P167DRAFT_567965
BP	GO:1901137	carbohydrate derivative biosynthetic process	36/1762	52/2516	0.617184	0.99876	gene-P167DRAFT_538823/gene-P167DRAFT_533253/gene-P167DRAFT_536880/gene-P167DRAFT_555117/gene-P167DRAFT_533059/gene-P167DRAFT_520283/gene-P167DRAFT_556032/gene-P167DRAFT_565232/gene-P167DRAFT_489922/gene-P167DRAFT_510273/gene-P167DRAFT_537479/gene-P167DRAFT_530700/gene-P167DRAFT_566155/gene-P167DRAFT_547905/gene-P167DRAFT_501970/gene-P167DRAFT_523456/gene-P167DRAFT_603613/gene-P167DRAFT_528439/gen…	P167DRAFT_538823/P167DRAFT_533253/P167DRAFT_536880/P167DRAFT_555117/P167DRAFT_533059/P167DRAFT_520283/P167DRAFT_556032/P167DRAFT_565232/P167DRAFT_489922/P167DRAFT_510273/P167DRAFT_537479/P167DRAFT_530700/P167DRAFT_566155/P167DRAFT_547905/P167DRAFT_501970/P167DRAFT_523456/P167DRAFT_603613/P167DRAFT_528439/P167DRAFT_495431/P167DRAFT_500505/P167DRAFT_478568/P167DRAFT_562720/P167DRAFT_602201/P167DRAF…	36	20	gene-P167DRAFT_555117/gene-P167DRAFT_533059/gene-P167DRAFT_520283/gene-P167DRAFT_565232/gene-P167DRAFT_510273/gene-P167DRAFT_530700/gene-P167DRAFT_547905/gene-P167DRAFT_501970/gene-P167DRAFT_523456/gene-P167DRAFT_528439/gene-P167DRAFT_495431/gene-P167DRAFT_478568/gene-P167DRAFT_562720/gene-P167DRAFT_602201/gene-P167DRAFT_532166/gene-P167DRAFT_553082/gene-P167DRAFT_565145/gene-P167DRAFT_560153/gen…	16	gene-P167DRAFT_538823/gene-P167DRAFT_533253/gene-P167DRAFT_536880/gene-P167DRAFT_556032/gene-P167DRAFT_489922/gene-P167DRAFT_537479/gene-P167DRAFT_566155/gene-P167DRAFT_603613/gene-P167DRAFT_500505/gene-P167DRAFT_486175/gene-P167DRAFT_574224/gene-P167DRAFT_535819/gene-P167DRAFT_606774/gene-P167DRAFT_570102/gene-P167DRAFT_538510/gene-P167DRAFT_487769
BP	GO:0006810	transport	297/1762	427/2516	0.617378	0.99876	gene-P167DRAFT_604947/gene-P167DRAFT_485214/gene-P167DRAFT_547947/gene-P167DRAFT_489046/gene-P167DRAFT_481337/gene-P167DRAFT_484026/gene-P167DRAFT_484874/gene-P167DRAFT_510491/gene-P167DRAFT_577969/gene-P167DRAFT_507925/gene-P167DRAFT_537456/gene-P167DRAFT_532059/gene-P167DRAFT_520006/gene-P167DRAFT_553216/gene-P167DRAFT_491034/gene-P167DRAFT_500566/gene-P167DRAFT_534504/gene-P167DRAFT_519927/gen…	P167DRAFT_604947/P167DRAFT_485214/P167DRAFT_547947/P167DRAFT_489046/P167DRAFT_481337/P167DRAFT_484026/P167DRAFT_484874/P167DRAFT_510491/P167DRAFT_577969/P167DRAFT_507925/P167DRAFT_537456/P167DRAFT_532059/P167DRAFT_520006/P167DRAFT_553216/P167DRAFT_491034/P167DRAFT_500566/P167DRAFT_534504/P167DRAFT_519927/P167DRAFT_539735/P167DRAFT_535605/P167DRAFT_573114/P167DRAFT_536493/P167DRAFT_485642/P167DRAF…	297	160	gene-P167DRAFT_547947/gene-P167DRAFT_507925/gene-P167DRAFT_573114/gene-P167DRAFT_485642/gene-P167DRAFT_558453/gene-P167DRAFT_524851/gene-P167DRAFT_333959/gene-P167DRAFT_554819/gene-P167DRAFT_605196/gene-P167DRAFT_535803/gene-P167DRAFT_531369/gene-P167DRAFT_486386/gene-P167DRAFT_535454/gene-P167DRAFT_563122/gene-P167DRAFT_546874/gene-P167DRAFT_529584/gene-P167DRAFT_294150/gene-P167DRAFT_561576/gen…	137	gene-P167DRAFT_604947/gene-P167DRAFT_485214/gene-P167DRAFT_489046/gene-P167DRAFT_481337/gene-P167DRAFT_484026/gene-P167DRAFT_484874/gene-P167DRAFT_510491/gene-P167DRAFT_577969/gene-P167DRAFT_537456/gene-P167DRAFT_532059/gene-P167DRAFT_520006/gene-P167DRAFT_553216/gene-P167DRAFT_491034/gene-P167DRAFT_500566/gene-P167DRAFT_534504/gene-P167DRAFT_519927/gene-P167DRAFT_539735/gene-P167DRAFT_535605/gen…
BP	GO:0017144	drug metabolic process	27/1762	39/2516	0.620476	0.99876	gene-P167DRAFT_538823/gene-P167DRAFT_539328/gene-P167DRAFT_533253/gene-P167DRAFT_536880/gene-P167DRAFT_555117/gene-P167DRAFT_533059/gene-P167DRAFT_526050/gene-P167DRAFT_556032/gene-P167DRAFT_463956/gene-P167DRAFT_604202/gene-P167DRAFT_554673/gene-P167DRAFT_566155/gene-P167DRAFT_603613/gene-P167DRAFT_481444/gene-P167DRAFT_488424/gene-P167DRAFT_605578/gene-P167DRAFT_492936/gene-P167DRAFT_539836/gen…	P167DRAFT_538823/P167DRAFT_539328/P167DRAFT_533253/P167DRAFT_536880/P167DRAFT_555117/P167DRAFT_533059/P167DRAFT_526050/P167DRAFT_556032/P167DRAFT_463956/P167DRAFT_604202/P167DRAFT_554673/P167DRAFT_566155/P167DRAFT_603613/P167DRAFT_481444/P167DRAFT_488424/P167DRAFT_605578/P167DRAFT_492936/P167DRAFT_539836/P167DRAFT_492960/P167DRAFT_531410/P167DRAFT_532166/P167DRAFT_553082/P167DRAFT_505077/P167DRAF…	27	12	gene-P167DRAFT_555117/gene-P167DRAFT_533059/gene-P167DRAFT_604202/gene-P167DRAFT_539836/gene-P167DRAFT_492960/gene-P167DRAFT_531410/gene-P167DRAFT_532166/gene-P167DRAFT_553082/gene-P167DRAFT_505077/gene-P167DRAFT_218796/gene-P167DRAFT_542159/gene-P167DRAFT_329489	15	gene-P167DRAFT_538823/gene-P167DRAFT_539328/gene-P167DRAFT_533253/gene-P167DRAFT_536880/gene-P167DRAFT_526050/gene-P167DRAFT_556032/gene-P167DRAFT_463956/gene-P167DRAFT_554673/gene-P167DRAFT_566155/gene-P167DRAFT_603613/gene-P167DRAFT_481444/gene-P167DRAFT_488424/gene-P167DRAFT_605578/gene-P167DRAFT_492936/gene-P167DRAFT_538510
BP	GO:0016070	RNA metabolic process	239/1762	344/2516	0.621989	0.99876	gene-P167DRAFT_484302/gene-P167DRAFT_562750/gene-P167DRAFT_572082/gene-P167DRAFT_489020/gene-P167DRAFT_292911/gene-P167DRAFT_576615/gene-P167DRAFT_484187/gene-P167DRAFT_549344/gene-P167DRAFT_524345/gene-P167DRAFT_610006/gene-P167DRAFT_532015/gene-P167DRAFT_481503/gene-P167DRAFT_551717/gene-P167DRAFT_484111/gene-P167DRAFT_144136/gene-P167DRAFT_525704/gene-P167DRAFT_605437/gene-P167DRAFT_564787/gen…	P167DRAFT_484302/P167DRAFT_562750/P167DRAFT_572082/P167DRAFT_489020/P167DRAFT_292911/P167DRAFT_576615/P167DRAFT_484187/P167DRAFT_549344/P167DRAFT_524345/P167DRAFT_610006/P167DRAFT_532015/P167DRAFT_481503/P167DRAFT_551717/P167DRAFT_484111/P167DRAFT_144136/P167DRAFT_525704/P167DRAFT_605437/P167DRAFT_564787/P167DRAFT_604701/P167DRAFT_570888/P167DRAFT_552537/P167DRAFT_4650/P167DRAFT_536739/P167DRAFT_…	239	165	gene-P167DRAFT_572082/gene-P167DRAFT_484187/gene-P167DRAFT_549344/gene-P167DRAFT_524345/gene-P167DRAFT_532015/gene-P167DRAFT_551717/gene-P167DRAFT_484111/gene-P167DRAFT_144136/gene-P167DRAFT_605437/gene-P167DRAFT_564787/gene-P167DRAFT_552537/gene-P167DRAFT_4650/gene-P167DRAFT_516241/gene-P167DRAFT_583958/gene-P167DRAFT_503732/gene-P167DRAFT_549057/gene-P167DRAFT_500921/gene-P167DRAFT_567134/gene-…	74	gene-P167DRAFT_484302/gene-P167DRAFT_562750/gene-P167DRAFT_489020/gene-P167DRAFT_292911/gene-P167DRAFT_576615/gene-P167DRAFT_610006/gene-P167DRAFT_481503/gene-P167DRAFT_525704/gene-P167DRAFT_604701/gene-P167DRAFT_570888/gene-P167DRAFT_536739/gene-P167DRAFT_607426/gene-P167DRAFT_532068/gene-P167DRAFT_512745/gene-P167DRAFT_550851/gene-P167DRAFT_567268/gene-P167DRAFT_485047/gene-P167DRAFT_521054/gen…
BP	GO:0006396	RNA processing	60/1762	87/2516	0.637915	0.99876	gene-P167DRAFT_576615/gene-P167DRAFT_484187/gene-P167DRAFT_4650/gene-P167DRAFT_607426/gene-P167DRAFT_549057/gene-P167DRAFT_512745/gene-P167DRAFT_567474/gene-P167DRAFT_516393/gene-P167DRAFT_543179/gene-P167DRAFT_605145/gene-P167DRAFT_547867/gene-P167DRAFT_562370/gene-P167DRAFT_484854/gene-P167DRAFT_459765/gene-P167DRAFT_523106/gene-P167DRAFT_494100/gene-P167DRAFT_521243/gene-P167DRAFT_532543/gene-…	P167DRAFT_576615/P167DRAFT_484187/P167DRAFT_4650/P167DRAFT_607426/P167DRAFT_549057/P167DRAFT_512745/P167DRAFT_567474/P167DRAFT_516393/P167DRAFT_543179/P167DRAFT_605145/P167DRAFT_547867/P167DRAFT_562370/P167DRAFT_484854/P167DRAFT_459765/P167DRAFT_523106/P167DRAFT_494100/P167DRAFT_521243/P167DRAFT_532543/P167DRAFT_533416/P167DRAFT_470307/P167DRAFT_489558/P167DRAFT_531656/P167DRAFT_543417/P167DRAFT_…	60	42	gene-P167DRAFT_484187/gene-P167DRAFT_4650/gene-P167DRAFT_549057/gene-P167DRAFT_567474/gene-P167DRAFT_516393/gene-P167DRAFT_543179/gene-P167DRAFT_605145/gene-P167DRAFT_547867/gene-P167DRAFT_562370/gene-P167DRAFT_484854/gene-P167DRAFT_523106/gene-P167DRAFT_521243/gene-P167DRAFT_532543/gene-P167DRAFT_470307/gene-P167DRAFT_489558/gene-P167DRAFT_531656/gene-P167DRAFT_543417/gene-P167DRAFT_492787/gene-…	18	gene-P167DRAFT_576615/gene-P167DRAFT_607426/gene-P167DRAFT_512745/gene-P167DRAFT_459765/gene-P167DRAFT_494100/gene-P167DRAFT_533416/gene-P167DRAFT_500881/gene-P167DRAFT_608062/gene-P167DRAFT_603148/gene-P167DRAFT_578830/gene-P167DRAFT_531087/novel.2509/gene-P167DRAFT_490948/gene-P167DRAFT_560843/gene-P167DRAFT_532229/gene-P167DRAFT_542953/gene-P167DRAFT_490833/gene-P167DRAFT_492796
BP	GO:0072521	purine-containing compound metabolic process	20/1762	29/2516	0.637973	0.99876	gene-P167DRAFT_538823/gene-P167DRAFT_536895/gene-P167DRAFT_533253/gene-P167DRAFT_536880/gene-P167DRAFT_533059/gene-P167DRAFT_526050/gene-P167DRAFT_556032/gene-P167DRAFT_565232/gene-P167DRAFT_566155/gene-P167DRAFT_603613/gene-P167DRAFT_521538/gene-P167DRAFT_537638/gene-P167DRAFT_539836/gene-P167DRAFT_486175/gene-P167DRAFT_574224/gene-P167DRAFT_564638/gene-P167DRAFT_535819/gene-P167DRAFT_570102/gen…	P167DRAFT_538823/P167DRAFT_536895/P167DRAFT_533253/P167DRAFT_536880/P167DRAFT_533059/P167DRAFT_526050/P167DRAFT_556032/P167DRAFT_565232/P167DRAFT_566155/P167DRAFT_603613/P167DRAFT_521538/P167DRAFT_537638/P167DRAFT_539836/P167DRAFT_486175/P167DRAFT_574224/P167DRAFT_564638/P167DRAFT_535819/P167DRAFT_570102/P167DRAFT_560153/P167DRAFT_538510	20	5	gene-P167DRAFT_533059/gene-P167DRAFT_565232/gene-P167DRAFT_539836/gene-P167DRAFT_564638/gene-P167DRAFT_560153	15	gene-P167DRAFT_538823/gene-P167DRAFT_536895/gene-P167DRAFT_533253/gene-P167DRAFT_536880/gene-P167DRAFT_526050/gene-P167DRAFT_556032/gene-P167DRAFT_566155/gene-P167DRAFT_603613/gene-P167DRAFT_521538/gene-P167DRAFT_537638/gene-P167DRAFT_486175/gene-P167DRAFT_574224/gene-P167DRAFT_535819/gene-P167DRAFT_570102/gene-P167DRAFT_538510
BP	GO:0006366	transcription by RNA polymerase II	22/1762	32/2516	0.646172	0.99876	gene-P167DRAFT_489020/gene-P167DRAFT_551717/gene-P167DRAFT_525704/gene-P167DRAFT_605437/gene-P167DRAFT_516241/gene-P167DRAFT_583958/gene-P167DRAFT_481318/gene-P167DRAFT_536877/gene-P167DRAFT_534083/gene-P167DRAFT_534213/gene-P167DRAFT_565805/gene-P167DRAFT_567890/gene-P167DRAFT_561209/gene-P167DRAFT_581214/gene-P167DRAFT_564580/gene-P167DRAFT_537435/gene-P167DRAFT_589625/gene-P167DRAFT_537756/gen…	P167DRAFT_489020/P167DRAFT_551717/P167DRAFT_525704/P167DRAFT_605437/P167DRAFT_516241/P167DRAFT_583958/P167DRAFT_481318/P167DRAFT_536877/P167DRAFT_534083/P167DRAFT_534213/P167DRAFT_565805/P167DRAFT_567890/P167DRAFT_561209/P167DRAFT_581214/P167DRAFT_564580/P167DRAFT_537435/P167DRAFT_589625/P167DRAFT_537756/P167DRAFT_538482/P167DRAFT_512345/P167DRAFT_514813/P167DRAFT_516012	22	18	gene-P167DRAFT_551717/gene-P167DRAFT_605437/gene-P167DRAFT_516241/gene-P167DRAFT_583958/gene-P167DRAFT_481318/gene-P167DRAFT_536877/gene-P167DRAFT_534083/gene-P167DRAFT_534213/gene-P167DRAFT_565805/gene-P167DRAFT_567890/gene-P167DRAFT_561209/gene-P167DRAFT_581214/gene-P167DRAFT_564580/gene-P167DRAFT_589625/gene-P167DRAFT_538482/gene-P167DRAFT_512345/gene-P167DRAFT_514813/gene-P167DRAFT_516012	4	gene-P167DRAFT_489020/gene-P167DRAFT_525704/gene-P167DRAFT_537435/gene-P167DRAFT_537756
BP	GO:0007265	Ras protein signal transduction	7/1762	10/2516	0.65062	0.99876	gene-P167DRAFT_577181/gene-P167DRAFT_484872/gene-P167DRAFT_575561/gene-P167DRAFT_484712/gene-P167DRAFT_483010/gene-P167DRAFT_541474/gene-P167DRAFT_607266	P167DRAFT_577181/P167DRAFT_484872/P167DRAFT_575561/P167DRAFT_484712/P167DRAFT_483010/P167DRAFT_541474/P167DRAFT_607266	7	6	gene-P167DRAFT_577181/gene-P167DRAFT_575561/gene-P167DRAFT_484712/gene-P167DRAFT_483010/gene-P167DRAFT_541474/gene-P167DRAFT_607266	1	gene-P167DRAFT_484872
BP	GO:0032268	regulation of cellular protein metabolic process	7/1762	10/2516	0.65062	0.99876	gene-P167DRAFT_577132/gene-P167DRAFT_190644/gene-P167DRAFT_459855/gene-P167DRAFT_551762/gene-P167DRAFT_572953/gene-P167DRAFT_476337/gene-P167DRAFT_479870	P167DRAFT_577132/P167DRAFT_190644/P167DRAFT_459855/P167DRAFT_551762/P167DRAFT_572953/P167DRAFT_476337/P167DRAFT_479870	7	5	gene-P167DRAFT_577132/gene-P167DRAFT_459855/gene-P167DRAFT_551762/gene-P167DRAFT_572953/gene-P167DRAFT_476337	2	gene-P167DRAFT_190644/gene-P167DRAFT_479870
BP	GO:0046578	regulation of Ras protein signal transduction	7/1762	10/2516	0.65062	0.99876	gene-P167DRAFT_577181/gene-P167DRAFT_484872/gene-P167DRAFT_575561/gene-P167DRAFT_484712/gene-P167DRAFT_483010/gene-P167DRAFT_541474/gene-P167DRAFT_607266	P167DRAFT_577181/P167DRAFT_484872/P167DRAFT_575561/P167DRAFT_484712/P167DRAFT_483010/P167DRAFT_541474/P167DRAFT_607266	7	6	gene-P167DRAFT_577181/gene-P167DRAFT_575561/gene-P167DRAFT_484712/gene-P167DRAFT_483010/gene-P167DRAFT_541474/gene-P167DRAFT_607266	1	gene-P167DRAFT_484872
BP	GO:1901615	organic hydroxy compound metabolic process	7/1762	10/2516	0.65062	0.99876	gene-P167DRAFT_566634/gene-P167DRAFT_481444/gene-P167DRAFT_511426/gene-P167DRAFT_605578/gene-P167DRAFT_265817/gene-P167DRAFT_559933/gene-P167DRAFT_501281	P167DRAFT_566634/P167DRAFT_481444/P167DRAFT_511426/P167DRAFT_605578/P167DRAFT_265817/P167DRAFT_559933/P167DRAFT_501281	7	1	gene-P167DRAFT_559933	6	gene-P167DRAFT_566634/gene-P167DRAFT_481444/gene-P167DRAFT_511426/gene-P167DRAFT_605578/gene-P167DRAFT_265817/gene-P167DRAFT_501281
BP	GO:0009142	nucleoside triphosphate biosynthetic process	9/1762	13/2516	0.655511	0.99876	gene-P167DRAFT_538823/gene-P167DRAFT_533253/gene-P167DRAFT_536880/gene-P167DRAFT_533059/gene-P167DRAFT_556032/gene-P167DRAFT_566155/gene-P167DRAFT_603613/gene-P167DRAFT_535819/gene-P167DRAFT_538510	P167DRAFT_538823/P167DRAFT_533253/P167DRAFT_536880/P167DRAFT_533059/P167DRAFT_556032/P167DRAFT_566155/P167DRAFT_603613/P167DRAFT_535819/P167DRAFT_538510	9	1	gene-P167DRAFT_533059	8	gene-P167DRAFT_538823/gene-P167DRAFT_533253/gene-P167DRAFT_536880/gene-P167DRAFT_556032/gene-P167DRAFT_566155/gene-P167DRAFT_603613/gene-P167DRAFT_535819/gene-P167DRAFT_538510
BP	GO:0009145	purine nucleoside triphosphate biosynthetic process	9/1762	13/2516	0.655511	0.99876	gene-P167DRAFT_538823/gene-P167DRAFT_533253/gene-P167DRAFT_536880/gene-P167DRAFT_533059/gene-P167DRAFT_556032/gene-P167DRAFT_566155/gene-P167DRAFT_603613/gene-P167DRAFT_535819/gene-P167DRAFT_538510	P167DRAFT_538823/P167DRAFT_533253/P167DRAFT_536880/P167DRAFT_533059/P167DRAFT_556032/P167DRAFT_566155/P167DRAFT_603613/P167DRAFT_535819/P167DRAFT_538510	9	1	gene-P167DRAFT_533059	8	gene-P167DRAFT_538823/gene-P167DRAFT_533253/gene-P167DRAFT_536880/gene-P167DRAFT_556032/gene-P167DRAFT_566155/gene-P167DRAFT_603613/gene-P167DRAFT_535819/gene-P167DRAFT_538510
BP	GO:0009201	ribonucleoside triphosphate biosynthetic process	9/1762	13/2516	0.655511	0.99876	gene-P167DRAFT_538823/gene-P167DRAFT_533253/gene-P167DRAFT_536880/gene-P167DRAFT_533059/gene-P167DRAFT_556032/gene-P167DRAFT_566155/gene-P167DRAFT_603613/gene-P167DRAFT_535819/gene-P167DRAFT_538510	P167DRAFT_538823/P167DRAFT_533253/P167DRAFT_536880/P167DRAFT_533059/P167DRAFT_556032/P167DRAFT_566155/P167DRAFT_603613/P167DRAFT_535819/P167DRAFT_538510	9	1	gene-P167DRAFT_533059	8	gene-P167DRAFT_538823/gene-P167DRAFT_533253/gene-P167DRAFT_536880/gene-P167DRAFT_556032/gene-P167DRAFT_566155/gene-P167DRAFT_603613/gene-P167DRAFT_535819/gene-P167DRAFT_538510
BP	GO:0009206	purine ribonucleoside triphosphate biosynthetic process	9/1762	13/2516	0.655511	0.99876	gene-P167DRAFT_538823/gene-P167DRAFT_533253/gene-P167DRAFT_536880/gene-P167DRAFT_533059/gene-P167DRAFT_556032/gene-P167DRAFT_566155/gene-P167DRAFT_603613/gene-P167DRAFT_535819/gene-P167DRAFT_538510	P167DRAFT_538823/P167DRAFT_533253/P167DRAFT_536880/P167DRAFT_533059/P167DRAFT_556032/P167DRAFT_566155/P167DRAFT_603613/P167DRAFT_535819/P167DRAFT_538510	9	1	gene-P167DRAFT_533059	8	gene-P167DRAFT_538823/gene-P167DRAFT_533253/gene-P167DRAFT_536880/gene-P167DRAFT_556032/gene-P167DRAFT_566155/gene-P167DRAFT_603613/gene-P167DRAFT_535819/gene-P167DRAFT_538510
BP	GO:0019725	cellular homeostasis	9/1762	13/2516	0.655511	0.99876	gene-P167DRAFT_557137/gene-P167DRAFT_605439/gene-P167DRAFT_555657/gene-P167DRAFT_533186/gene-P167DRAFT_486802/gene-P167DRAFT_540358/gene-P167DRAFT_491971/gene-P167DRAFT_537452/gene-P167DRAFT_483065	P167DRAFT_557137/P167DRAFT_605439/P167DRAFT_555657/P167DRAFT_533186/P167DRAFT_486802/P167DRAFT_540358/P167DRAFT_491971/P167DRAFT_537452/P167DRAFT_483065	9	5	gene-P167DRAFT_557137/gene-P167DRAFT_486802/gene-P167DRAFT_540358/gene-P167DRAFT_491971/gene-P167DRAFT_483065	4	gene-P167DRAFT_605439/gene-P167DRAFT_555657/gene-P167DRAFT_533186/gene-P167DRAFT_537452
BP	GO:0045454	cell redox homeostasis	9/1762	13/2516	0.655511	0.99876	gene-P167DRAFT_557137/gene-P167DRAFT_605439/gene-P167DRAFT_555657/gene-P167DRAFT_533186/gene-P167DRAFT_486802/gene-P167DRAFT_540358/gene-P167DRAFT_491971/gene-P167DRAFT_537452/gene-P167DRAFT_483065	P167DRAFT_557137/P167DRAFT_605439/P167DRAFT_555657/P167DRAFT_533186/P167DRAFT_486802/P167DRAFT_540358/P167DRAFT_491971/P167DRAFT_537452/P167DRAFT_483065	9	5	gene-P167DRAFT_557137/gene-P167DRAFT_486802/gene-P167DRAFT_540358/gene-P167DRAFT_491971/gene-P167DRAFT_483065	4	gene-P167DRAFT_605439/gene-P167DRAFT_555657/gene-P167DRAFT_533186/gene-P167DRAFT_537452
BP	GO:0048519	negative regulation of biological process	9/1762	13/2516	0.655511	0.99876	gene-P167DRAFT_529544/novel.1142/gene-P167DRAFT_565835/gene-P167DRAFT_531798/gene-P167DRAFT_420810/gene-P167DRAFT_602105/gene-P167DRAFT_602840/gene-P167DRAFT_542440/gene-P167DRAFT_543617	P167DRAFT_529544/-/P167DRAFT_565835/P167DRAFT_531798/P167DRAFT_420810/P167DRAFT_602105/P167DRAFT_602840/P167DRAFT_542440/P167DRAFT_543617	9	7	gene-P167DRAFT_529544/novel.1142/gene-P167DRAFT_420810/gene-P167DRAFT_602105/gene-P167DRAFT_602840/gene-P167DRAFT_542440/gene-P167DRAFT_543617	2	gene-P167DRAFT_565835/gene-P167DRAFT_531798
BP	GO:0065009	regulation of molecular function	9/1762	13/2516	0.655511	0.99876	gene-P167DRAFT_565835/gene-P167DRAFT_504699/gene-P167DRAFT_459855/gene-P167DRAFT_551762/gene-P167DRAFT_572953/gene-P167DRAFT_570464/gene-P167DRAFT_476337/gene-P167DRAFT_479870/gene-P167DRAFT_586181	P167DRAFT_565835/P167DRAFT_504699/P167DRAFT_459855/P167DRAFT_551762/P167DRAFT_572953/P167DRAFT_570464/P167DRAFT_476337/P167DRAFT_479870/P167DRAFT_586181	9	6	gene-P167DRAFT_504699/gene-P167DRAFT_459855/gene-P167DRAFT_551762/gene-P167DRAFT_572953/gene-P167DRAFT_476337/gene-P167DRAFT_586181	3	gene-P167DRAFT_565835/gene-P167DRAFT_570464/gene-P167DRAFT_479870
BP	GO:0006325	chromatin organization	11/1762	16/2516	0.661163	0.99876	gene-P167DRAFT_539126/gene-P167DRAFT_525704/gene-P167DRAFT_483381/gene-P167DRAFT_505286/gene-P167DRAFT_506622/gene-P167DRAFT_608718/gene-P167DRAFT_229288/gene-P167DRAFT_91391/gene-P167DRAFT_512345/gene-P167DRAFT_484529/gene-P167DRAFT_524234	P167DRAFT_539126/P167DRAFT_525704/P167DRAFT_483381/P167DRAFT_505286/P167DRAFT_506622/P167DRAFT_608718/P167DRAFT_229288/P167DRAFT_91391/P167DRAFT_512345/P167DRAFT_484529/P167DRAFT_524234	11	7	gene-P167DRAFT_539126/gene-P167DRAFT_483381/gene-P167DRAFT_505286/gene-P167DRAFT_506622/gene-P167DRAFT_229288/gene-P167DRAFT_91391/gene-P167DRAFT_512345	4	gene-P167DRAFT_525704/gene-P167DRAFT_608718/gene-P167DRAFT_484529/gene-P167DRAFT_524234
BP	GO:0006357	regulation of transcription by RNA polymerase II	11/1762	16/2516	0.661163	0.99876	gene-P167DRAFT_551717/gene-P167DRAFT_516241/gene-P167DRAFT_481318/gene-P167DRAFT_536877/gene-P167DRAFT_534083/gene-P167DRAFT_567890/gene-P167DRAFT_561209/gene-P167DRAFT_564580/gene-P167DRAFT_589625/gene-P167DRAFT_514813/gene-P167DRAFT_516012	P167DRAFT_551717/P167DRAFT_516241/P167DRAFT_481318/P167DRAFT_536877/P167DRAFT_534083/P167DRAFT_567890/P167DRAFT_561209/P167DRAFT_564580/P167DRAFT_589625/P167DRAFT_514813/P167DRAFT_516012	11	11	gene-P167DRAFT_551717/gene-P167DRAFT_516241/gene-P167DRAFT_481318/gene-P167DRAFT_536877/gene-P167DRAFT_534083/gene-P167DRAFT_567890/gene-P167DRAFT_561209/gene-P167DRAFT_564580/gene-P167DRAFT_589625/gene-P167DRAFT_514813/gene-P167DRAFT_516012	0
BP	GO:0070085	glycosylation	11/1762	16/2516	0.661163	0.99876	gene-P167DRAFT_489922/gene-P167DRAFT_510273/gene-P167DRAFT_547905/gene-P167DRAFT_501970/gene-P167DRAFT_528439/gene-P167DRAFT_495431/gene-P167DRAFT_478568/gene-P167DRAFT_562720/gene-P167DRAFT_564595/gene-P167DRAFT_483220/gene-P167DRAFT_487769	P167DRAFT_489922/P167DRAFT_510273/P167DRAFT_547905/P167DRAFT_501970/P167DRAFT_528439/P167DRAFT_495431/P167DRAFT_478568/P167DRAFT_562720/P167DRAFT_564595/P167DRAFT_483220/P167DRAFT_487769	11	9	gene-P167DRAFT_510273/gene-P167DRAFT_547905/gene-P167DRAFT_501970/gene-P167DRAFT_528439/gene-P167DRAFT_495431/gene-P167DRAFT_478568/gene-P167DRAFT_562720/gene-P167DRAFT_564595/gene-P167DRAFT_483220	2	gene-P167DRAFT_489922/gene-P167DRAFT_487769
BP	GO:0016310	phosphorylation	113/1762	164/2516	0.66385	0.99876	gene-P167DRAFT_550606/gene-P167DRAFT_607691/gene-P167DRAFT_538823/gene-P167DRAFT_604010/gene-P167DRAFT_479395/gene-P167DRAFT_533253/gene-P167DRAFT_579421/gene-P167DRAFT_536880/gene-P167DRAFT_533059/gene-P167DRAFT_605982/gene-P167DRAFT_493985/gene-P167DRAFT_530137/gene-P167DRAFT_532461/gene-P167DRAFT_483524/gene-P167DRAFT_567459/gene-P167DRAFT_1242/gene-P167DRAFT_491660/gene-P167DRAFT_566785/gene-…	P167DRAFT_550606/P167DRAFT_607691/P167DRAFT_538823/P167DRAFT_604010/P167DRAFT_479395/P167DRAFT_533253/P167DRAFT_579421/P167DRAFT_536880/P167DRAFT_533059/P167DRAFT_605982/P167DRAFT_493985/P167DRAFT_530137/P167DRAFT_532461/P167DRAFT_483524/P167DRAFT_567459/P167DRAFT_1242/P167DRAFT_491660/P167DRAFT_566785/P167DRAFT_533612/P167DRAFT_526050/P167DRAFT_539959/P167DRAFT_114840/P167DRAFT_544797/P167DRAFT_…	113	64	gene-P167DRAFT_607691/gene-P167DRAFT_479395/gene-P167DRAFT_533059/gene-P167DRAFT_493985/gene-P167DRAFT_532461/gene-P167DRAFT_483524/gene-P167DRAFT_1242/gene-P167DRAFT_566785/gene-P167DRAFT_533612/gene-P167DRAFT_539959/gene-P167DRAFT_114840/gene-P167DRAFT_478497/gene-P167DRAFT_505780/gene-P167DRAFT_489118/gene-P167DRAFT_481494/gene-P167DRAFT_494872/gene-P167DRAFT_512605/gene-P167DRAFT_543874/gene-…	49	gene-P167DRAFT_550606/gene-P167DRAFT_538823/gene-P167DRAFT_604010/gene-P167DRAFT_533253/gene-P167DRAFT_579421/gene-P167DRAFT_536880/gene-P167DRAFT_605982/gene-P167DRAFT_530137/gene-P167DRAFT_567459/gene-P167DRAFT_491660/gene-P167DRAFT_526050/gene-P167DRAFT_544797/gene-P167DRAFT_539505/gene-P167DRAFT_486818/gene-P167DRAFT_603613/gene-P167DRAFT_190644/gene-P167DRAFT_482060/gene-P167DRAFT_481626/gen…
BP	GO:0032774	RNA biosynthetic process	147/1762	213/2516	0.66425	0.99876	gene-P167DRAFT_484302/gene-P167DRAFT_562750/gene-P167DRAFT_572082/gene-P167DRAFT_489020/gene-P167DRAFT_292911/gene-P167DRAFT_549344/gene-P167DRAFT_524345/gene-P167DRAFT_481503/gene-P167DRAFT_551717/gene-P167DRAFT_484111/gene-P167DRAFT_144136/gene-P167DRAFT_525704/gene-P167DRAFT_605437/gene-P167DRAFT_564787/gene-P167DRAFT_570888/gene-P167DRAFT_552537/gene-P167DRAFT_536739/gene-P167DRAFT_516241/gen…	P167DRAFT_484302/P167DRAFT_562750/P167DRAFT_572082/P167DRAFT_489020/P167DRAFT_292911/P167DRAFT_549344/P167DRAFT_524345/P167DRAFT_481503/P167DRAFT_551717/P167DRAFT_484111/P167DRAFT_144136/P167DRAFT_525704/P167DRAFT_605437/P167DRAFT_564787/P167DRAFT_570888/P167DRAFT_552537/P167DRAFT_536739/P167DRAFT_516241/P167DRAFT_583958/P167DRAFT_503732/P167DRAFT_532068/P167DRAFT_550851/P167DRAFT_567134/P167DRAF…	147	105	gene-P167DRAFT_572082/gene-P167DRAFT_549344/gene-P167DRAFT_524345/gene-P167DRAFT_551717/gene-P167DRAFT_484111/gene-P167DRAFT_144136/gene-P167DRAFT_605437/gene-P167DRAFT_564787/gene-P167DRAFT_552537/gene-P167DRAFT_516241/gene-P167DRAFT_583958/gene-P167DRAFT_503732/gene-P167DRAFT_567134/gene-P167DRAFT_551101/gene-P167DRAFT_481318/gene-P167DRAFT_396723/gene-P167DRAFT_485094/gene-P167DRAFT_543699/gen…	42	gene-P167DRAFT_484302/gene-P167DRAFT_562750/gene-P167DRAFT_489020/gene-P167DRAFT_292911/gene-P167DRAFT_481503/gene-P167DRAFT_525704/gene-P167DRAFT_570888/gene-P167DRAFT_536739/gene-P167DRAFT_532068/gene-P167DRAFT_550851/gene-P167DRAFT_485047/gene-P167DRAFT_555319/gene-P167DRAFT_499307/gene-P167DRAFT_520238/gene-P167DRAFT_425845/gene-P167DRAFT_175134/gene-P167DRAFT_109018/gene-P167DRAFT_499834/gen…
BP	GO:0018193	peptidyl-amino acid modification	13/1762	19/2516	0.667063	0.99876	gene-P167DRAFT_509918/gene-P167DRAFT_484524/gene-P167DRAFT_532493/gene-P167DRAFT_510273/gene-P167DRAFT_539493/gene-P167DRAFT_556276/gene-P167DRAFT_608718/gene-P167DRAFT_601446/gene-P167DRAFT_609314/gene-P167DRAFT_462773/gene-P167DRAFT_485843/gene-P167DRAFT_609136/gene-P167DRAFT_484529	P167DRAFT_509918/P167DRAFT_484524/P167DRAFT_532493/P167DRAFT_510273/P167DRAFT_539493/P167DRAFT_556276/P167DRAFT_608718/P167DRAFT_601446/P167DRAFT_609314/P167DRAFT_462773/P167DRAFT_485843/P167DRAFT_609136/P167DRAFT_484529	13	6	gene-P167DRAFT_484524/gene-P167DRAFT_532493/gene-P167DRAFT_510273/gene-P167DRAFT_556276/gene-P167DRAFT_462773/gene-P167DRAFT_609136	7	gene-P167DRAFT_509918/gene-P167DRAFT_539493/gene-P167DRAFT_608718/gene-P167DRAFT_601446/gene-P167DRAFT_609314/gene-P167DRAFT_485843/gene-P167DRAFT_484529
BP	GO:0042592	homeostatic process	13/1762	19/2516	0.667063	0.99876	gene-P167DRAFT_522920/gene-P167DRAFT_557137/gene-P167DRAFT_605439/gene-P167DRAFT_555657/gene-P167DRAFT_533186/gene-P167DRAFT_538447/gene-P167DRAFT_486802/gene-P167DRAFT_190644/gene-P167DRAFT_540358/gene-P167DRAFT_491971/gene-P167DRAFT_537452/gene-P167DRAFT_483065/novel.358	P167DRAFT_522920/P167DRAFT_557137/P167DRAFT_605439/P167DRAFT_555657/P167DRAFT_533186/P167DRAFT_538447/P167DRAFT_486802/P167DRAFT_190644/P167DRAFT_540358/P167DRAFT_491971/P167DRAFT_537452/P167DRAFT_483065/-	13	7	gene-P167DRAFT_522920/gene-P167DRAFT_557137/gene-P167DRAFT_538447/gene-P167DRAFT_486802/gene-P167DRAFT_540358/gene-P167DRAFT_491971/gene-P167DRAFT_483065	6	gene-P167DRAFT_605439/gene-P167DRAFT_555657/gene-P167DRAFT_533186/gene-P167DRAFT_190644/gene-P167DRAFT_537452/novel.358
BP	GO:0051179	localization	304/1762	439/2516	0.675676	0.99876	gene-P167DRAFT_604947/gene-P167DRAFT_485214/gene-P167DRAFT_547947/gene-P167DRAFT_489046/gene-P167DRAFT_481337/gene-P167DRAFT_484026/gene-P167DRAFT_484874/gene-P167DRAFT_510491/gene-P167DRAFT_577969/gene-P167DRAFT_507925/gene-P167DRAFT_537456/gene-P167DRAFT_532059/gene-P167DRAFT_520006/gene-P167DRAFT_553216/gene-P167DRAFT_491034/gene-P167DRAFT_500566/gene-P167DRAFT_534504/gene-P167DRAFT_519927/gen…	P167DRAFT_604947/P167DRAFT_485214/P167DRAFT_547947/P167DRAFT_489046/P167DRAFT_481337/P167DRAFT_484026/P167DRAFT_484874/P167DRAFT_510491/P167DRAFT_577969/P167DRAFT_507925/P167DRAFT_537456/P167DRAFT_532059/P167DRAFT_520006/P167DRAFT_553216/P167DRAFT_491034/P167DRAFT_500566/P167DRAFT_534504/P167DRAFT_519927/P167DRAFT_539735/P167DRAFT_535605/P167DRAFT_573114/P167DRAFT_536493/P167DRAFT_485642/P167DRAF…	304	164	gene-P167DRAFT_547947/gene-P167DRAFT_507925/gene-P167DRAFT_573114/gene-P167DRAFT_485642/gene-P167DRAFT_558453/gene-P167DRAFT_524851/gene-P167DRAFT_483944/gene-P167DRAFT_333959/gene-P167DRAFT_554819/gene-P167DRAFT_605196/gene-P167DRAFT_535803/gene-P167DRAFT_531369/gene-P167DRAFT_486386/gene-P167DRAFT_535454/gene-P167DRAFT_563122/gene-P167DRAFT_546874/gene-P167DRAFT_529584/gene-P167DRAFT_294150/gen…	140	gene-P167DRAFT_604947/gene-P167DRAFT_485214/gene-P167DRAFT_489046/gene-P167DRAFT_481337/gene-P167DRAFT_484026/gene-P167DRAFT_484874/gene-P167DRAFT_510491/gene-P167DRAFT_577969/gene-P167DRAFT_537456/gene-P167DRAFT_532059/gene-P167DRAFT_520006/gene-P167DRAFT_553216/gene-P167DRAFT_491034/gene-P167DRAFT_500566/gene-P167DRAFT_534504/gene-P167DRAFT_519927/gene-P167DRAFT_539735/gene-P167DRAFT_535605/gen…
BP	GO:0006753	nucleoside phosphate metabolic process	32/1762	47/2516	0.68106	0.99876	gene-P167DRAFT_538823/gene-P167DRAFT_551319/gene-P167DRAFT_536895/gene-P167DRAFT_533253/gene-P167DRAFT_536880/gene-P167DRAFT_533059/gene-P167DRAFT_488028/gene-P167DRAFT_493769/gene-P167DRAFT_526050/gene-P167DRAFT_556032/gene-P167DRAFT_542742/gene-P167DRAFT_541476/gene-P167DRAFT_565232/gene-P167DRAFT_566155/gene-P167DRAFT_603613/gene-P167DRAFT_537638/gene-P167DRAFT_280572/gene-P167DRAFT_533280/gen…	P167DRAFT_538823/P167DRAFT_551319/P167DRAFT_536895/P167DRAFT_533253/P167DRAFT_536880/P167DRAFT_533059/P167DRAFT_488028/P167DRAFT_493769/P167DRAFT_526050/P167DRAFT_556032/P167DRAFT_542742/P167DRAFT_541476/P167DRAFT_565232/P167DRAFT_566155/P167DRAFT_603613/P167DRAFT_537638/P167DRAFT_280572/P167DRAFT_533280/P167DRAFT_489243/P167DRAFT_539836/P167DRAFT_486175/P167DRAFT_574224/P167DRAFT_525274/P167DRAF…	32	12	gene-P167DRAFT_533059/gene-P167DRAFT_493769/gene-P167DRAFT_542742/gene-P167DRAFT_541476/gene-P167DRAFT_565232/gene-P167DRAFT_539836/gene-P167DRAFT_564638/gene-P167DRAFT_514920/gene-P167DRAFT_518680/gene-P167DRAFT_560153/gene-P167DRAFT_329489/gene-P167DRAFT_511429	20	gene-P167DRAFT_538823/gene-P167DRAFT_551319/gene-P167DRAFT_536895/gene-P167DRAFT_533253/gene-P167DRAFT_536880/gene-P167DRAFT_488028/gene-P167DRAFT_526050/gene-P167DRAFT_556032/gene-P167DRAFT_566155/gene-P167DRAFT_603613/gene-P167DRAFT_537638/gene-P167DRAFT_280572/gene-P167DRAFT_533280/gene-P167DRAFT_489243/gene-P167DRAFT_486175/gene-P167DRAFT_574224/gene-P167DRAFT_525274/gene-P167DRAFT_535819/gen…
BP	GO:0019693	ribose phosphate metabolic process	19/1762	28/2516	0.684587	0.99876	gene-P167DRAFT_538823/gene-P167DRAFT_551319/gene-P167DRAFT_533253/gene-P167DRAFT_536880/gene-P167DRAFT_533059/gene-P167DRAFT_526050/gene-P167DRAFT_556032/gene-P167DRAFT_542742/gene-P167DRAFT_565232/gene-P167DRAFT_566155/gene-P167DRAFT_603613/gene-P167DRAFT_533280/gene-P167DRAFT_539836/gene-P167DRAFT_486175/gene-P167DRAFT_574224/gene-P167DRAFT_564638/gene-P167DRAFT_535819/gene-P167DRAFT_560153/gen…	P167DRAFT_538823/P167DRAFT_551319/P167DRAFT_533253/P167DRAFT_536880/P167DRAFT_533059/P167DRAFT_526050/P167DRAFT_556032/P167DRAFT_542742/P167DRAFT_565232/P167DRAFT_566155/P167DRAFT_603613/P167DRAFT_533280/P167DRAFT_539836/P167DRAFT_486175/P167DRAFT_574224/P167DRAFT_564638/P167DRAFT_535819/P167DRAFT_560153/P167DRAFT_538510	19	6	gene-P167DRAFT_533059/gene-P167DRAFT_542742/gene-P167DRAFT_565232/gene-P167DRAFT_539836/gene-P167DRAFT_564638/gene-P167DRAFT_560153	13	gene-P167DRAFT_538823/gene-P167DRAFT_551319/gene-P167DRAFT_533253/gene-P167DRAFT_536880/gene-P167DRAFT_526050/gene-P167DRAFT_556032/gene-P167DRAFT_566155/gene-P167DRAFT_603613/gene-P167DRAFT_533280/gene-P167DRAFT_486175/gene-P167DRAFT_574224/gene-P167DRAFT_535819/gene-P167DRAFT_538510
BP	GO:1901605	alpha-amino acid metabolic process	19/1762	28/2516	0.684587	0.99876	gene-P167DRAFT_518663/gene-P167DRAFT_480920/gene-P167DRAFT_539328/gene-P167DRAFT_603074/gene-P167DRAFT_479915/gene-P167DRAFT_577049/gene-P167DRAFT_554673/gene-P167DRAFT_515330/gene-P167DRAFT_503390/gene-P167DRAFT_535356/gene-P167DRAFT_482868/gene-P167DRAFT_515710/gene-P167DRAFT_481019/gene-P167DRAFT_525002/gene-P167DRAFT_481577/gene-P167DRAFT_532517/gene-P167DRAFT_531398/gene-P167DRAFT_329489/gen…	P167DRAFT_518663/P167DRAFT_480920/P167DRAFT_539328/P167DRAFT_603074/P167DRAFT_479915/P167DRAFT_577049/P167DRAFT_554673/P167DRAFT_515330/P167DRAFT_503390/P167DRAFT_535356/P167DRAFT_482868/P167DRAFT_515710/P167DRAFT_481019/P167DRAFT_525002/P167DRAFT_481577/P167DRAFT_532517/P167DRAFT_531398/P167DRAFT_329489/P167DRAFT_535098	19	11	gene-P167DRAFT_518663/gene-P167DRAFT_479915/gene-P167DRAFT_577049/gene-P167DRAFT_515330/gene-P167DRAFT_515710/gene-P167DRAFT_481019/gene-P167DRAFT_525002/gene-P167DRAFT_481577/gene-P167DRAFT_532517/gene-P167DRAFT_329489/gene-P167DRAFT_535098	8	gene-P167DRAFT_480920/gene-P167DRAFT_539328/gene-P167DRAFT_603074/gene-P167DRAFT_554673/gene-P167DRAFT_503390/gene-P167DRAFT_535356/gene-P167DRAFT_482868/gene-P167DRAFT_531398
BP	GO:0035556	intracellular signal transduction	47/1762	69/2516	0.690745	0.99876	gene-P167DRAFT_496183/gene-P167DRAFT_322540/gene-P167DRAFT_533499/gene-P167DRAFT_556417/gene-P167DRAFT_547902/gene-P167DRAFT_607294/gene-P167DRAFT_256142/gene-P167DRAFT_1242/gene-P167DRAFT_577181/gene-P167DRAFT_484872/gene-P167DRAFT_493769/gene-P167DRAFT_534844/gene-P167DRAFT_570803/gene-P167DRAFT_575561/gene-P167DRAFT_495380/gene-P167DRAFT_543562/gene-P167DRAFT_484712/gene-P167DRAFT_483010/gene-…	P167DRAFT_496183/P167DRAFT_322540/P167DRAFT_533499/P167DRAFT_556417/P167DRAFT_547902/P167DRAFT_607294/P167DRAFT_256142/P167DRAFT_1242/P167DRAFT_577181/P167DRAFT_484872/P167DRAFT_493769/P167DRAFT_534844/P167DRAFT_570803/P167DRAFT_575561/P167DRAFT_495380/P167DRAFT_543562/P167DRAFT_484712/P167DRAFT_483010/P167DRAFT_541474/P167DRAFT_190644/P167DRAFT_579710/P167DRAFT_557258/P167DRAFT_548165/P167DRAFT_…	47	33	gene-P167DRAFT_533499/gene-P167DRAFT_556417/gene-P167DRAFT_547902/gene-P167DRAFT_607294/gene-P167DRAFT_256142/gene-P167DRAFT_1242/gene-P167DRAFT_577181/gene-P167DRAFT_493769/gene-P167DRAFT_534844/gene-P167DRAFT_570803/gene-P167DRAFT_575561/gene-P167DRAFT_495380/gene-P167DRAFT_543562/gene-P167DRAFT_484712/gene-P167DRAFT_483010/gene-P167DRAFT_541474/gene-P167DRAFT_579710/gene-P167DRAFT_557258/gene-…	14	gene-P167DRAFT_496183/gene-P167DRAFT_322540/gene-P167DRAFT_484872/gene-P167DRAFT_190644/gene-P167DRAFT_480227/gene-P167DRAFT_570464/gene-P167DRAFT_347294/gene-P167DRAFT_534931/gene-P167DRAFT_479195/gene-P167DRAFT_489488/gene-P167DRAFT_545202/gene-P167DRAFT_561858/gene-P167DRAFT_171534/gene-P167DRAFT_491083
BP	GO:1901135	carbohydrate derivative metabolic process	51/1762	75/2516	0.701704	0.99876	gene-P167DRAFT_524422/gene-P167DRAFT_538823/gene-P167DRAFT_551319/gene-P167DRAFT_533253/gene-P167DRAFT_536880/gene-P167DRAFT_555117/gene-P167DRAFT_533059/gene-P167DRAFT_558095/gene-P167DRAFT_515974/gene-P167DRAFT_526050/gene-P167DRAFT_520283/gene-P167DRAFT_556032/gene-P167DRAFT_542742/gene-P167DRAFT_565232/gene-P167DRAFT_106023/gene-P167DRAFT_489922/gene-P167DRAFT_510273/gene-P167DRAFT_537479/gen…	P167DRAFT_524422/P167DRAFT_538823/P167DRAFT_551319/P167DRAFT_533253/P167DRAFT_536880/P167DRAFT_555117/P167DRAFT_533059/P167DRAFT_558095/P167DRAFT_515974/P167DRAFT_526050/P167DRAFT_520283/P167DRAFT_556032/P167DRAFT_542742/P167DRAFT_565232/P167DRAFT_106023/P167DRAFT_489922/P167DRAFT_510273/P167DRAFT_537479/P167DRAFT_530700/P167DRAFT_566155/P167DRAFT_547905/P167DRAFT_501970/P167DRAFT_523456/P167DRAF…	51	27	gene-P167DRAFT_524422/gene-P167DRAFT_555117/gene-P167DRAFT_533059/gene-P167DRAFT_520283/gene-P167DRAFT_542742/gene-P167DRAFT_565232/gene-P167DRAFT_510273/gene-P167DRAFT_530700/gene-P167DRAFT_547905/gene-P167DRAFT_501970/gene-P167DRAFT_523456/gene-P167DRAFT_528439/gene-P167DRAFT_495431/gene-P167DRAFT_478568/gene-P167DRAFT_562720/gene-P167DRAFT_539836/gene-P167DRAFT_602201/gene-P167DRAFT_499028/gen…	24	gene-P167DRAFT_538823/gene-P167DRAFT_551319/gene-P167DRAFT_533253/gene-P167DRAFT_536880/gene-P167DRAFT_558095/gene-P167DRAFT_515974/gene-P167DRAFT_526050/gene-P167DRAFT_556032/gene-P167DRAFT_106023/gene-P167DRAFT_489922/gene-P167DRAFT_537479/gene-P167DRAFT_566155/gene-P167DRAFT_603613/gene-P167DRAFT_500505/gene-P167DRAFT_533280/gene-P167DRAFT_486175/gene-P167DRAFT_574224/gene-P167DRAFT_535819/gen…
BP	GO:0007010	cytoskeleton organization	10/1762	15/2516	0.72303	0.99876	gene-P167DRAFT_571545/gene-P167DRAFT_554784/gene-P167DRAFT_479566/gene-P167DRAFT_531798/gene-P167DRAFT_498149/gene-P167DRAFT_566517/gene-P167DRAFT_561499/gene-P167DRAFT_514705/gene-P167DRAFT_570903/gene-P167DRAFT_566505	P167DRAFT_571545/P167DRAFT_554784/P167DRAFT_479566/P167DRAFT_531798/P167DRAFT_498149/P167DRAFT_566517/P167DRAFT_561499/P167DRAFT_514705/P167DRAFT_570903/P167DRAFT_566505	10	8	gene-P167DRAFT_554784/gene-P167DRAFT_479566/gene-P167DRAFT_498149/gene-P167DRAFT_566517/gene-P167DRAFT_561499/gene-P167DRAFT_514705/gene-P167DRAFT_570903/gene-P167DRAFT_566505	2	gene-P167DRAFT_571545/gene-P167DRAFT_531798
BP	GO:0008380	RNA splicing	10/1762	15/2516	0.72303	0.99876	gene-P167DRAFT_562370/gene-P167DRAFT_531656/gene-P167DRAFT_480360/gene-P167DRAFT_561005/gene-P167DRAFT_343614/gene-P167DRAFT_535558/gene-P167DRAFT_490948/gene-P167DRAFT_527982/gene-P167DRAFT_542953/gene-P167DRAFT_515607	P167DRAFT_562370/P167DRAFT_531656/P167DRAFT_480360/P167DRAFT_561005/P167DRAFT_343614/P167DRAFT_535558/P167DRAFT_490948/P167DRAFT_527982/P167DRAFT_542953/P167DRAFT_515607	10	8	gene-P167DRAFT_562370/gene-P167DRAFT_531656/gene-P167DRAFT_480360/gene-P167DRAFT_561005/gene-P167DRAFT_343614/gene-P167DRAFT_535558/gene-P167DRAFT_527982/gene-P167DRAFT_515607	2	gene-P167DRAFT_490948/gene-P167DRAFT_542953
BP	GO:0009451	RNA modification	12/1762	18/2516	0.723297	0.99876	gene-P167DRAFT_522605/gene-P167DRAFT_532543/gene-P167DRAFT_575655/gene-P167DRAFT_603148/gene-P167DRAFT_578830/gene-P167DRAFT_531087/gene-P167DRAFT_605212/gene-P167DRAFT_470457/gene-P167DRAFT_565152/gene-P167DRAFT_551211/gene-P167DRAFT_565145/gene-P167DRAFT_492796	P167DRAFT_522605/P167DRAFT_532543/P167DRAFT_575655/P167DRAFT_603148/P167DRAFT_578830/P167DRAFT_531087/P167DRAFT_605212/P167DRAFT_470457/P167DRAFT_565152/P167DRAFT_551211/P167DRAFT_565145/P167DRAFT_492796	12	8	gene-P167DRAFT_522605/gene-P167DRAFT_532543/gene-P167DRAFT_575655/gene-P167DRAFT_605212/gene-P167DRAFT_470457/gene-P167DRAFT_565152/gene-P167DRAFT_551211/gene-P167DRAFT_565145	4	gene-P167DRAFT_603148/gene-P167DRAFT_578830/gene-P167DRAFT_531087/gene-P167DRAFT_492796
BP	GO:0006754	ATP biosynthetic process	8/1762	12/2516	0.724865	0.99876	gene-P167DRAFT_538823/gene-P167DRAFT_533253/gene-P167DRAFT_536880/gene-P167DRAFT_533059/gene-P167DRAFT_556032/gene-P167DRAFT_566155/gene-P167DRAFT_603613/gene-P167DRAFT_538510	P167DRAFT_538823/P167DRAFT_533253/P167DRAFT_536880/P167DRAFT_533059/P167DRAFT_556032/P167DRAFT_566155/P167DRAFT_603613/P167DRAFT_538510	8	1	gene-P167DRAFT_533059	7	gene-P167DRAFT_538823/gene-P167DRAFT_533253/gene-P167DRAFT_536880/gene-P167DRAFT_556032/gene-P167DRAFT_566155/gene-P167DRAFT_603613/gene-P167DRAFT_538510
BP	GO:0050790	regulation of catalytic activity	8/1762	12/2516	0.724865	0.99876	gene-P167DRAFT_565835/gene-P167DRAFT_459855/gene-P167DRAFT_551762/gene-P167DRAFT_572953/gene-P167DRAFT_570464/gene-P167DRAFT_476337/gene-P167DRAFT_479870/gene-P167DRAFT_586181	P167DRAFT_565835/P167DRAFT_459855/P167DRAFT_551762/P167DRAFT_572953/P167DRAFT_570464/P167DRAFT_476337/P167DRAFT_479870/P167DRAFT_586181	8	5	gene-P167DRAFT_459855/gene-P167DRAFT_551762/gene-P167DRAFT_572953/gene-P167DRAFT_476337/gene-P167DRAFT_586181	3	gene-P167DRAFT_565835/gene-P167DRAFT_570464/gene-P167DRAFT_479870
BP	GO:1902531	regulation of intracellular signal transduction	8/1762	12/2516	0.724865	0.99876	gene-P167DRAFT_577181/gene-P167DRAFT_484872/gene-P167DRAFT_575561/gene-P167DRAFT_484712/gene-P167DRAFT_483010/gene-P167DRAFT_541474/gene-P167DRAFT_190644/gene-P167DRAFT_607266	P167DRAFT_577181/P167DRAFT_484872/P167DRAFT_575561/P167DRAFT_484712/P167DRAFT_483010/P167DRAFT_541474/P167DRAFT_190644/P167DRAFT_607266	8	6	gene-P167DRAFT_577181/gene-P167DRAFT_575561/gene-P167DRAFT_484712/gene-P167DRAFT_483010/gene-P167DRAFT_541474/gene-P167DRAFT_607266	2	gene-P167DRAFT_484872/gene-P167DRAFT_190644
BP	GO:0006163	purine nucleotide metabolic process	18/1762	27/2516	0.729713	0.99876	gene-P167DRAFT_538823/gene-P167DRAFT_536895/gene-P167DRAFT_533253/gene-P167DRAFT_536880/gene-P167DRAFT_533059/gene-P167DRAFT_526050/gene-P167DRAFT_556032/gene-P167DRAFT_565232/gene-P167DRAFT_566155/gene-P167DRAFT_603613/gene-P167DRAFT_537638/gene-P167DRAFT_539836/gene-P167DRAFT_486175/gene-P167DRAFT_574224/gene-P167DRAFT_564638/gene-P167DRAFT_535819/gene-P167DRAFT_560153/gene-P167DRAFT_538510	P167DRAFT_538823/P167DRAFT_536895/P167DRAFT_533253/P167DRAFT_536880/P167DRAFT_533059/P167DRAFT_526050/P167DRAFT_556032/P167DRAFT_565232/P167DRAFT_566155/P167DRAFT_603613/P167DRAFT_537638/P167DRAFT_539836/P167DRAFT_486175/P167DRAFT_574224/P167DRAFT_564638/P167DRAFT_535819/P167DRAFT_560153/P167DRAFT_538510	18	5	gene-P167DRAFT_533059/gene-P167DRAFT_565232/gene-P167DRAFT_539836/gene-P167DRAFT_564638/gene-P167DRAFT_560153	13	gene-P167DRAFT_538823/gene-P167DRAFT_536895/gene-P167DRAFT_533253/gene-P167DRAFT_536880/gene-P167DRAFT_526050/gene-P167DRAFT_556032/gene-P167DRAFT_566155/gene-P167DRAFT_603613/gene-P167DRAFT_537638/gene-P167DRAFT_486175/gene-P167DRAFT_574224/gene-P167DRAFT_535819/gene-P167DRAFT_538510
BP	GO:0044265	cellular macromolecule catabolic process	24/1762	36/2516	0.739225	0.99876	gene-P167DRAFT_529509/gene-P167DRAFT_561172/gene-P167DRAFT_542693/gene-P167DRAFT_526771/gene-P167DRAFT_564750/gene-P167DRAFT_291476/gene-P167DRAFT_557164/novel.1142/gene-P167DRAFT_565835/gene-P167DRAFT_535342/gene-P167DRAFT_536624/gene-P167DRAFT_539048/gene-P167DRAFT_566604/gene-P167DRAFT_495450/gene-P167DRAFT_562046/gene-P167DRAFT_560120/gene-P167DRAFT_567234/gene-P167DRAFT_555962/gene-P167DRAFT…	P167DRAFT_529509/P167DRAFT_561172/P167DRAFT_542693/P167DRAFT_526771/P167DRAFT_564750/P167DRAFT_291476/P167DRAFT_557164/-/P167DRAFT_565835/P167DRAFT_535342/P167DRAFT_536624/P167DRAFT_539048/P167DRAFT_566604/P167DRAFT_495450/P167DRAFT_562046/P167DRAFT_560120/P167DRAFT_567234/P167DRAFT_555962/P167DRAFT_525529/P167DRAFT_539098/P167DRAFT_553950/P167DRAFT_539265/P167DRAFT_534937/P167DRAFT_488795	24	6	gene-P167DRAFT_542693/gene-P167DRAFT_564750/gene-P167DRAFT_291476/gene-P167DRAFT_557164/novel.1142/gene-P167DRAFT_495450	18	gene-P167DRAFT_529509/gene-P167DRAFT_561172/gene-P167DRAFT_526771/gene-P167DRAFT_565835/gene-P167DRAFT_535342/gene-P167DRAFT_536624/gene-P167DRAFT_539048/gene-P167DRAFT_566604/gene-P167DRAFT_562046/gene-P167DRAFT_560120/gene-P167DRAFT_567234/gene-P167DRAFT_555962/gene-P167DRAFT_525529/gene-P167DRAFT_539098/gene-P167DRAFT_553950/gene-P167DRAFT_539265/gene-P167DRAFT_534937/gene-P167DRAFT_488795
BP	GO:0051276	chromosome organization	24/1762	36/2516	0.739225	0.99876	gene-P167DRAFT_553468/gene-P167DRAFT_539126/gene-P167DRAFT_525704/gene-P167DRAFT_522920/gene-P167DRAFT_566284/gene-P167DRAFT_604445/gene-P167DRAFT_314670/gene-P167DRAFT_542693/gene-P167DRAFT_483381/gene-P167DRAFT_538447/gene-P167DRAFT_505286/gene-P167DRAFT_506622/gene-P167DRAFT_606281/gene-P167DRAFT_608718/gene-P167DRAFT_603517/gene-P167DRAFT_229288/gene-P167DRAFT_604690/gene-P167DRAFT_91391/gene…	P167DRAFT_553468/P167DRAFT_539126/P167DRAFT_525704/P167DRAFT_522920/P167DRAFT_566284/P167DRAFT_604445/P167DRAFT_314670/P167DRAFT_542693/P167DRAFT_483381/P167DRAFT_538447/P167DRAFT_505286/P167DRAFT_506622/P167DRAFT_606281/P167DRAFT_608718/P167DRAFT_603517/P167DRAFT_229288/P167DRAFT_604690/P167DRAFT_91391/P167DRAFT_512345/-/P167DRAFT_487594/P167DRAFT_484529/P167DRAFT_553793/P167DRAFT_524234	24	16	gene-P167DRAFT_553468/gene-P167DRAFT_539126/gene-P167DRAFT_522920/gene-P167DRAFT_566284/gene-P167DRAFT_604445/gene-P167DRAFT_314670/gene-P167DRAFT_542693/gene-P167DRAFT_483381/gene-P167DRAFT_538447/gene-P167DRAFT_505286/gene-P167DRAFT_506622/gene-P167DRAFT_603517/gene-P167DRAFT_229288/gene-P167DRAFT_604690/gene-P167DRAFT_91391/gene-P167DRAFT_512345	8	gene-P167DRAFT_525704/gene-P167DRAFT_606281/gene-P167DRAFT_608718/novel.358/gene-P167DRAFT_487594/gene-P167DRAFT_484529/gene-P167DRAFT_553793/gene-P167DRAFT_524234
BP	GO:0030001	metal ion transport	26/1762	39/2516	0.742612	0.99876	gene-P167DRAFT_553216/gene-P167DRAFT_491034/gene-P167DRAFT_558453/gene-P167DRAFT_570958/gene-P167DRAFT_333959/gene-P167DRAFT_572852/gene-P167DRAFT_601372/gene-P167DRAFT_488293/gene-P167DRAFT_469677/gene-P167DRAFT_606984/gene-P167DRAFT_523694/gene-P167DRAFT_548523/gene-P167DRAFT_564413/gene-P167DRAFT_495046/gene-P167DRAFT_546371/gene-P167DRAFT_569337/gene-P167DRAFT_489217/gene-P167DRAFT_413153/gen…	P167DRAFT_553216/P167DRAFT_491034/P167DRAFT_558453/P167DRAFT_570958/P167DRAFT_333959/P167DRAFT_572852/P167DRAFT_601372/P167DRAFT_488293/P167DRAFT_469677/P167DRAFT_606984/P167DRAFT_523694/P167DRAFT_548523/P167DRAFT_564413/P167DRAFT_495046/P167DRAFT_546371/P167DRAFT_569337/P167DRAFT_489217/P167DRAFT_413153/P167DRAFT_493731/P167DRAFT_531882/P167DRAFT_553327/P167DRAFT_532204/P167DRAFT_557392/P167DRAF…	26	18	gene-P167DRAFT_558453/gene-P167DRAFT_333959/gene-P167DRAFT_601372/gene-P167DRAFT_488293/gene-P167DRAFT_469677/gene-P167DRAFT_606984/gene-P167DRAFT_523694/gene-P167DRAFT_548523/gene-P167DRAFT_564413/gene-P167DRAFT_546371/gene-P167DRAFT_569337/gene-P167DRAFT_489217/gene-P167DRAFT_493731/gene-P167DRAFT_553327/gene-P167DRAFT_532204/gene-P167DRAFT_557392/gene-P167DRAFT_485197/gene-P167DRAFT_486722	8	gene-P167DRAFT_553216/gene-P167DRAFT_491034/gene-P167DRAFT_570958/gene-P167DRAFT_572852/gene-P167DRAFT_495046/gene-P167DRAFT_413153/gene-P167DRAFT_531882/gene-P167DRAFT_376853
BP	GO:0045184	establishment of protein localization	45/1762	67/2516	0.74663	0.99876	gene-P167DRAFT_535803/gene-P167DRAFT_531369/gene-P167DRAFT_294150/gene-P167DRAFT_542118/gene-P167DRAFT_504420/gene-P167DRAFT_560853/gene-P167DRAFT_577258/gene-P167DRAFT_516391/gene-P167DRAFT_538530/gene-P167DRAFT_505605/gene-P167DRAFT_532892/gene-P167DRAFT_604633/gene-P167DRAFT_543768/gene-P167DRAFT_551235/gene-P167DRAFT_507313/gene-P167DRAFT_503193/gene-P167DRAFT_540399/gene-P167DRAFT_532585/gen…	P167DRAFT_535803/P167DRAFT_531369/P167DRAFT_294150/P167DRAFT_542118/P167DRAFT_504420/P167DRAFT_560853/P167DRAFT_577258/P167DRAFT_516391/P167DRAFT_538530/P167DRAFT_505605/P167DRAFT_532892/P167DRAFT_604633/P167DRAFT_543768/P167DRAFT_551235/P167DRAFT_507313/P167DRAFT_503193/P167DRAFT_540399/P167DRAFT_532585/P167DRAFT_518577/P167DRAFT_571758/P167DRAFT_545870/P167DRAFT_554269/P167DRAFT_534724/P167DRAF…	45	33	gene-P167DRAFT_535803/gene-P167DRAFT_531369/gene-P167DRAFT_294150/gene-P167DRAFT_542118/gene-P167DRAFT_504420/gene-P167DRAFT_577258/gene-P167DRAFT_516391/gene-P167DRAFT_538530/gene-P167DRAFT_505605/gene-P167DRAFT_532892/gene-P167DRAFT_604633/gene-P167DRAFT_543768/gene-P167DRAFT_551235/gene-P167DRAFT_507313/gene-P167DRAFT_503193/gene-P167DRAFT_532585/gene-P167DRAFT_518577/gene-P167DRAFT_571758/gen…	12	gene-P167DRAFT_560853/gene-P167DRAFT_540399/gene-P167DRAFT_578284/gene-P167DRAFT_438881/gene-P167DRAFT_537793/gene-P167DRAFT_531773/gene-P167DRAFT_486668/gene-P167DRAFT_499603/gene-P167DRAFT_522800/gene-P167DRAFT_539686/gene-P167DRAFT_570590/gene-P167DRAFT_607438
BP	GO:0006886	intracellular protein transport	38/1762	57/2516	0.763068	0.99876	gene-P167DRAFT_531369/gene-P167DRAFT_504420/gene-P167DRAFT_560853/gene-P167DRAFT_577258/gene-P167DRAFT_516391/gene-P167DRAFT_538530/gene-P167DRAFT_505605/gene-P167DRAFT_532892/gene-P167DRAFT_604633/gene-P167DRAFT_551235/gene-P167DRAFT_507313/gene-P167DRAFT_503193/gene-P167DRAFT_532585/gene-P167DRAFT_518577/gene-P167DRAFT_571758/gene-P167DRAFT_545870/gene-P167DRAFT_534724/gene-P167DRAFT_570144/gen…	P167DRAFT_531369/P167DRAFT_504420/P167DRAFT_560853/P167DRAFT_577258/P167DRAFT_516391/P167DRAFT_538530/P167DRAFT_505605/P167DRAFT_532892/P167DRAFT_604633/P167DRAFT_551235/P167DRAFT_507313/P167DRAFT_503193/P167DRAFT_532585/P167DRAFT_518577/P167DRAFT_571758/P167DRAFT_545870/P167DRAFT_534724/P167DRAFT_570144/P167DRAFT_560328/P167DRAFT_538268/P167DRAFT_551142/P167DRAFT_558378/P167DRAFT_540106/P167DRAF…	38	28	gene-P167DRAFT_531369/gene-P167DRAFT_504420/gene-P167DRAFT_577258/gene-P167DRAFT_516391/gene-P167DRAFT_538530/gene-P167DRAFT_505605/gene-P167DRAFT_532892/gene-P167DRAFT_604633/gene-P167DRAFT_551235/gene-P167DRAFT_507313/gene-P167DRAFT_503193/gene-P167DRAFT_532585/gene-P167DRAFT_518577/gene-P167DRAFT_571758/gene-P167DRAFT_545870/gene-P167DRAFT_534724/gene-P167DRAFT_570144/gene-P167DRAFT_560328/gen…	10	gene-P167DRAFT_560853/gene-P167DRAFT_438881/gene-P167DRAFT_537793/gene-P167DRAFT_531773/gene-P167DRAFT_486668/gene-P167DRAFT_499603/gene-P167DRAFT_522800/gene-P167DRAFT_539686/gene-P167DRAFT_570590/gene-P167DRAFT_607438
BP	GO:0015031	protein transport	42/1762	63/2516	0.769664	0.99876	gene-P167DRAFT_535803/gene-P167DRAFT_531369/gene-P167DRAFT_294150/gene-P167DRAFT_542118/gene-P167DRAFT_504420/gene-P167DRAFT_560853/gene-P167DRAFT_577258/gene-P167DRAFT_516391/gene-P167DRAFT_538530/gene-P167DRAFT_505605/gene-P167DRAFT_532892/gene-P167DRAFT_604633/gene-P167DRAFT_551235/gene-P167DRAFT_507313/gene-P167DRAFT_503193/gene-P167DRAFT_532585/gene-P167DRAFT_518577/gene-P167DRAFT_571758/gen…	P167DRAFT_535803/P167DRAFT_531369/P167DRAFT_294150/P167DRAFT_542118/P167DRAFT_504420/P167DRAFT_560853/P167DRAFT_577258/P167DRAFT_516391/P167DRAFT_538530/P167DRAFT_505605/P167DRAFT_532892/P167DRAFT_604633/P167DRAFT_551235/P167DRAFT_507313/P167DRAFT_503193/P167DRAFT_532585/P167DRAFT_518577/P167DRAFT_571758/P167DRAFT_545870/P167DRAFT_554269/P167DRAFT_534724/P167DRAFT_570144/P167DRAFT_560328/P167DRAF…	42	32	gene-P167DRAFT_535803/gene-P167DRAFT_531369/gene-P167DRAFT_294150/gene-P167DRAFT_542118/gene-P167DRAFT_504420/gene-P167DRAFT_577258/gene-P167DRAFT_516391/gene-P167DRAFT_538530/gene-P167DRAFT_505605/gene-P167DRAFT_532892/gene-P167DRAFT_604633/gene-P167DRAFT_551235/gene-P167DRAFT_507313/gene-P167DRAFT_503193/gene-P167DRAFT_532585/gene-P167DRAFT_518577/gene-P167DRAFT_571758/gene-P167DRAFT_545870/gen…	10	gene-P167DRAFT_560853/gene-P167DRAFT_438881/gene-P167DRAFT_537793/gene-P167DRAFT_531773/gene-P167DRAFT_486668/gene-P167DRAFT_499603/gene-P167DRAFT_522800/gene-P167DRAFT_539686/gene-P167DRAFT_570590/gene-P167DRAFT_607438
BP	GO:0015833	peptide transport	42/1762	63/2516	0.769664	0.99876	gene-P167DRAFT_535803/gene-P167DRAFT_531369/gene-P167DRAFT_294150/gene-P167DRAFT_542118/gene-P167DRAFT_504420/gene-P167DRAFT_560853/gene-P167DRAFT_577258/gene-P167DRAFT_516391/gene-P167DRAFT_538530/gene-P167DRAFT_505605/gene-P167DRAFT_532892/gene-P167DRAFT_604633/gene-P167DRAFT_551235/gene-P167DRAFT_507313/gene-P167DRAFT_503193/gene-P167DRAFT_532585/gene-P167DRAFT_518577/gene-P167DRAFT_571758/gen…	P167DRAFT_535803/P167DRAFT_531369/P167DRAFT_294150/P167DRAFT_542118/P167DRAFT_504420/P167DRAFT_560853/P167DRAFT_577258/P167DRAFT_516391/P167DRAFT_538530/P167DRAFT_505605/P167DRAFT_532892/P167DRAFT_604633/P167DRAFT_551235/P167DRAFT_507313/P167DRAFT_503193/P167DRAFT_532585/P167DRAFT_518577/P167DRAFT_571758/P167DRAFT_545870/P167DRAFT_554269/P167DRAFT_534724/P167DRAFT_570144/P167DRAFT_560328/P167DRAF…	42	32	gene-P167DRAFT_535803/gene-P167DRAFT_531369/gene-P167DRAFT_294150/gene-P167DRAFT_542118/gene-P167DRAFT_504420/gene-P167DRAFT_577258/gene-P167DRAFT_516391/gene-P167DRAFT_538530/gene-P167DRAFT_505605/gene-P167DRAFT_532892/gene-P167DRAFT_604633/gene-P167DRAFT_551235/gene-P167DRAFT_507313/gene-P167DRAFT_503193/gene-P167DRAFT_532585/gene-P167DRAFT_518577/gene-P167DRAFT_571758/gene-P167DRAFT_545870/gen…	10	gene-P167DRAFT_560853/gene-P167DRAFT_438881/gene-P167DRAFT_537793/gene-P167DRAFT_531773/gene-P167DRAFT_486668/gene-P167DRAFT_499603/gene-P167DRAFT_522800/gene-P167DRAFT_539686/gene-P167DRAFT_570590/gene-P167DRAFT_607438
BP	GO:0042886	amide transport	42/1762	63/2516	0.769664	0.99876	gene-P167DRAFT_535803/gene-P167DRAFT_531369/gene-P167DRAFT_294150/gene-P167DRAFT_542118/gene-P167DRAFT_504420/gene-P167DRAFT_560853/gene-P167DRAFT_577258/gene-P167DRAFT_516391/gene-P167DRAFT_538530/gene-P167DRAFT_505605/gene-P167DRAFT_532892/gene-P167DRAFT_604633/gene-P167DRAFT_551235/gene-P167DRAFT_507313/gene-P167DRAFT_503193/gene-P167DRAFT_532585/gene-P167DRAFT_518577/gene-P167DRAFT_571758/gen…	P167DRAFT_535803/P167DRAFT_531369/P167DRAFT_294150/P167DRAFT_542118/P167DRAFT_504420/P167DRAFT_560853/P167DRAFT_577258/P167DRAFT_516391/P167DRAFT_538530/P167DRAFT_505605/P167DRAFT_532892/P167DRAFT_604633/P167DRAFT_551235/P167DRAFT_507313/P167DRAFT_503193/P167DRAFT_532585/P167DRAFT_518577/P167DRAFT_571758/P167DRAFT_545870/P167DRAFT_554269/P167DRAFT_534724/P167DRAFT_570144/P167DRAFT_560328/P167DRAF…	42	32	gene-P167DRAFT_535803/gene-P167DRAFT_531369/gene-P167DRAFT_294150/gene-P167DRAFT_542118/gene-P167DRAFT_504420/gene-P167DRAFT_577258/gene-P167DRAFT_516391/gene-P167DRAFT_538530/gene-P167DRAFT_505605/gene-P167DRAFT_532892/gene-P167DRAFT_604633/gene-P167DRAFT_551235/gene-P167DRAFT_507313/gene-P167DRAFT_503193/gene-P167DRAFT_532585/gene-P167DRAFT_518577/gene-P167DRAFT_571758/gene-P167DRAFT_545870/gen…	10	gene-P167DRAFT_560853/gene-P167DRAFT_438881/gene-P167DRAFT_537793/gene-P167DRAFT_531773/gene-P167DRAFT_486668/gene-P167DRAFT_499603/gene-P167DRAFT_522800/gene-P167DRAFT_539686/gene-P167DRAFT_570590/gene-P167DRAFT_607438
BP	GO:0006511	ubiquitin-dependent protein catabolic process	15/1762	23/2516	0.772814	0.99876	gene-P167DRAFT_529509/gene-P167DRAFT_542693/gene-P167DRAFT_526771/gene-P167DRAFT_291476/gene-P167DRAFT_557164/gene-P167DRAFT_535342/gene-P167DRAFT_536624/gene-P167DRAFT_539048/gene-P167DRAFT_495450/gene-P167DRAFT_555962/gene-P167DRAFT_525529/gene-P167DRAFT_553950/gene-P167DRAFT_539265/gene-P167DRAFT_534937/gene-P167DRAFT_488795	P167DRAFT_529509/P167DRAFT_542693/P167DRAFT_526771/P167DRAFT_291476/P167DRAFT_557164/P167DRAFT_535342/P167DRAFT_536624/P167DRAFT_539048/P167DRAFT_495450/P167DRAFT_555962/P167DRAFT_525529/P167DRAFT_553950/P167DRAFT_539265/P167DRAFT_534937/P167DRAFT_488795	15	4	gene-P167DRAFT_542693/gene-P167DRAFT_291476/gene-P167DRAFT_557164/gene-P167DRAFT_495450	11	gene-P167DRAFT_529509/gene-P167DRAFT_526771/gene-P167DRAFT_535342/gene-P167DRAFT_536624/gene-P167DRAFT_539048/gene-P167DRAFT_555962/gene-P167DRAFT_525529/gene-P167DRAFT_553950/gene-P167DRAFT_539265/gene-P167DRAFT_534937/gene-P167DRAFT_488795
BP	GO:0019941	modification-dependent protein catabolic process	15/1762	23/2516	0.772814	0.99876	gene-P167DRAFT_529509/gene-P167DRAFT_542693/gene-P167DRAFT_526771/gene-P167DRAFT_291476/gene-P167DRAFT_557164/gene-P167DRAFT_535342/gene-P167DRAFT_536624/gene-P167DRAFT_539048/gene-P167DRAFT_495450/gene-P167DRAFT_555962/gene-P167DRAFT_525529/gene-P167DRAFT_553950/gene-P167DRAFT_539265/gene-P167DRAFT_534937/gene-P167DRAFT_488795	P167DRAFT_529509/P167DRAFT_542693/P167DRAFT_526771/P167DRAFT_291476/P167DRAFT_557164/P167DRAFT_535342/P167DRAFT_536624/P167DRAFT_539048/P167DRAFT_495450/P167DRAFT_555962/P167DRAFT_525529/P167DRAFT_553950/P167DRAFT_539265/P167DRAFT_534937/P167DRAFT_488795	15	4	gene-P167DRAFT_542693/gene-P167DRAFT_291476/gene-P167DRAFT_557164/gene-P167DRAFT_495450	11	gene-P167DRAFT_529509/gene-P167DRAFT_526771/gene-P167DRAFT_535342/gene-P167DRAFT_536624/gene-P167DRAFT_539048/gene-P167DRAFT_555962/gene-P167DRAFT_525529/gene-P167DRAFT_553950/gene-P167DRAFT_539265/gene-P167DRAFT_534937/gene-P167DRAFT_488795
BP	GO:0043632	modification-dependent macromolecule catabolic process	15/1762	23/2516	0.772814	0.99876	gene-P167DRAFT_529509/gene-P167DRAFT_542693/gene-P167DRAFT_526771/gene-P167DRAFT_291476/gene-P167DRAFT_557164/gene-P167DRAFT_535342/gene-P167DRAFT_536624/gene-P167DRAFT_539048/gene-P167DRAFT_495450/gene-P167DRAFT_555962/gene-P167DRAFT_525529/gene-P167DRAFT_553950/gene-P167DRAFT_539265/gene-P167DRAFT_534937/gene-P167DRAFT_488795	P167DRAFT_529509/P167DRAFT_542693/P167DRAFT_526771/P167DRAFT_291476/P167DRAFT_557164/P167DRAFT_535342/P167DRAFT_536624/P167DRAFT_539048/P167DRAFT_495450/P167DRAFT_555962/P167DRAFT_525529/P167DRAFT_553950/P167DRAFT_539265/P167DRAFT_534937/P167DRAFT_488795	15	4	gene-P167DRAFT_542693/gene-P167DRAFT_291476/gene-P167DRAFT_557164/gene-P167DRAFT_495450	11	gene-P167DRAFT_529509/gene-P167DRAFT_526771/gene-P167DRAFT_535342/gene-P167DRAFT_536624/gene-P167DRAFT_539048/gene-P167DRAFT_555962/gene-P167DRAFT_525529/gene-P167DRAFT_553950/gene-P167DRAFT_539265/gene-P167DRAFT_534937/gene-P167DRAFT_488795
BP	GO:0034613	cellular protein localization	44/1762	66/2516	0.772899	0.99876	gene-P167DRAFT_483944/gene-P167DRAFT_531369/gene-P167DRAFT_504420/gene-P167DRAFT_560853/gene-P167DRAFT_568752/gene-P167DRAFT_577258/gene-P167DRAFT_516391/gene-P167DRAFT_538530/gene-P167DRAFT_505605/gene-P167DRAFT_532892/gene-P167DRAFT_604633/gene-P167DRAFT_543768/gene-P167DRAFT_551235/gene-P167DRAFT_507313/gene-P167DRAFT_503193/gene-P167DRAFT_540399/gene-P167DRAFT_532585/gene-P167DRAFT_518577/gen…	P167DRAFT_483944/P167DRAFT_531369/P167DRAFT_504420/P167DRAFT_560853/P167DRAFT_568752/P167DRAFT_577258/P167DRAFT_516391/P167DRAFT_538530/P167DRAFT_505605/P167DRAFT_532892/P167DRAFT_604633/P167DRAFT_543768/P167DRAFT_551235/P167DRAFT_507313/P167DRAFT_503193/P167DRAFT_540399/P167DRAFT_532585/P167DRAFT_518577/P167DRAFT_571758/P167DRAFT_545870/P167DRAFT_534724/P167DRAFT_570144/P167DRAFT_560328/P167DRAF…	44	31	gene-P167DRAFT_483944/gene-P167DRAFT_531369/gene-P167DRAFT_504420/gene-P167DRAFT_568752/gene-P167DRAFT_577258/gene-P167DRAFT_516391/gene-P167DRAFT_538530/gene-P167DRAFT_505605/gene-P167DRAFT_532892/gene-P167DRAFT_604633/gene-P167DRAFT_543768/gene-P167DRAFT_551235/gene-P167DRAFT_507313/gene-P167DRAFT_503193/gene-P167DRAFT_532585/gene-P167DRAFT_518577/gene-P167DRAFT_571758/gene-P167DRAFT_545870/gen…	13	gene-P167DRAFT_560853/gene-P167DRAFT_540399/gene-P167DRAFT_578284/gene-P167DRAFT_438881/gene-P167DRAFT_537793/gene-P167DRAFT_531773/gene-P167DRAFT_555962/gene-P167DRAFT_486668/gene-P167DRAFT_499603/gene-P167DRAFT_522800/gene-P167DRAFT_539686/gene-P167DRAFT_570590/gene-P167DRAFT_607438
BP	GO:0046907	intracellular transport	44/1762	66/2516	0.772899	0.99876	gene-P167DRAFT_531369/gene-P167DRAFT_504420/gene-P167DRAFT_560853/gene-P167DRAFT_577258/gene-P167DRAFT_516391/gene-P167DRAFT_538530/gene-P167DRAFT_505605/gene-P167DRAFT_532892/gene-P167DRAFT_604633/gene-P167DRAFT_551235/gene-P167DRAFT_507313/gene-P167DRAFT_601334/gene-P167DRAFT_503193/gene-P167DRAFT_532585/gene-P167DRAFT_544164/gene-P167DRAFT_518577/gene-P167DRAFT_571758/gene-P167DRAFT_545870/gen…	P167DRAFT_531369/P167DRAFT_504420/P167DRAFT_560853/P167DRAFT_577258/P167DRAFT_516391/P167DRAFT_538530/P167DRAFT_505605/P167DRAFT_532892/P167DRAFT_604633/P167DRAFT_551235/P167DRAFT_507313/P167DRAFT_601334/P167DRAFT_503193/P167DRAFT_532585/P167DRAFT_544164/P167DRAFT_518577/P167DRAFT_571758/P167DRAFT_545870/P167DRAFT_534724/P167DRAFT_570144/P167DRAFT_560328/P167DRAFT_538268/P167DRAFT_533484/P167DRAF…	44	31	gene-P167DRAFT_531369/gene-P167DRAFT_504420/gene-P167DRAFT_577258/gene-P167DRAFT_516391/gene-P167DRAFT_538530/gene-P167DRAFT_505605/gene-P167DRAFT_532892/gene-P167DRAFT_604633/gene-P167DRAFT_551235/gene-P167DRAFT_507313/gene-P167DRAFT_503193/gene-P167DRAFT_532585/gene-P167DRAFT_544164/gene-P167DRAFT_518577/gene-P167DRAFT_571758/gene-P167DRAFT_545870/gene-P167DRAFT_534724/gene-P167DRAFT_570144/gen…	13	gene-P167DRAFT_560853/gene-P167DRAFT_601334/gene-P167DRAFT_533484/gene-P167DRAFT_545427/gene-P167DRAFT_438881/gene-P167DRAFT_537793/gene-P167DRAFT_531773/gene-P167DRAFT_486668/gene-P167DRAFT_499603/gene-P167DRAFT_522800/gene-P167DRAFT_539686/gene-P167DRAFT_570590/gene-P167DRAFT_607438
BP	GO:0070727	cellular macromolecule localization	44/1762	66/2516	0.772899	0.99876	gene-P167DRAFT_483944/gene-P167DRAFT_531369/gene-P167DRAFT_504420/gene-P167DRAFT_560853/gene-P167DRAFT_568752/gene-P167DRAFT_577258/gene-P167DRAFT_516391/gene-P167DRAFT_538530/gene-P167DRAFT_505605/gene-P167DRAFT_532892/gene-P167DRAFT_604633/gene-P167DRAFT_543768/gene-P167DRAFT_551235/gene-P167DRAFT_507313/gene-P167DRAFT_503193/gene-P167DRAFT_540399/gene-P167DRAFT_532585/gene-P167DRAFT_518577/gen…	P167DRAFT_483944/P167DRAFT_531369/P167DRAFT_504420/P167DRAFT_560853/P167DRAFT_568752/P167DRAFT_577258/P167DRAFT_516391/P167DRAFT_538530/P167DRAFT_505605/P167DRAFT_532892/P167DRAFT_604633/P167DRAFT_543768/P167DRAFT_551235/P167DRAFT_507313/P167DRAFT_503193/P167DRAFT_540399/P167DRAFT_532585/P167DRAFT_518577/P167DRAFT_571758/P167DRAFT_545870/P167DRAFT_534724/P167DRAFT_570144/P167DRAFT_560328/P167DRAF…	44	31	gene-P167DRAFT_483944/gene-P167DRAFT_531369/gene-P167DRAFT_504420/gene-P167DRAFT_568752/gene-P167DRAFT_577258/gene-P167DRAFT_516391/gene-P167DRAFT_538530/gene-P167DRAFT_505605/gene-P167DRAFT_532892/gene-P167DRAFT_604633/gene-P167DRAFT_543768/gene-P167DRAFT_551235/gene-P167DRAFT_507313/gene-P167DRAFT_503193/gene-P167DRAFT_532585/gene-P167DRAFT_518577/gene-P167DRAFT_571758/gene-P167DRAFT_545870/gen…	13	gene-P167DRAFT_560853/gene-P167DRAFT_540399/gene-P167DRAFT_578284/gene-P167DRAFT_438881/gene-P167DRAFT_537793/gene-P167DRAFT_531773/gene-P167DRAFT_555962/gene-P167DRAFT_486668/gene-P167DRAFT_499603/gene-P167DRAFT_522800/gene-P167DRAFT_539686/gene-P167DRAFT_570590/gene-P167DRAFT_607438
BP	GO:0009123	nucleoside monophosphate metabolic process	13/1762	20/2516	0.774035	0.99876	gene-P167DRAFT_538823/gene-P167DRAFT_533253/gene-P167DRAFT_536880/gene-P167DRAFT_533059/gene-P167DRAFT_526050/gene-P167DRAFT_556032/gene-P167DRAFT_566155/gene-P167DRAFT_603613/gene-P167DRAFT_539836/gene-P167DRAFT_486175/gene-P167DRAFT_574224/gene-P167DRAFT_538510/gene-P167DRAFT_511429	P167DRAFT_538823/P167DRAFT_533253/P167DRAFT_536880/P167DRAFT_533059/P167DRAFT_526050/P167DRAFT_556032/P167DRAFT_566155/P167DRAFT_603613/P167DRAFT_539836/P167DRAFT_486175/P167DRAFT_574224/P167DRAFT_538510/P167DRAFT_511429	13	3	gene-P167DRAFT_533059/gene-P167DRAFT_539836/gene-P167DRAFT_511429	10	gene-P167DRAFT_538823/gene-P167DRAFT_533253/gene-P167DRAFT_536880/gene-P167DRAFT_526050/gene-P167DRAFT_556032/gene-P167DRAFT_566155/gene-P167DRAFT_603613/gene-P167DRAFT_486175/gene-P167DRAFT_574224/gene-P167DRAFT_538510
BP	GO:0034220	ion transmembrane transport	25/1762	38/2516	0.777347	0.99876	gene-P167DRAFT_491034/gene-P167DRAFT_500566/gene-P167DRAFT_558453/gene-P167DRAFT_554819/gene-P167DRAFT_483946/gene-P167DRAFT_556032/gene-P167DRAFT_523042/gene-P167DRAFT_566155/gene-P167DRAFT_554442/gene-P167DRAFT_564413/gene-P167DRAFT_478559/gene-P167DRAFT_539359/gene-P167DRAFT_539836/gene-P167DRAFT_574959/gene-P167DRAFT_505886/gene-P167DRAFT_575698/gene-P167DRAFT_557048/gene-P167DRAFT_538297/gen…	P167DRAFT_491034/P167DRAFT_500566/P167DRAFT_558453/P167DRAFT_554819/P167DRAFT_483946/P167DRAFT_556032/P167DRAFT_523042/P167DRAFT_566155/P167DRAFT_554442/P167DRAFT_564413/P167DRAFT_478559/P167DRAFT_539359/P167DRAFT_539836/P167DRAFT_574959/P167DRAFT_505886/P167DRAFT_575698/P167DRAFT_557048/P167DRAFT_538297/P167DRAFT_532204/P167DRAFT_569874/P167DRAFT_521661/P167DRAFT_538510/P167DRAFT_485197/P167DRAF…	25	15	gene-P167DRAFT_558453/gene-P167DRAFT_554819/gene-P167DRAFT_564413/gene-P167DRAFT_478559/gene-P167DRAFT_539359/gene-P167DRAFT_539836/gene-P167DRAFT_574959/gene-P167DRAFT_505886/gene-P167DRAFT_575698/gene-P167DRAFT_538297/gene-P167DRAFT_532204/gene-P167DRAFT_521661/gene-P167DRAFT_485197/gene-P167DRAFT_533738/gene-P167DRAFT_479632	10	gene-P167DRAFT_491034/gene-P167DRAFT_500566/gene-P167DRAFT_483946/gene-P167DRAFT_556032/gene-P167DRAFT_523042/gene-P167DRAFT_566155/gene-P167DRAFT_554442/gene-P167DRAFT_557048/gene-P167DRAFT_569874/gene-P167DRAFT_538510
BP	GO:0008104	protein localization	48/1762	72/2516	0.779232	0.99876	gene-P167DRAFT_483944/gene-P167DRAFT_535803/gene-P167DRAFT_531369/gene-P167DRAFT_294150/gene-P167DRAFT_542118/gene-P167DRAFT_504420/gene-P167DRAFT_560853/gene-P167DRAFT_568752/gene-P167DRAFT_577258/gene-P167DRAFT_516391/gene-P167DRAFT_538530/gene-P167DRAFT_505605/gene-P167DRAFT_532892/gene-P167DRAFT_604633/gene-P167DRAFT_543768/gene-P167DRAFT_551235/gene-P167DRAFT_507313/gene-P167DRAFT_503193/gen…	P167DRAFT_483944/P167DRAFT_535803/P167DRAFT_531369/P167DRAFT_294150/P167DRAFT_542118/P167DRAFT_504420/P167DRAFT_560853/P167DRAFT_568752/P167DRAFT_577258/P167DRAFT_516391/P167DRAFT_538530/P167DRAFT_505605/P167DRAFT_532892/P167DRAFT_604633/P167DRAFT_543768/P167DRAFT_551235/P167DRAFT_507313/P167DRAFT_503193/P167DRAFT_540399/P167DRAFT_532585/P167DRAFT_518577/P167DRAFT_571758/P167DRAFT_545870/P167DRAF…	48	35	gene-P167DRAFT_483944/gene-P167DRAFT_535803/gene-P167DRAFT_531369/gene-P167DRAFT_294150/gene-P167DRAFT_542118/gene-P167DRAFT_504420/gene-P167DRAFT_568752/gene-P167DRAFT_577258/gene-P167DRAFT_516391/gene-P167DRAFT_538530/gene-P167DRAFT_505605/gene-P167DRAFT_532892/gene-P167DRAFT_604633/gene-P167DRAFT_543768/gene-P167DRAFT_551235/gene-P167DRAFT_507313/gene-P167DRAFT_503193/gene-P167DRAFT_532585/gen…	13	gene-P167DRAFT_560853/gene-P167DRAFT_540399/gene-P167DRAFT_578284/gene-P167DRAFT_438881/gene-P167DRAFT_537793/gene-P167DRAFT_531773/gene-P167DRAFT_555962/gene-P167DRAFT_486668/gene-P167DRAFT_499603/gene-P167DRAFT_522800/gene-P167DRAFT_539686/gene-P167DRAFT_570590/gene-P167DRAFT_607438
BP	GO:0006486	protein glycosylation	9/1762	14/2516	0.781873	0.99876	gene-P167DRAFT_489922/gene-P167DRAFT_510273/gene-P167DRAFT_547905/gene-P167DRAFT_501970/gene-P167DRAFT_528439/gene-P167DRAFT_495431/gene-P167DRAFT_478568/gene-P167DRAFT_562720/gene-P167DRAFT_487769	P167DRAFT_489922/P167DRAFT_510273/P167DRAFT_547905/P167DRAFT_501970/P167DRAFT_528439/P167DRAFT_495431/P167DRAFT_478568/P167DRAFT_562720/P167DRAFT_487769	9	7	gene-P167DRAFT_510273/gene-P167DRAFT_547905/gene-P167DRAFT_501970/gene-P167DRAFT_528439/gene-P167DRAFT_495431/gene-P167DRAFT_478568/gene-P167DRAFT_562720	2	gene-P167DRAFT_489922/gene-P167DRAFT_487769
BP	GO:0009100	glycoprotein metabolic process	9/1762	14/2516	0.781873	0.99876	gene-P167DRAFT_489922/gene-P167DRAFT_510273/gene-P167DRAFT_547905/gene-P167DRAFT_501970/gene-P167DRAFT_528439/gene-P167DRAFT_495431/gene-P167DRAFT_478568/gene-P167DRAFT_562720/gene-P167DRAFT_487769	P167DRAFT_489922/P167DRAFT_510273/P167DRAFT_547905/P167DRAFT_501970/P167DRAFT_528439/P167DRAFT_495431/P167DRAFT_478568/P167DRAFT_562720/P167DRAFT_487769	9	7	gene-P167DRAFT_510273/gene-P167DRAFT_547905/gene-P167DRAFT_501970/gene-P167DRAFT_528439/gene-P167DRAFT_495431/gene-P167DRAFT_478568/gene-P167DRAFT_562720	2	gene-P167DRAFT_489922/gene-P167DRAFT_487769
BP	GO:0009101	glycoprotein biosynthetic process	9/1762	14/2516	0.781873	0.99876	gene-P167DRAFT_489922/gene-P167DRAFT_510273/gene-P167DRAFT_547905/gene-P167DRAFT_501970/gene-P167DRAFT_528439/gene-P167DRAFT_495431/gene-P167DRAFT_478568/gene-P167DRAFT_562720/gene-P167DRAFT_487769	P167DRAFT_489922/P167DRAFT_510273/P167DRAFT_547905/P167DRAFT_501970/P167DRAFT_528439/P167DRAFT_495431/P167DRAFT_478568/P167DRAFT_562720/P167DRAFT_487769	9	7	gene-P167DRAFT_510273/gene-P167DRAFT_547905/gene-P167DRAFT_501970/gene-P167DRAFT_528439/gene-P167DRAFT_495431/gene-P167DRAFT_478568/gene-P167DRAFT_562720	2	gene-P167DRAFT_489922/gene-P167DRAFT_487769
BP	GO:0009966	regulation of signal transduction	9/1762	14/2516	0.781873	0.99876	gene-P167DRAFT_577181/gene-P167DRAFT_484872/gene-P167DRAFT_575561/gene-P167DRAFT_484712/gene-P167DRAFT_483010/gene-P167DRAFT_541474/gene-P167DRAFT_190644/gene-P167DRAFT_533967/gene-P167DRAFT_607266	P167DRAFT_577181/P167DRAFT_484872/P167DRAFT_575561/P167DRAFT_484712/P167DRAFT_483010/P167DRAFT_541474/P167DRAFT_190644/P167DRAFT_533967/P167DRAFT_607266	9	7	gene-P167DRAFT_577181/gene-P167DRAFT_575561/gene-P167DRAFT_484712/gene-P167DRAFT_483010/gene-P167DRAFT_541474/gene-P167DRAFT_533967/gene-P167DRAFT_607266	2	gene-P167DRAFT_484872/gene-P167DRAFT_190644
BP	GO:0010646	regulation of cell communication	9/1762	14/2516	0.781873	0.99876	gene-P167DRAFT_577181/gene-P167DRAFT_484872/gene-P167DRAFT_575561/gene-P167DRAFT_484712/gene-P167DRAFT_483010/gene-P167DRAFT_541474/gene-P167DRAFT_190644/gene-P167DRAFT_533967/gene-P167DRAFT_607266	P167DRAFT_577181/P167DRAFT_484872/P167DRAFT_575561/P167DRAFT_484712/P167DRAFT_483010/P167DRAFT_541474/P167DRAFT_190644/P167DRAFT_533967/P167DRAFT_607266	9	7	gene-P167DRAFT_577181/gene-P167DRAFT_575561/gene-P167DRAFT_484712/gene-P167DRAFT_483010/gene-P167DRAFT_541474/gene-P167DRAFT_533967/gene-P167DRAFT_607266	2	gene-P167DRAFT_484872/gene-P167DRAFT_190644
BP	GO:0023051	regulation of signaling	9/1762	14/2516	0.781873	0.99876	gene-P167DRAFT_577181/gene-P167DRAFT_484872/gene-P167DRAFT_575561/gene-P167DRAFT_484712/gene-P167DRAFT_483010/gene-P167DRAFT_541474/gene-P167DRAFT_190644/gene-P167DRAFT_533967/gene-P167DRAFT_607266	P167DRAFT_577181/P167DRAFT_484872/P167DRAFT_575561/P167DRAFT_484712/P167DRAFT_483010/P167DRAFT_541474/P167DRAFT_190644/P167DRAFT_533967/P167DRAFT_607266	9	7	gene-P167DRAFT_577181/gene-P167DRAFT_575561/gene-P167DRAFT_484712/gene-P167DRAFT_483010/gene-P167DRAFT_541474/gene-P167DRAFT_533967/gene-P167DRAFT_607266	2	gene-P167DRAFT_484872/gene-P167DRAFT_190644
BP	GO:0032259	methylation	9/1762	14/2516	0.781873	0.99876	gene-P167DRAFT_493097/gene-P167DRAFT_480134/gene-P167DRAFT_511566/gene-P167DRAFT_578830/gene-P167DRAFT_531087/gene-P167DRAFT_605212/gene-P167DRAFT_539855/gene-P167DRAFT_299595/gene-P167DRAFT_606874	P167DRAFT_493097/P167DRAFT_480134/P167DRAFT_511566/P167DRAFT_578830/P167DRAFT_531087/P167DRAFT_605212/P167DRAFT_539855/P167DRAFT_299595/P167DRAFT_606874	9	5	gene-P167DRAFT_493097/gene-P167DRAFT_480134/gene-P167DRAFT_511566/gene-P167DRAFT_605212/gene-P167DRAFT_299595	4	gene-P167DRAFT_578830/gene-P167DRAFT_531087/gene-P167DRAFT_539855/gene-P167DRAFT_606874
BP	GO:0043413	macromolecule glycosylation	9/1762	14/2516	0.781873	0.99876	gene-P167DRAFT_489922/gene-P167DRAFT_510273/gene-P167DRAFT_547905/gene-P167DRAFT_501970/gene-P167DRAFT_528439/gene-P167DRAFT_495431/gene-P167DRAFT_478568/gene-P167DRAFT_562720/gene-P167DRAFT_487769	P167DRAFT_489922/P167DRAFT_510273/P167DRAFT_547905/P167DRAFT_501970/P167DRAFT_528439/P167DRAFT_495431/P167DRAFT_478568/P167DRAFT_562720/P167DRAFT_487769	9	7	gene-P167DRAFT_510273/gene-P167DRAFT_547905/gene-P167DRAFT_501970/gene-P167DRAFT_528439/gene-P167DRAFT_495431/gene-P167DRAFT_478568/gene-P167DRAFT_562720	2	gene-P167DRAFT_489922/gene-P167DRAFT_487769
BP	GO:0071840	cellular component organization or biogenesis	80/1762	119/2516	0.78565	0.99876	gene-P167DRAFT_577132/gene-P167DRAFT_553468/gene-P167DRAFT_539126/gene-P167DRAFT_568328/gene-P167DRAFT_487098/gene-P167DRAFT_167353/gene-P167DRAFT_525704/gene-P167DRAFT_522920/gene-P167DRAFT_566284/gene-P167DRAFT_607426/gene-P167DRAFT_537677/gene-P167DRAFT_604445/gene-P167DRAFT_314670/gene-P167DRAFT_571545/gene-P167DRAFT_542693/gene-P167DRAFT_571662/gene-P167DRAFT_605166/gene-P167DRAFT_483381/gen…	P167DRAFT_577132/P167DRAFT_553468/P167DRAFT_539126/P167DRAFT_568328/P167DRAFT_487098/P167DRAFT_167353/P167DRAFT_525704/P167DRAFT_522920/P167DRAFT_566284/P167DRAFT_607426/P167DRAFT_537677/P167DRAFT_604445/P167DRAFT_314670/P167DRAFT_571545/P167DRAFT_542693/P167DRAFT_571662/P167DRAFT_605166/P167DRAFT_483381/P167DRAFT_538447/P167DRAFT_505605/P167DRAFT_605145/P167DRAFT_554784/P167DRAFT_562370/P167DRAF…	80	48	gene-P167DRAFT_577132/gene-P167DRAFT_553468/gene-P167DRAFT_539126/gene-P167DRAFT_522920/gene-P167DRAFT_566284/gene-P167DRAFT_604445/gene-P167DRAFT_314670/gene-P167DRAFT_542693/gene-P167DRAFT_571662/gene-P167DRAFT_605166/gene-P167DRAFT_483381/gene-P167DRAFT_538447/gene-P167DRAFT_505605/gene-P167DRAFT_605145/gene-P167DRAFT_554784/gene-P167DRAFT_562370/gene-P167DRAFT_543768/gene-P167DRAFT_479566/gen…	32	gene-P167DRAFT_568328/gene-P167DRAFT_487098/gene-P167DRAFT_167353/gene-P167DRAFT_525704/gene-P167DRAFT_607426/gene-P167DRAFT_537677/gene-P167DRAFT_571545/gene-P167DRAFT_578514/gene-P167DRAFT_190644/gene-P167DRAFT_540399/gene-P167DRAFT_606281/gene-P167DRAFT_608718/gene-P167DRAFT_531798/gene-P167DRAFT_544645/gene-P167DRAFT_605171/gene-P167DRAFT_574719/gene-P167DRAFT_578284/gene-P167DRAFT_534647/gen…
BP	GO:0006367	transcription initiation from RNA polymerase II promoter	7/1762	11/2516	0.790834	0.99876	gene-P167DRAFT_489020/gene-P167DRAFT_605437/gene-P167DRAFT_583958/gene-P167DRAFT_534213/gene-P167DRAFT_565805/gene-P167DRAFT_581214/gene-P167DRAFT_537435	P167DRAFT_489020/P167DRAFT_605437/P167DRAFT_583958/P167DRAFT_534213/P167DRAFT_565805/P167DRAFT_581214/P167DRAFT_537435	7	5	gene-P167DRAFT_605437/gene-P167DRAFT_583958/gene-P167DRAFT_534213/gene-P167DRAFT_565805/gene-P167DRAFT_581214	2	gene-P167DRAFT_489020/gene-P167DRAFT_537435
BP	GO:0051056	regulation of small GTPase mediated signal transduction	7/1762	11/2516	0.790834	0.99876	gene-P167DRAFT_577181/gene-P167DRAFT_484872/gene-P167DRAFT_575561/gene-P167DRAFT_484712/gene-P167DRAFT_483010/gene-P167DRAFT_541474/gene-P167DRAFT_607266	P167DRAFT_577181/P167DRAFT_484872/P167DRAFT_575561/P167DRAFT_484712/P167DRAFT_483010/P167DRAFT_541474/P167DRAFT_607266	7	6	gene-P167DRAFT_577181/gene-P167DRAFT_575561/gene-P167DRAFT_484712/gene-P167DRAFT_483010/gene-P167DRAFT_541474/gene-P167DRAFT_607266	1	gene-P167DRAFT_484872
BP	GO:0051246	regulation of protein metabolic process	7/1762	11/2516	0.790834	0.99876	gene-P167DRAFT_577132/gene-P167DRAFT_190644/gene-P167DRAFT_459855/gene-P167DRAFT_551762/gene-P167DRAFT_572953/gene-P167DRAFT_476337/gene-P167DRAFT_479870	P167DRAFT_577132/P167DRAFT_190644/P167DRAFT_459855/P167DRAFT_551762/P167DRAFT_572953/P167DRAFT_476337/P167DRAFT_479870	7	5	gene-P167DRAFT_577132/gene-P167DRAFT_459855/gene-P167DRAFT_551762/gene-P167DRAFT_572953/gene-P167DRAFT_476337	2	gene-P167DRAFT_190644/gene-P167DRAFT_479870
BP	GO:0072657	protein localization to membrane	7/1762	11/2516	0.790834	0.99876	gene-P167DRAFT_560853/gene-P167DRAFT_538530/gene-P167DRAFT_543768/gene-P167DRAFT_540399/gene-P167DRAFT_578284/gene-P167DRAFT_537840/gene-P167DRAFT_522800	P167DRAFT_560853/P167DRAFT_538530/P167DRAFT_543768/P167DRAFT_540399/P167DRAFT_578284/P167DRAFT_537840/P167DRAFT_522800	7	3	gene-P167DRAFT_538530/gene-P167DRAFT_543768/gene-P167DRAFT_537840	4	gene-P167DRAFT_560853/gene-P167DRAFT_540399/gene-P167DRAFT_578284/gene-P167DRAFT_522800
BP	GO:0090150	establishment of protein localization to membrane	7/1762	11/2516	0.790834	0.99876	gene-P167DRAFT_560853/gene-P167DRAFT_538530/gene-P167DRAFT_543768/gene-P167DRAFT_540399/gene-P167DRAFT_578284/gene-P167DRAFT_537840/gene-P167DRAFT_522800	P167DRAFT_560853/P167DRAFT_538530/P167DRAFT_543768/P167DRAFT_540399/P167DRAFT_578284/P167DRAFT_537840/P167DRAFT_522800	7	3	gene-P167DRAFT_538530/gene-P167DRAFT_543768/gene-P167DRAFT_537840	4	gene-P167DRAFT_560853/gene-P167DRAFT_540399/gene-P167DRAFT_578284/gene-P167DRAFT_522800
BP	GO:0051641	cellular localization	56/1762	84/2516	0.791341	0.99876	gene-P167DRAFT_483944/gene-P167DRAFT_531369/gene-P167DRAFT_294150/gene-P167DRAFT_504420/gene-P167DRAFT_526775/gene-P167DRAFT_560853/gene-P167DRAFT_498912/gene-P167DRAFT_568752/gene-P167DRAFT_577258/gene-P167DRAFT_516391/gene-P167DRAFT_564783/gene-P167DRAFT_538530/gene-P167DRAFT_505605/gene-P167DRAFT_532892/gene-P167DRAFT_604633/gene-P167DRAFT_543768/gene-P167DRAFT_551235/gene-P167DRAFT_507313/gen…	P167DRAFT_483944/P167DRAFT_531369/P167DRAFT_294150/P167DRAFT_504420/P167DRAFT_526775/P167DRAFT_560853/P167DRAFT_498912/P167DRAFT_568752/P167DRAFT_577258/P167DRAFT_516391/P167DRAFT_564783/P167DRAFT_538530/P167DRAFT_505605/P167DRAFT_532892/P167DRAFT_604633/P167DRAFT_543768/P167DRAFT_551235/P167DRAFT_507313/P167DRAFT_601334/P167DRAFT_503193/P167DRAFT_540399/P167DRAFT_532585/P167DRAFT_544164/P167DRAF…	56	40	gene-P167DRAFT_483944/gene-P167DRAFT_531369/gene-P167DRAFT_294150/gene-P167DRAFT_504420/gene-P167DRAFT_526775/gene-P167DRAFT_498912/gene-P167DRAFT_568752/gene-P167DRAFT_577258/gene-P167DRAFT_516391/gene-P167DRAFT_564783/gene-P167DRAFT_538530/gene-P167DRAFT_505605/gene-P167DRAFT_532892/gene-P167DRAFT_604633/gene-P167DRAFT_543768/gene-P167DRAFT_551235/gene-P167DRAFT_507313/gene-P167DRAFT_503193/gen…	16	gene-P167DRAFT_560853/gene-P167DRAFT_601334/gene-P167DRAFT_540399/gene-P167DRAFT_533484/gene-P167DRAFT_545427/gene-P167DRAFT_578284/gene-P167DRAFT_438881/gene-P167DRAFT_537793/gene-P167DRAFT_531773/gene-P167DRAFT_555962/gene-P167DRAFT_486668/gene-P167DRAFT_499603/gene-P167DRAFT_522800/gene-P167DRAFT_539686/gene-P167DRAFT_570590/gene-P167DRAFT_607438
BP	GO:0090407	organophosphate biosynthetic process	39/1762	59/2516	0.79297	0.99876	gene-P167DRAFT_538823/gene-P167DRAFT_536895/gene-P167DRAFT_533253/gene-P167DRAFT_485713/gene-P167DRAFT_536880/gene-P167DRAFT_533059/gene-P167DRAFT_488028/gene-P167DRAFT_493769/gene-P167DRAFT_520283/gene-P167DRAFT_556032/gene-P167DRAFT_565232/gene-P167DRAFT_334903/gene-P167DRAFT_530700/gene-P167DRAFT_566155/gene-P167DRAFT_523456/gene-P167DRAFT_603613/gene-P167DRAFT_481444/gene-P167DRAFT_537638/gen…	P167DRAFT_538823/P167DRAFT_536895/P167DRAFT_533253/P167DRAFT_485713/P167DRAFT_536880/P167DRAFT_533059/P167DRAFT_488028/P167DRAFT_493769/P167DRAFT_520283/P167DRAFT_556032/P167DRAFT_565232/P167DRAFT_334903/P167DRAFT_530700/P167DRAFT_566155/P167DRAFT_523456/P167DRAFT_603613/P167DRAFT_481444/P167DRAFT_537638/P167DRAFT_529941/P167DRAFT_500505/P167DRAFT_280572/P167DRAFT_489961/P167DRAFT_489243/P167DRAF…	39	18	gene-P167DRAFT_533059/gene-P167DRAFT_493769/gene-P167DRAFT_520283/gene-P167DRAFT_565232/gene-P167DRAFT_334903/gene-P167DRAFT_530700/gene-P167DRAFT_523456/gene-P167DRAFT_529941/gene-P167DRAFT_522346/gene-P167DRAFT_602201/gene-P167DRAFT_483113/gene-P167DRAFT_564638/gene-P167DRAFT_514920/gene-P167DRAFT_518680/gene-P167DRAFT_560153/gene-P167DRAFT_329489/gene-P167DRAFT_255285/gene-P167DRAFT_511429	21	gene-P167DRAFT_538823/gene-P167DRAFT_536895/gene-P167DRAFT_533253/gene-P167DRAFT_485713/gene-P167DRAFT_536880/gene-P167DRAFT_488028/gene-P167DRAFT_556032/gene-P167DRAFT_566155/gene-P167DRAFT_603613/gene-P167DRAFT_481444/gene-P167DRAFT_537638/gene-P167DRAFT_500505/gene-P167DRAFT_280572/gene-P167DRAFT_489961/gene-P167DRAFT_489243/gene-P167DRAFT_605578/gene-P167DRAFT_486175/gene-P167DRAFT_574224/gen…
BP	GO:0034660	ncRNA metabolic process	49/1762	74/2516	0.805203	0.99876	gene-P167DRAFT_610006/gene-P167DRAFT_532015/gene-P167DRAFT_604701/gene-P167DRAFT_607426/gene-P167DRAFT_512745/gene-P167DRAFT_567268/gene-P167DRAFT_517673/gene-P167DRAFT_521054/gene-P167DRAFT_516393/gene-P167DRAFT_515774/gene-P167DRAFT_605145/gene-P167DRAFT_540225/gene-P167DRAFT_550854/gene-P167DRAFT_484854/gene-P167DRAFT_521243/gene-P167DRAFT_532543/gene-P167DRAFT_505208/gene-P167DRAFT_531511/gen…	P167DRAFT_610006/P167DRAFT_532015/P167DRAFT_604701/P167DRAFT_607426/P167DRAFT_512745/P167DRAFT_567268/P167DRAFT_517673/P167DRAFT_521054/P167DRAFT_516393/P167DRAFT_515774/P167DRAFT_605145/P167DRAFT_540225/P167DRAFT_550854/P167DRAFT_484854/P167DRAFT_521243/P167DRAFT_532543/P167DRAFT_505208/P167DRAFT_531511/P167DRAFT_531125/P167DRAFT_492787/P167DRAFT_500881/P167DRAFT_521774/P167DRAFT_520996/P167DRAF…	49	29	gene-P167DRAFT_532015/gene-P167DRAFT_517673/gene-P167DRAFT_516393/gene-P167DRAFT_605145/gene-P167DRAFT_484854/gene-P167DRAFT_521243/gene-P167DRAFT_532543/gene-P167DRAFT_531125/gene-P167DRAFT_492787/gene-P167DRAFT_521774/gene-P167DRAFT_520996/gene-P167DRAFT_527130/gene-P167DRAFT_561575/gene-P167DRAFT_601532/gene-P167DRAFT_536787/gene-P167DRAFT_343614/gene-P167DRAFT_560616/gene-P167DRAFT_567056/gen…	20	gene-P167DRAFT_610006/gene-P167DRAFT_604701/gene-P167DRAFT_607426/gene-P167DRAFT_512745/gene-P167DRAFT_567268/gene-P167DRAFT_521054/gene-P167DRAFT_515774/gene-P167DRAFT_540225/gene-P167DRAFT_550854/gene-P167DRAFT_505208/gene-P167DRAFT_531511/gene-P167DRAFT_500881/gene-P167DRAFT_544469/gene-P167DRAFT_603148/gene-P167DRAFT_578830/gene-P167DRAFT_531087/gene-P167DRAFT_505451/gene-P167DRAFT_512863/gen…
BP	GO:0033036	macromolecule localization	51/1762	77/2516	0.807634	0.99876	gene-P167DRAFT_483944/gene-P167DRAFT_535803/gene-P167DRAFT_531369/gene-P167DRAFT_294150/gene-P167DRAFT_561576/gene-P167DRAFT_542118/gene-P167DRAFT_504420/gene-P167DRAFT_560853/gene-P167DRAFT_568752/gene-P167DRAFT_577258/gene-P167DRAFT_516391/gene-P167DRAFT_538530/gene-P167DRAFT_505605/gene-P167DRAFT_532892/gene-P167DRAFT_537897/gene-P167DRAFT_604633/gene-P167DRAFT_543768/gene-P167DRAFT_551235/gen…	P167DRAFT_483944/P167DRAFT_535803/P167DRAFT_531369/P167DRAFT_294150/P167DRAFT_561576/P167DRAFT_542118/P167DRAFT_504420/P167DRAFT_560853/P167DRAFT_568752/P167DRAFT_577258/P167DRAFT_516391/P167DRAFT_538530/P167DRAFT_505605/P167DRAFT_532892/P167DRAFT_537897/P167DRAFT_604633/P167DRAFT_543768/P167DRAFT_551235/P167DRAFT_507313/P167DRAFT_503193/P167DRAFT_540399/P167DRAFT_532585/P167DRAFT_518577/P167DRAF…	51	38	gene-P167DRAFT_483944/gene-P167DRAFT_535803/gene-P167DRAFT_531369/gene-P167DRAFT_294150/gene-P167DRAFT_561576/gene-P167DRAFT_542118/gene-P167DRAFT_504420/gene-P167DRAFT_568752/gene-P167DRAFT_577258/gene-P167DRAFT_516391/gene-P167DRAFT_538530/gene-P167DRAFT_505605/gene-P167DRAFT_532892/gene-P167DRAFT_537897/gene-P167DRAFT_604633/gene-P167DRAFT_543768/gene-P167DRAFT_551235/gene-P167DRAFT_507313/gen…	13	gene-P167DRAFT_560853/gene-P167DRAFT_540399/gene-P167DRAFT_578284/gene-P167DRAFT_438881/gene-P167DRAFT_537793/gene-P167DRAFT_531773/gene-P167DRAFT_555962/gene-P167DRAFT_486668/gene-P167DRAFT_499603/gene-P167DRAFT_522800/gene-P167DRAFT_539686/gene-P167DRAFT_570590/gene-P167DRAFT_607438
BP	GO:0007264	small GTPase mediated signal transduction	28/1762	43/2516	0.811289	0.99876	gene-P167DRAFT_533499/gene-P167DRAFT_256142/gene-P167DRAFT_577181/gene-P167DRAFT_484872/gene-P167DRAFT_534844/gene-P167DRAFT_575561/gene-P167DRAFT_495380/gene-P167DRAFT_543562/gene-P167DRAFT_484712/gene-P167DRAFT_483010/gene-P167DRAFT_541474/gene-P167DRAFT_579710/gene-P167DRAFT_557258/gene-P167DRAFT_548165/gene-P167DRAFT_572390/gene-P167DRAFT_199342/gene-P167DRAFT_555519/gene-P167DRAFT_590287/gen…	P167DRAFT_533499/P167DRAFT_256142/P167DRAFT_577181/P167DRAFT_484872/P167DRAFT_534844/P167DRAFT_575561/P167DRAFT_495380/P167DRAFT_543562/P167DRAFT_484712/P167DRAFT_483010/P167DRAFT_541474/P167DRAFT_579710/P167DRAFT_557258/P167DRAFT_548165/P167DRAFT_572390/P167DRAFT_199342/P167DRAFT_555519/P167DRAFT_590287/P167DRAFT_304727/P167DRAFT_570464/P167DRAFT_607266/P167DRAFT_480445/P167DRAFT_347294/P167DRAF…	28	23	gene-P167DRAFT_533499/gene-P167DRAFT_256142/gene-P167DRAFT_577181/gene-P167DRAFT_534844/gene-P167DRAFT_575561/gene-P167DRAFT_495380/gene-P167DRAFT_543562/gene-P167DRAFT_484712/gene-P167DRAFT_483010/gene-P167DRAFT_541474/gene-P167DRAFT_579710/gene-P167DRAFT_557258/gene-P167DRAFT_548165/gene-P167DRAFT_572390/gene-P167DRAFT_199342/gene-P167DRAFT_555519/gene-P167DRAFT_590287/gene-P167DRAFT_304727/gen…	5	gene-P167DRAFT_484872/gene-P167DRAFT_570464/gene-P167DRAFT_347294/gene-P167DRAFT_489488/gene-P167DRAFT_561858
BP	GO:0009150	purine ribonucleotide metabolic process	16/1762	25/2516	0.812635	0.99876	gene-P167DRAFT_538823/gene-P167DRAFT_533253/gene-P167DRAFT_536880/gene-P167DRAFT_533059/gene-P167DRAFT_526050/gene-P167DRAFT_556032/gene-P167DRAFT_565232/gene-P167DRAFT_566155/gene-P167DRAFT_603613/gene-P167DRAFT_539836/gene-P167DRAFT_486175/gene-P167DRAFT_574224/gene-P167DRAFT_564638/gene-P167DRAFT_535819/gene-P167DRAFT_560153/gene-P167DRAFT_538510	P167DRAFT_538823/P167DRAFT_533253/P167DRAFT_536880/P167DRAFT_533059/P167DRAFT_526050/P167DRAFT_556032/P167DRAFT_565232/P167DRAFT_566155/P167DRAFT_603613/P167DRAFT_539836/P167DRAFT_486175/P167DRAFT_574224/P167DRAFT_564638/P167DRAFT_535819/P167DRAFT_560153/P167DRAFT_538510	16	5	gene-P167DRAFT_533059/gene-P167DRAFT_565232/gene-P167DRAFT_539836/gene-P167DRAFT_564638/gene-P167DRAFT_560153	11	gene-P167DRAFT_538823/gene-P167DRAFT_533253/gene-P167DRAFT_536880/gene-P167DRAFT_526050/gene-P167DRAFT_556032/gene-P167DRAFT_566155/gene-P167DRAFT_603613/gene-P167DRAFT_486175/gene-P167DRAFT_574224/gene-P167DRAFT_535819/gene-P167DRAFT_538510
BP	GO:0009259	ribonucleotide metabolic process	16/1762	25/2516	0.812635	0.99876	gene-P167DRAFT_538823/gene-P167DRAFT_533253/gene-P167DRAFT_536880/gene-P167DRAFT_533059/gene-P167DRAFT_526050/gene-P167DRAFT_556032/gene-P167DRAFT_565232/gene-P167DRAFT_566155/gene-P167DRAFT_603613/gene-P167DRAFT_539836/gene-P167DRAFT_486175/gene-P167DRAFT_574224/gene-P167DRAFT_564638/gene-P167DRAFT_535819/gene-P167DRAFT_560153/gene-P167DRAFT_538510	P167DRAFT_538823/P167DRAFT_533253/P167DRAFT_536880/P167DRAFT_533059/P167DRAFT_526050/P167DRAFT_556032/P167DRAFT_565232/P167DRAFT_566155/P167DRAFT_603613/P167DRAFT_539836/P167DRAFT_486175/P167DRAFT_574224/P167DRAFT_564638/P167DRAFT_535819/P167DRAFT_560153/P167DRAFT_538510	16	5	gene-P167DRAFT_533059/gene-P167DRAFT_565232/gene-P167DRAFT_539836/gene-P167DRAFT_564638/gene-P167DRAFT_560153	11	gene-P167DRAFT_538823/gene-P167DRAFT_533253/gene-P167DRAFT_536880/gene-P167DRAFT_526050/gene-P167DRAFT_556032/gene-P167DRAFT_566155/gene-P167DRAFT_603613/gene-P167DRAFT_486175/gene-P167DRAFT_574224/gene-P167DRAFT_535819/gene-P167DRAFT_538510
BP	GO:0009126	purine nucleoside monophosphate metabolic process	12/1762	19/2516	0.819697	0.99876	gene-P167DRAFT_538823/gene-P167DRAFT_533253/gene-P167DRAFT_536880/gene-P167DRAFT_533059/gene-P167DRAFT_526050/gene-P167DRAFT_556032/gene-P167DRAFT_566155/gene-P167DRAFT_603613/gene-P167DRAFT_539836/gene-P167DRAFT_486175/gene-P167DRAFT_574224/gene-P167DRAFT_538510	P167DRAFT_538823/P167DRAFT_533253/P167DRAFT_536880/P167DRAFT_533059/P167DRAFT_526050/P167DRAFT_556032/P167DRAFT_566155/P167DRAFT_603613/P167DRAFT_539836/P167DRAFT_486175/P167DRAFT_574224/P167DRAFT_538510	12	2	gene-P167DRAFT_533059/gene-P167DRAFT_539836	10	gene-P167DRAFT_538823/gene-P167DRAFT_533253/gene-P167DRAFT_536880/gene-P167DRAFT_526050/gene-P167DRAFT_556032/gene-P167DRAFT_566155/gene-P167DRAFT_603613/gene-P167DRAFT_486175/gene-P167DRAFT_574224/gene-P167DRAFT_538510
BP	GO:0009144	purine nucleoside triphosphate metabolic process	12/1762	19/2516	0.819697	0.99876	gene-P167DRAFT_538823/gene-P167DRAFT_533253/gene-P167DRAFT_536880/gene-P167DRAFT_533059/gene-P167DRAFT_526050/gene-P167DRAFT_556032/gene-P167DRAFT_566155/gene-P167DRAFT_603613/gene-P167DRAFT_539836/gene-P167DRAFT_564638/gene-P167DRAFT_535819/gene-P167DRAFT_538510	P167DRAFT_538823/P167DRAFT_533253/P167DRAFT_536880/P167DRAFT_533059/P167DRAFT_526050/P167DRAFT_556032/P167DRAFT_566155/P167DRAFT_603613/P167DRAFT_539836/P167DRAFT_564638/P167DRAFT_535819/P167DRAFT_538510	12	3	gene-P167DRAFT_533059/gene-P167DRAFT_539836/gene-P167DRAFT_564638	9	gene-P167DRAFT_538823/gene-P167DRAFT_533253/gene-P167DRAFT_536880/gene-P167DRAFT_526050/gene-P167DRAFT_556032/gene-P167DRAFT_566155/gene-P167DRAFT_603613/gene-P167DRAFT_535819/gene-P167DRAFT_538510
BP	GO:0009161	ribonucleoside monophosphate metabolic process	12/1762	19/2516	0.819697	0.99876	gene-P167DRAFT_538823/gene-P167DRAFT_533253/gene-P167DRAFT_536880/gene-P167DRAFT_533059/gene-P167DRAFT_526050/gene-P167DRAFT_556032/gene-P167DRAFT_566155/gene-P167DRAFT_603613/gene-P167DRAFT_539836/gene-P167DRAFT_486175/gene-P167DRAFT_574224/gene-P167DRAFT_538510	P167DRAFT_538823/P167DRAFT_533253/P167DRAFT_536880/P167DRAFT_533059/P167DRAFT_526050/P167DRAFT_556032/P167DRAFT_566155/P167DRAFT_603613/P167DRAFT_539836/P167DRAFT_486175/P167DRAFT_574224/P167DRAFT_538510	12	2	gene-P167DRAFT_533059/gene-P167DRAFT_539836	10	gene-P167DRAFT_538823/gene-P167DRAFT_533253/gene-P167DRAFT_536880/gene-P167DRAFT_526050/gene-P167DRAFT_556032/gene-P167DRAFT_566155/gene-P167DRAFT_603613/gene-P167DRAFT_486175/gene-P167DRAFT_574224/gene-P167DRAFT_538510
BP	GO:0009167	purine ribonucleoside monophosphate metabolic process	12/1762	19/2516	0.819697	0.99876	gene-P167DRAFT_538823/gene-P167DRAFT_533253/gene-P167DRAFT_536880/gene-P167DRAFT_533059/gene-P167DRAFT_526050/gene-P167DRAFT_556032/gene-P167DRAFT_566155/gene-P167DRAFT_603613/gene-P167DRAFT_539836/gene-P167DRAFT_486175/gene-P167DRAFT_574224/gene-P167DRAFT_538510	P167DRAFT_538823/P167DRAFT_533253/P167DRAFT_536880/P167DRAFT_533059/P167DRAFT_526050/P167DRAFT_556032/P167DRAFT_566155/P167DRAFT_603613/P167DRAFT_539836/P167DRAFT_486175/P167DRAFT_574224/P167DRAFT_538510	12	2	gene-P167DRAFT_533059/gene-P167DRAFT_539836	10	gene-P167DRAFT_538823/gene-P167DRAFT_533253/gene-P167DRAFT_536880/gene-P167DRAFT_526050/gene-P167DRAFT_556032/gene-P167DRAFT_566155/gene-P167DRAFT_603613/gene-P167DRAFT_486175/gene-P167DRAFT_574224/gene-P167DRAFT_538510
BP	GO:0009199	ribonucleoside triphosphate metabolic process	12/1762	19/2516	0.819697	0.99876	gene-P167DRAFT_538823/gene-P167DRAFT_533253/gene-P167DRAFT_536880/gene-P167DRAFT_533059/gene-P167DRAFT_526050/gene-P167DRAFT_556032/gene-P167DRAFT_566155/gene-P167DRAFT_603613/gene-P167DRAFT_539836/gene-P167DRAFT_564638/gene-P167DRAFT_535819/gene-P167DRAFT_538510	P167DRAFT_538823/P167DRAFT_533253/P167DRAFT_536880/P167DRAFT_533059/P167DRAFT_526050/P167DRAFT_556032/P167DRAFT_566155/P167DRAFT_603613/P167DRAFT_539836/P167DRAFT_564638/P167DRAFT_535819/P167DRAFT_538510	12	3	gene-P167DRAFT_533059/gene-P167DRAFT_539836/gene-P167DRAFT_564638	9	gene-P167DRAFT_538823/gene-P167DRAFT_533253/gene-P167DRAFT_536880/gene-P167DRAFT_526050/gene-P167DRAFT_556032/gene-P167DRAFT_566155/gene-P167DRAFT_603613/gene-P167DRAFT_535819/gene-P167DRAFT_538510
BP	GO:0009205	purine ribonucleoside triphosphate metabolic process	12/1762	19/2516	0.819697	0.99876	gene-P167DRAFT_538823/gene-P167DRAFT_533253/gene-P167DRAFT_536880/gene-P167DRAFT_533059/gene-P167DRAFT_526050/gene-P167DRAFT_556032/gene-P167DRAFT_566155/gene-P167DRAFT_603613/gene-P167DRAFT_539836/gene-P167DRAFT_564638/gene-P167DRAFT_535819/gene-P167DRAFT_538510	P167DRAFT_538823/P167DRAFT_533253/P167DRAFT_536880/P167DRAFT_533059/P167DRAFT_526050/P167DRAFT_556032/P167DRAFT_566155/P167DRAFT_603613/P167DRAFT_539836/P167DRAFT_564638/P167DRAFT_535819/P167DRAFT_538510	12	3	gene-P167DRAFT_533059/gene-P167DRAFT_539836/gene-P167DRAFT_564638	9	gene-P167DRAFT_538823/gene-P167DRAFT_533253/gene-P167DRAFT_536880/gene-P167DRAFT_526050/gene-P167DRAFT_556032/gene-P167DRAFT_566155/gene-P167DRAFT_603613/gene-P167DRAFT_535819/gene-P167DRAFT_538510
BP	GO:0051649	establishment of localization in cell	44/1762	67/2516	0.823153	0.99876	gene-P167DRAFT_531369/gene-P167DRAFT_504420/gene-P167DRAFT_560853/gene-P167DRAFT_577258/gene-P167DRAFT_516391/gene-P167DRAFT_538530/gene-P167DRAFT_505605/gene-P167DRAFT_532892/gene-P167DRAFT_604633/gene-P167DRAFT_551235/gene-P167DRAFT_507313/gene-P167DRAFT_601334/gene-P167DRAFT_503193/gene-P167DRAFT_532585/gene-P167DRAFT_544164/gene-P167DRAFT_518577/gene-P167DRAFT_571758/gene-P167DRAFT_545870/gen…	P167DRAFT_531369/P167DRAFT_504420/P167DRAFT_560853/P167DRAFT_577258/P167DRAFT_516391/P167DRAFT_538530/P167DRAFT_505605/P167DRAFT_532892/P167DRAFT_604633/P167DRAFT_551235/P167DRAFT_507313/P167DRAFT_601334/P167DRAFT_503193/P167DRAFT_532585/P167DRAFT_544164/P167DRAFT_518577/P167DRAFT_571758/P167DRAFT_545870/P167DRAFT_534724/P167DRAFT_570144/P167DRAFT_560328/P167DRAFT_538268/P167DRAFT_533484/P167DRAF…	44	31	gene-P167DRAFT_531369/gene-P167DRAFT_504420/gene-P167DRAFT_577258/gene-P167DRAFT_516391/gene-P167DRAFT_538530/gene-P167DRAFT_505605/gene-P167DRAFT_532892/gene-P167DRAFT_604633/gene-P167DRAFT_551235/gene-P167DRAFT_507313/gene-P167DRAFT_503193/gene-P167DRAFT_532585/gene-P167DRAFT_544164/gene-P167DRAFT_518577/gene-P167DRAFT_571758/gene-P167DRAFT_545870/gene-P167DRAFT_534724/gene-P167DRAFT_570144/gen…	13	gene-P167DRAFT_560853/gene-P167DRAFT_601334/gene-P167DRAFT_533484/gene-P167DRAFT_545427/gene-P167DRAFT_438881/gene-P167DRAFT_537793/gene-P167DRAFT_531773/gene-P167DRAFT_486668/gene-P167DRAFT_499603/gene-P167DRAFT_522800/gene-P167DRAFT_539686/gene-P167DRAFT_570590/gene-P167DRAFT_607438
BP	GO:0006468	protein phosphorylation	103/1762	154/2516	0.834426	0.99876	gene-P167DRAFT_550606/gene-P167DRAFT_607691/gene-P167DRAFT_604010/gene-P167DRAFT_479395/gene-P167DRAFT_579421/gene-P167DRAFT_605982/gene-P167DRAFT_493985/gene-P167DRAFT_530137/gene-P167DRAFT_483524/gene-P167DRAFT_567459/gene-P167DRAFT_1242/gene-P167DRAFT_566785/gene-P167DRAFT_533612/gene-P167DRAFT_539959/gene-P167DRAFT_114840/gene-P167DRAFT_544797/gene-P167DRAFT_478497/gene-P167DRAFT_505780/gene-…	P167DRAFT_550606/P167DRAFT_607691/P167DRAFT_604010/P167DRAFT_479395/P167DRAFT_579421/P167DRAFT_605982/P167DRAFT_493985/P167DRAFT_530137/P167DRAFT_483524/P167DRAFT_567459/P167DRAFT_1242/P167DRAFT_566785/P167DRAFT_533612/P167DRAFT_539959/P167DRAFT_114840/P167DRAFT_544797/P167DRAFT_478497/P167DRAFT_505780/P167DRAFT_539505/P167DRAFT_489118/P167DRAFT_481494/P167DRAFT_494872/P167DRAFT_512605/P167DRAFT_…	103	61	gene-P167DRAFT_607691/gene-P167DRAFT_479395/gene-P167DRAFT_493985/gene-P167DRAFT_483524/gene-P167DRAFT_1242/gene-P167DRAFT_566785/gene-P167DRAFT_533612/gene-P167DRAFT_539959/gene-P167DRAFT_114840/gene-P167DRAFT_478497/gene-P167DRAFT_505780/gene-P167DRAFT_489118/gene-P167DRAFT_481494/gene-P167DRAFT_494872/gene-P167DRAFT_512605/gene-P167DRAFT_543874/gene-P167DRAFT_577700/gene-P167DRAFT_606866/gene-…	42	gene-P167DRAFT_550606/gene-P167DRAFT_604010/gene-P167DRAFT_579421/gene-P167DRAFT_605982/gene-P167DRAFT_530137/gene-P167DRAFT_567459/gene-P167DRAFT_544797/gene-P167DRAFT_539505/gene-P167DRAFT_486818/gene-P167DRAFT_190644/gene-P167DRAFT_482060/gene-P167DRAFT_481626/gene-P167DRAFT_544228/gene-P167DRAFT_493447/gene-P167DRAFT_540006/gene-P167DRAFT_540761/gene-P167DRAFT_543452/gene-P167DRAFT_494385/gen…
BP	GO:0033043	regulation of organelle organization	8/1762	13/2516	0.835832	0.99876	gene-P167DRAFT_571545/gene-P167DRAFT_542693/gene-P167DRAFT_554784/gene-P167DRAFT_531798/gene-P167DRAFT_561499/gene-P167DRAFT_514705/gene-P167DRAFT_566505/gene-P167DRAFT_487594	P167DRAFT_571545/P167DRAFT_542693/P167DRAFT_554784/P167DRAFT_531798/P167DRAFT_561499/P167DRAFT_514705/P167DRAFT_566505/P167DRAFT_487594	8	5	gene-P167DRAFT_542693/gene-P167DRAFT_554784/gene-P167DRAFT_561499/gene-P167DRAFT_514705/gene-P167DRAFT_566505	3	gene-P167DRAFT_571545/gene-P167DRAFT_531798/gene-P167DRAFT_487594
BP	GO:0016192	vesicle-mediated transport	37/1762	57/2516	0.841393	0.99876	gene-P167DRAFT_508103/gene-P167DRAFT_294150/gene-P167DRAFT_504420/gene-P167DRAFT_526775/gene-P167DRAFT_491919/gene-P167DRAFT_498912/gene-P167DRAFT_523104/gene-P167DRAFT_551369/gene-P167DRAFT_516391/gene-P167DRAFT_564783/gene-P167DRAFT_550687/gene-P167DRAFT_532892/gene-P167DRAFT_604633/gene-P167DRAFT_519806/gene-P167DRAFT_507313/gene-P167DRAFT_601334/gene-P167DRAFT_517127/gene-P167DRAFT_518577/gen…	P167DRAFT_508103/P167DRAFT_294150/P167DRAFT_504420/P167DRAFT_526775/P167DRAFT_491919/P167DRAFT_498912/P167DRAFT_523104/P167DRAFT_551369/P167DRAFT_516391/P167DRAFT_564783/P167DRAFT_550687/P167DRAFT_532892/P167DRAFT_604633/P167DRAFT_519806/P167DRAFT_507313/P167DRAFT_601334/P167DRAFT_517127/P167DRAFT_518577/P167DRAFT_545870/P167DRAFT_570144/P167DRAFT_560328/P167DRAFT_489754/P167DRAFT_495313/P167DRAF…	37	31	gene-P167DRAFT_294150/gene-P167DRAFT_504420/gene-P167DRAFT_526775/gene-P167DRAFT_491919/gene-P167DRAFT_498912/gene-P167DRAFT_551369/gene-P167DRAFT_516391/gene-P167DRAFT_564783/gene-P167DRAFT_550687/gene-P167DRAFT_532892/gene-P167DRAFT_604633/gene-P167DRAFT_519806/gene-P167DRAFT_507313/gene-P167DRAFT_517127/gene-P167DRAFT_518577/gene-P167DRAFT_545870/gene-P167DRAFT_570144/gene-P167DRAFT_560328/gen…	6	gene-P167DRAFT_508103/gene-P167DRAFT_523104/gene-P167DRAFT_601334/gene-P167DRAFT_545427/gene-P167DRAFT_485832/gene-P167DRAFT_570590
BP	GO:0044257	cellular protein catabolic process	19/1762	30/2516	0.843007	0.99876	gene-P167DRAFT_529509/gene-P167DRAFT_542693/gene-P167DRAFT_526771/gene-P167DRAFT_291476/gene-P167DRAFT_557164/gene-P167DRAFT_535342/gene-P167DRAFT_536624/gene-P167DRAFT_539048/gene-P167DRAFT_566604/gene-P167DRAFT_495450/gene-P167DRAFT_560120/gene-P167DRAFT_567234/gene-P167DRAFT_555962/gene-P167DRAFT_525529/gene-P167DRAFT_539098/gene-P167DRAFT_553950/gene-P167DRAFT_539265/gene-P167DRAFT_534937/gen…	P167DRAFT_529509/P167DRAFT_542693/P167DRAFT_526771/P167DRAFT_291476/P167DRAFT_557164/P167DRAFT_535342/P167DRAFT_536624/P167DRAFT_539048/P167DRAFT_566604/P167DRAFT_495450/P167DRAFT_560120/P167DRAFT_567234/P167DRAFT_555962/P167DRAFT_525529/P167DRAFT_539098/P167DRAFT_553950/P167DRAFT_539265/P167DRAFT_534937/P167DRAFT_488795	19	4	gene-P167DRAFT_542693/gene-P167DRAFT_291476/gene-P167DRAFT_557164/gene-P167DRAFT_495450	15	gene-P167DRAFT_529509/gene-P167DRAFT_526771/gene-P167DRAFT_535342/gene-P167DRAFT_536624/gene-P167DRAFT_539048/gene-P167DRAFT_566604/gene-P167DRAFT_560120/gene-P167DRAFT_567234/gene-P167DRAFT_555962/gene-P167DRAFT_525529/gene-P167DRAFT_539098/gene-P167DRAFT_553950/gene-P167DRAFT_539265/gene-P167DRAFT_534937/gene-P167DRAFT_488795
BP	GO:0051603	proteolysis involved in cellular protein catabolic process	19/1762	30/2516	0.843007	0.99876	gene-P167DRAFT_529509/gene-P167DRAFT_542693/gene-P167DRAFT_526771/gene-P167DRAFT_291476/gene-P167DRAFT_557164/gene-P167DRAFT_535342/gene-P167DRAFT_536624/gene-P167DRAFT_539048/gene-P167DRAFT_566604/gene-P167DRAFT_495450/gene-P167DRAFT_560120/gene-P167DRAFT_567234/gene-P167DRAFT_555962/gene-P167DRAFT_525529/gene-P167DRAFT_539098/gene-P167DRAFT_553950/gene-P167DRAFT_539265/gene-P167DRAFT_534937/gen…	P167DRAFT_529509/P167DRAFT_542693/P167DRAFT_526771/P167DRAFT_291476/P167DRAFT_557164/P167DRAFT_535342/P167DRAFT_536624/P167DRAFT_539048/P167DRAFT_566604/P167DRAFT_495450/P167DRAFT_560120/P167DRAFT_567234/P167DRAFT_555962/P167DRAFT_525529/P167DRAFT_539098/P167DRAFT_553950/P167DRAFT_539265/P167DRAFT_534937/P167DRAFT_488795	19	4	gene-P167DRAFT_542693/gene-P167DRAFT_291476/gene-P167DRAFT_557164/gene-P167DRAFT_495450	15	gene-P167DRAFT_529509/gene-P167DRAFT_526771/gene-P167DRAFT_535342/gene-P167DRAFT_536624/gene-P167DRAFT_539048/gene-P167DRAFT_566604/gene-P167DRAFT_560120/gene-P167DRAFT_567234/gene-P167DRAFT_555962/gene-P167DRAFT_525529/gene-P167DRAFT_539098/gene-P167DRAFT_553950/gene-P167DRAFT_539265/gene-P167DRAFT_534937/gene-P167DRAFT_488795
BP	GO:0006399	tRNA metabolic process	41/1762	63/2516	0.843388	0.99876	gene-P167DRAFT_610006/gene-P167DRAFT_532015/gene-P167DRAFT_604701/gene-P167DRAFT_512745/gene-P167DRAFT_567268/gene-P167DRAFT_517673/gene-P167DRAFT_521054/gene-P167DRAFT_516393/gene-P167DRAFT_515774/gene-P167DRAFT_540225/gene-P167DRAFT_550854/gene-P167DRAFT_521243/gene-P167DRAFT_532543/gene-P167DRAFT_505208/gene-P167DRAFT_531511/gene-P167DRAFT_531125/gene-P167DRAFT_500881/gene-P167DRAFT_527130/gen…	P167DRAFT_610006/P167DRAFT_532015/P167DRAFT_604701/P167DRAFT_512745/P167DRAFT_567268/P167DRAFT_517673/P167DRAFT_521054/P167DRAFT_516393/P167DRAFT_515774/P167DRAFT_540225/P167DRAFT_550854/P167DRAFT_521243/P167DRAFT_532543/P167DRAFT_505208/P167DRAFT_531511/P167DRAFT_531125/P167DRAFT_500881/P167DRAFT_527130/P167DRAFT_544469/P167DRAFT_603148/P167DRAFT_561575/P167DRAFT_578830/P167DRAFT_531087/P167DRAF…	41	22	gene-P167DRAFT_532015/gene-P167DRAFT_517673/gene-P167DRAFT_516393/gene-P167DRAFT_521243/gene-P167DRAFT_532543/gene-P167DRAFT_531125/gene-P167DRAFT_527130/gene-P167DRAFT_561575/gene-P167DRAFT_536787/gene-P167DRAFT_343614/gene-P167DRAFT_560616/gene-P167DRAFT_567056/gene-P167DRAFT_535558/gene-P167DRAFT_543626/gene-P167DRAFT_539914/gene-P167DRAFT_526750/gene-P167DRAFT_565152/gene-P167DRAFT_551211/gen…	19	gene-P167DRAFT_610006/gene-P167DRAFT_604701/gene-P167DRAFT_512745/gene-P167DRAFT_567268/gene-P167DRAFT_521054/gene-P167DRAFT_515774/gene-P167DRAFT_540225/gene-P167DRAFT_550854/gene-P167DRAFT_505208/gene-P167DRAFT_531511/gene-P167DRAFT_500881/gene-P167DRAFT_544469/gene-P167DRAFT_603148/gene-P167DRAFT_578830/gene-P167DRAFT_531087/gene-P167DRAFT_505451/gene-P167DRAFT_512863/gene-P167DRAFT_479526/gen…
BP	GO:0006811	ion transport	68/1762	103/2516	0.845499	0.99876	gene-P167DRAFT_604947/gene-P167DRAFT_553216/gene-P167DRAFT_491034/gene-P167DRAFT_500566/gene-P167DRAFT_558453/gene-P167DRAFT_570958/gene-P167DRAFT_333959/gene-P167DRAFT_484530/gene-P167DRAFT_554819/gene-P167DRAFT_479098/gene-P167DRAFT_483946/gene-P167DRAFT_551460/gene-P167DRAFT_515933/gene-P167DRAFT_570386/gene-P167DRAFT_572852/gene-P167DRAFT_136514/gene-P167DRAFT_601372/gene-P167DRAFT_488293/gen…	P167DRAFT_604947/P167DRAFT_553216/P167DRAFT_491034/P167DRAFT_500566/P167DRAFT_558453/P167DRAFT_570958/P167DRAFT_333959/P167DRAFT_484530/P167DRAFT_554819/P167DRAFT_479098/P167DRAFT_483946/P167DRAFT_551460/P167DRAFT_515933/P167DRAFT_570386/P167DRAFT_572852/P167DRAFT_136514/P167DRAFT_601372/P167DRAFT_488293/P167DRAFT_556032/P167DRAFT_278143/P167DRAFT_523042/P167DRAFT_506639/P167DRAFT_469677/P167DRAF…	68	36	gene-P167DRAFT_558453/gene-P167DRAFT_333959/gene-P167DRAFT_554819/gene-P167DRAFT_570386/gene-P167DRAFT_136514/gene-P167DRAFT_601372/gene-P167DRAFT_488293/gene-P167DRAFT_278143/gene-P167DRAFT_469677/gene-P167DRAFT_606984/gene-P167DRAFT_523694/gene-P167DRAFT_548523/gene-P167DRAFT_564413/gene-P167DRAFT_478559/gene-P167DRAFT_539359/gene-P167DRAFT_546371/gene-P167DRAFT_539836/gene-P167DRAFT_574959/gen…	32	gene-P167DRAFT_604947/gene-P167DRAFT_553216/gene-P167DRAFT_491034/gene-P167DRAFT_500566/gene-P167DRAFT_570958/gene-P167DRAFT_484530/gene-P167DRAFT_479098/gene-P167DRAFT_483946/gene-P167DRAFT_551460/gene-P167DRAFT_515933/gene-P167DRAFT_572852/gene-P167DRAFT_556032/gene-P167DRAFT_523042/gene-P167DRAFT_506639/gene-P167DRAFT_566155/gene-P167DRAFT_521119/gene-P167DRAFT_606759/gene-P167DRAFT_553551/gen…
BP	GO:0008652	cellular amino acid biosynthetic process	13/1762	21/2516	0.854072	0.99876	gene-P167DRAFT_518663/gene-P167DRAFT_603074/gene-P167DRAFT_479915/gene-P167DRAFT_535369/gene-P167DRAFT_111006/gene-P167DRAFT_535329/gene-P167DRAFT_536843/gene-P167DRAFT_481019/gene-P167DRAFT_525002/gene-P167DRAFT_481577/gene-P167DRAFT_532517/gene-P167DRAFT_329489/gene-P167DRAFT_535098	P167DRAFT_518663/P167DRAFT_603074/P167DRAFT_479915/P167DRAFT_535369/P167DRAFT_111006/P167DRAFT_535329/P167DRAFT_536843/P167DRAFT_481019/P167DRAFT_525002/P167DRAFT_481577/P167DRAFT_532517/P167DRAFT_329489/P167DRAFT_535098	13	9	gene-P167DRAFT_518663/gene-P167DRAFT_479915/gene-P167DRAFT_535329/gene-P167DRAFT_481019/gene-P167DRAFT_525002/gene-P167DRAFT_481577/gene-P167DRAFT_532517/gene-P167DRAFT_329489/gene-P167DRAFT_535098	4	gene-P167DRAFT_603074/gene-P167DRAFT_535369/gene-P167DRAFT_111006/gene-P167DRAFT_536843
BP	GO:0009057	macromolecule catabolic process	26/1762	41/2516	0.864546	0.99876	gene-P167DRAFT_529509/gene-P167DRAFT_561172/gene-P167DRAFT_542693/gene-P167DRAFT_526771/gene-P167DRAFT_564750/gene-P167DRAFT_291476/gene-P167DRAFT_557164/novel.1142/gene-P167DRAFT_565835/gene-P167DRAFT_553765/gene-P167DRAFT_535342/gene-P167DRAFT_536624/gene-P167DRAFT_539048/gene-P167DRAFT_566604/gene-P167DRAFT_495450/gene-P167DRAFT_57740/gene-P167DRAFT_562046/gene-P167DRAFT_560120/gene-P167DRAFT_…	P167DRAFT_529509/P167DRAFT_561172/P167DRAFT_542693/P167DRAFT_526771/P167DRAFT_564750/P167DRAFT_291476/P167DRAFT_557164/-/P167DRAFT_565835/P167DRAFT_553765/P167DRAFT_535342/P167DRAFT_536624/P167DRAFT_539048/P167DRAFT_566604/P167DRAFT_495450/P167DRAFT_57740/P167DRAFT_562046/P167DRAFT_560120/P167DRAFT_567234/P167DRAFT_555962/P167DRAFT_525529/P167DRAFT_539098/P167DRAFT_553950/P167DRAFT_539265/P167DRA…	26	7	gene-P167DRAFT_542693/gene-P167DRAFT_564750/gene-P167DRAFT_291476/gene-P167DRAFT_557164/novel.1142/gene-P167DRAFT_495450/gene-P167DRAFT_57740	19	gene-P167DRAFT_529509/gene-P167DRAFT_561172/gene-P167DRAFT_526771/gene-P167DRAFT_565835/gene-P167DRAFT_553765/gene-P167DRAFT_535342/gene-P167DRAFT_536624/gene-P167DRAFT_539048/gene-P167DRAFT_566604/gene-P167DRAFT_562046/gene-P167DRAFT_560120/gene-P167DRAFT_567234/gene-P167DRAFT_555962/gene-P167DRAFT_525529/gene-P167DRAFT_539098/gene-P167DRAFT_553950/gene-P167DRAFT_539265/gene-P167DRAFT_534937/gen…
BP	GO:0008610	lipid biosynthetic process	22/1762	35/2516	0.867491	0.99876	gene-P167DRAFT_485713/gene-P167DRAFT_481104/gene-P167DRAFT_480224/gene-P167DRAFT_573109/gene-P167DRAFT_529255/gene-P167DRAFT_520283/gene-P167DRAFT_538210/gene-P167DRAFT_334903/gene-P167DRAFT_530700/gene-P167DRAFT_523456/gene-P167DRAFT_500542/gene-P167DRAFT_529941/gene-P167DRAFT_500505/gene-P167DRAFT_536527/gene-P167DRAFT_602201/gene-P167DRAFT_479095/gene-P167DRAFT_483113/gene-P167DRAFT_606774/gen…	P167DRAFT_485713/P167DRAFT_481104/P167DRAFT_480224/P167DRAFT_573109/P167DRAFT_529255/P167DRAFT_520283/P167DRAFT_538210/P167DRAFT_334903/P167DRAFT_530700/P167DRAFT_523456/P167DRAFT_500542/P167DRAFT_529941/P167DRAFT_500505/P167DRAFT_536527/P167DRAFT_602201/P167DRAFT_479095/P167DRAFT_483113/P167DRAFT_606774/P167DRAFT_552837/P167DRAFT_567225/P167DRAFT_506565/P167DRAFT_255285	22	15	gene-P167DRAFT_481104/gene-P167DRAFT_480224/gene-P167DRAFT_573109/gene-P167DRAFT_520283/gene-P167DRAFT_538210/gene-P167DRAFT_334903/gene-P167DRAFT_530700/gene-P167DRAFT_523456/gene-P167DRAFT_500542/gene-P167DRAFT_529941/gene-P167DRAFT_536527/gene-P167DRAFT_602201/gene-P167DRAFT_483113/gene-P167DRAFT_567225/gene-P167DRAFT_255285	7	gene-P167DRAFT_485713/gene-P167DRAFT_529255/gene-P167DRAFT_500505/gene-P167DRAFT_479095/gene-P167DRAFT_606774/gene-P167DRAFT_552837/gene-P167DRAFT_506565
BP	GO:0000160	phosphorelay signal transduction system	9/1762	15/2516	0.870138	0.99876	gene-P167DRAFT_496183/gene-P167DRAFT_322540/gene-P167DRAFT_556417/gene-P167DRAFT_1242/gene-P167DRAFT_570803/gene-P167DRAFT_480227/gene-P167DRAFT_494584/gene-P167DRAFT_578208/gene-P167DRAFT_491083	P167DRAFT_496183/P167DRAFT_322540/P167DRAFT_556417/P167DRAFT_1242/P167DRAFT_570803/P167DRAFT_480227/P167DRAFT_494584/P167DRAFT_578208/P167DRAFT_491083	9	5	gene-P167DRAFT_556417/gene-P167DRAFT_1242/gene-P167DRAFT_570803/gene-P167DRAFT_494584/gene-P167DRAFT_578208	4	gene-P167DRAFT_496183/gene-P167DRAFT_322540/gene-P167DRAFT_480227/gene-P167DRAFT_491083
BP	GO:0016579	protein deubiquitination	9/1762	15/2516	0.870138	0.99876	gene-P167DRAFT_500036/gene-P167DRAFT_552546/gene-P167DRAFT_542762/gene-P167DRAFT_571260/gene-P167DRAFT_552782/gene-P167DRAFT_545313/gene-P167DRAFT_319899/gene-P167DRAFT_575429/gene-P167DRAFT_540573	P167DRAFT_500036/P167DRAFT_552546/P167DRAFT_542762/P167DRAFT_571260/P167DRAFT_552782/P167DRAFT_545313/P167DRAFT_319899/P167DRAFT_575429/P167DRAFT_540573	9	5	gene-P167DRAFT_552546/gene-P167DRAFT_571260/gene-P167DRAFT_552782/gene-P167DRAFT_319899/gene-P167DRAFT_540573	4	gene-P167DRAFT_500036/gene-P167DRAFT_542762/gene-P167DRAFT_545313/gene-P167DRAFT_575429
BP	GO:0033365	protein localization to organelle	9/1762	15/2516	0.870138	0.99876	gene-P167DRAFT_560853/gene-P167DRAFT_568752/gene-P167DRAFT_538530/gene-P167DRAFT_505605/gene-P167DRAFT_540399/gene-P167DRAFT_495741/gene-P167DRAFT_537793/gene-P167DRAFT_537840/gene-P167DRAFT_522800	P167DRAFT_560853/P167DRAFT_568752/P167DRAFT_538530/P167DRAFT_505605/P167DRAFT_540399/P167DRAFT_495741/P167DRAFT_537793/P167DRAFT_537840/P167DRAFT_522800	9	5	gene-P167DRAFT_568752/gene-P167DRAFT_538530/gene-P167DRAFT_505605/gene-P167DRAFT_495741/gene-P167DRAFT_537840	4	gene-P167DRAFT_560853/gene-P167DRAFT_540399/gene-P167DRAFT_537793/gene-P167DRAFT_522800
BP	GO:0048583	regulation of response to stimulus	9/1762	15/2516	0.870138	0.99876	gene-P167DRAFT_577181/gene-P167DRAFT_484872/gene-P167DRAFT_575561/gene-P167DRAFT_484712/gene-P167DRAFT_483010/gene-P167DRAFT_541474/gene-P167DRAFT_190644/gene-P167DRAFT_533967/gene-P167DRAFT_607266	P167DRAFT_577181/P167DRAFT_484872/P167DRAFT_575561/P167DRAFT_484712/P167DRAFT_483010/P167DRAFT_541474/P167DRAFT_190644/P167DRAFT_533967/P167DRAFT_607266	9	7	gene-P167DRAFT_577181/gene-P167DRAFT_575561/gene-P167DRAFT_484712/gene-P167DRAFT_483010/gene-P167DRAFT_541474/gene-P167DRAFT_533967/gene-P167DRAFT_607266	2	gene-P167DRAFT_484872/gene-P167DRAFT_190644
BP	GO:0051128	regulation of cellular component organization	9/1762	15/2516	0.870138	0.99876	gene-P167DRAFT_577132/gene-P167DRAFT_571545/gene-P167DRAFT_542693/gene-P167DRAFT_554784/gene-P167DRAFT_531798/gene-P167DRAFT_561499/gene-P167DRAFT_514705/gene-P167DRAFT_566505/gene-P167DRAFT_487594	P167DRAFT_577132/P167DRAFT_571545/P167DRAFT_542693/P167DRAFT_554784/P167DRAFT_531798/P167DRAFT_561499/P167DRAFT_514705/P167DRAFT_566505/P167DRAFT_487594	9	6	gene-P167DRAFT_577132/gene-P167DRAFT_542693/gene-P167DRAFT_554784/gene-P167DRAFT_561499/gene-P167DRAFT_514705/gene-P167DRAFT_566505	3	gene-P167DRAFT_571545/gene-P167DRAFT_531798/gene-P167DRAFT_487594
BP	GO:0070646	protein modification by small protein removal	9/1762	15/2516	0.870138	0.99876	gene-P167DRAFT_500036/gene-P167DRAFT_552546/gene-P167DRAFT_542762/gene-P167DRAFT_571260/gene-P167DRAFT_552782/gene-P167DRAFT_545313/gene-P167DRAFT_319899/gene-P167DRAFT_575429/gene-P167DRAFT_540573	P167DRAFT_500036/P167DRAFT_552546/P167DRAFT_542762/P167DRAFT_571260/P167DRAFT_552782/P167DRAFT_545313/P167DRAFT_319899/P167DRAFT_575429/P167DRAFT_540573	9	5	gene-P167DRAFT_552546/gene-P167DRAFT_571260/gene-P167DRAFT_552782/gene-P167DRAFT_319899/gene-P167DRAFT_540573	4	gene-P167DRAFT_500036/gene-P167DRAFT_542762/gene-P167DRAFT_545313/gene-P167DRAFT_575429
BP	GO:0006364	rRNA processing	7/1762	12/2516	0.883191	0.99876	gene-P167DRAFT_607426/gene-P167DRAFT_605145/gene-P167DRAFT_492787/gene-P167DRAFT_521774/gene-P167DRAFT_520996/gene-P167DRAFT_601532/gene-P167DRAFT_542328	P167DRAFT_607426/P167DRAFT_605145/P167DRAFT_492787/P167DRAFT_521774/P167DRAFT_520996/P167DRAFT_601532/P167DRAFT_542328	7	6	gene-P167DRAFT_605145/gene-P167DRAFT_492787/gene-P167DRAFT_521774/gene-P167DRAFT_520996/gene-P167DRAFT_601532/gene-P167DRAFT_542328	1	gene-P167DRAFT_607426
BP	GO:0006497	protein lipidation	7/1762	12/2516	0.883191	0.99876	gene-P167DRAFT_520283/gene-P167DRAFT_530700/gene-P167DRAFT_523456/gene-P167DRAFT_500505/gene-P167DRAFT_602201/gene-P167DRAFT_606774/gene-P167DRAFT_255285	P167DRAFT_520283/P167DRAFT_530700/P167DRAFT_523456/P167DRAFT_500505/P167DRAFT_602201/P167DRAFT_606774/P167DRAFT_255285	7	5	gene-P167DRAFT_520283/gene-P167DRAFT_530700/gene-P167DRAFT_523456/gene-P167DRAFT_602201/gene-P167DRAFT_255285	2	gene-P167DRAFT_500505/gene-P167DRAFT_606774
BP	GO:0006506	GPI anchor biosynthetic process	7/1762	12/2516	0.883191	0.99876	gene-P167DRAFT_520283/gene-P167DRAFT_530700/gene-P167DRAFT_523456/gene-P167DRAFT_500505/gene-P167DRAFT_602201/gene-P167DRAFT_606774/gene-P167DRAFT_255285	P167DRAFT_520283/P167DRAFT_530700/P167DRAFT_523456/P167DRAFT_500505/P167DRAFT_602201/P167DRAFT_606774/P167DRAFT_255285	7	5	gene-P167DRAFT_520283/gene-P167DRAFT_530700/gene-P167DRAFT_523456/gene-P167DRAFT_602201/gene-P167DRAFT_255285	2	gene-P167DRAFT_500505/gene-P167DRAFT_606774
BP	GO:0006661	phosphatidylinositol biosynthetic process	7/1762	12/2516	0.883191	0.99876	gene-P167DRAFT_520283/gene-P167DRAFT_530700/gene-P167DRAFT_523456/gene-P167DRAFT_500505/gene-P167DRAFT_602201/gene-P167DRAFT_606774/gene-P167DRAFT_255285	P167DRAFT_520283/P167DRAFT_530700/P167DRAFT_523456/P167DRAFT_500505/P167DRAFT_602201/P167DRAFT_606774/P167DRAFT_255285	7	5	gene-P167DRAFT_520283/gene-P167DRAFT_530700/gene-P167DRAFT_523456/gene-P167DRAFT_602201/gene-P167DRAFT_255285	2	gene-P167DRAFT_500505/gene-P167DRAFT_606774
BP	GO:0007059	chromosome segregation	7/1762	12/2516	0.883191	0.99876	gene-P167DRAFT_527299/gene-P167DRAFT_542693/gene-P167DRAFT_559053/gene-P167DRAFT_493882/gene-P167DRAFT_609316/gene-P167DRAFT_563632/gene-P167DRAFT_487594	P167DRAFT_527299/P167DRAFT_542693/P167DRAFT_559053/P167DRAFT_493882/P167DRAFT_609316/P167DRAFT_563632/P167DRAFT_487594	7	3	gene-P167DRAFT_527299/gene-P167DRAFT_542693/gene-P167DRAFT_559053	4	gene-P167DRAFT_493882/gene-P167DRAFT_609316/gene-P167DRAFT_563632/gene-P167DRAFT_487594
BP	GO:0009247	glycolipid biosynthetic process	7/1762	12/2516	0.883191	0.99876	gene-P167DRAFT_520283/gene-P167DRAFT_530700/gene-P167DRAFT_523456/gene-P167DRAFT_500505/gene-P167DRAFT_602201/gene-P167DRAFT_606774/gene-P167DRAFT_255285	P167DRAFT_520283/P167DRAFT_530700/P167DRAFT_523456/P167DRAFT_500505/P167DRAFT_602201/P167DRAFT_606774/P167DRAFT_255285	7	5	gene-P167DRAFT_520283/gene-P167DRAFT_530700/gene-P167DRAFT_523456/gene-P167DRAFT_602201/gene-P167DRAFT_255285	2	gene-P167DRAFT_500505/gene-P167DRAFT_606774
BP	GO:0016072	rRNA metabolic process	7/1762	12/2516	0.883191	0.99876	gene-P167DRAFT_607426/gene-P167DRAFT_605145/gene-P167DRAFT_492787/gene-P167DRAFT_521774/gene-P167DRAFT_520996/gene-P167DRAFT_601532/gene-P167DRAFT_542328	P167DRAFT_607426/P167DRAFT_605145/P167DRAFT_492787/P167DRAFT_521774/P167DRAFT_520996/P167DRAFT_601532/P167DRAFT_542328	7	6	gene-P167DRAFT_605145/gene-P167DRAFT_492787/gene-P167DRAFT_521774/gene-P167DRAFT_520996/gene-P167DRAFT_601532/gene-P167DRAFT_542328	1	gene-P167DRAFT_607426
BP	GO:0042157	lipoprotein metabolic process	7/1762	12/2516	0.883191	0.99876	gene-P167DRAFT_520283/gene-P167DRAFT_530700/gene-P167DRAFT_523456/gene-P167DRAFT_500505/gene-P167DRAFT_602201/gene-P167DRAFT_606774/gene-P167DRAFT_255285	P167DRAFT_520283/P167DRAFT_530700/P167DRAFT_523456/P167DRAFT_500505/P167DRAFT_602201/P167DRAFT_606774/P167DRAFT_255285	7	5	gene-P167DRAFT_520283/gene-P167DRAFT_530700/gene-P167DRAFT_523456/gene-P167DRAFT_602201/gene-P167DRAFT_255285	2	gene-P167DRAFT_500505/gene-P167DRAFT_606774
BP	GO:0042158	lipoprotein biosynthetic process	7/1762	12/2516	0.883191	0.99876	gene-P167DRAFT_520283/gene-P167DRAFT_530700/gene-P167DRAFT_523456/gene-P167DRAFT_500505/gene-P167DRAFT_602201/gene-P167DRAFT_606774/gene-P167DRAFT_255285	P167DRAFT_520283/P167DRAFT_530700/P167DRAFT_523456/P167DRAFT_500505/P167DRAFT_602201/P167DRAFT_606774/P167DRAFT_255285	7	5	gene-P167DRAFT_520283/gene-P167DRAFT_530700/gene-P167DRAFT_523456/gene-P167DRAFT_602201/gene-P167DRAFT_255285	2	gene-P167DRAFT_500505/gene-P167DRAFT_606774
BP	GO:0045017	glycerolipid biosynthetic process	7/1762	12/2516	0.883191	0.99876	gene-P167DRAFT_520283/gene-P167DRAFT_530700/gene-P167DRAFT_523456/gene-P167DRAFT_500505/gene-P167DRAFT_602201/gene-P167DRAFT_606774/gene-P167DRAFT_255285	P167DRAFT_520283/P167DRAFT_530700/P167DRAFT_523456/P167DRAFT_500505/P167DRAFT_602201/P167DRAFT_606774/P167DRAFT_255285	7	5	gene-P167DRAFT_520283/gene-P167DRAFT_530700/gene-P167DRAFT_523456/gene-P167DRAFT_602201/gene-P167DRAFT_255285	2	gene-P167DRAFT_500505/gene-P167DRAFT_606774
BP	GO:0046467	membrane lipid biosynthetic process	7/1762	12/2516	0.883191	0.99876	gene-P167DRAFT_520283/gene-P167DRAFT_530700/gene-P167DRAFT_523456/gene-P167DRAFT_500505/gene-P167DRAFT_602201/gene-P167DRAFT_606774/gene-P167DRAFT_255285	P167DRAFT_520283/P167DRAFT_530700/P167DRAFT_523456/P167DRAFT_500505/P167DRAFT_602201/P167DRAFT_606774/P167DRAFT_255285	7	5	gene-P167DRAFT_520283/gene-P167DRAFT_530700/gene-P167DRAFT_523456/gene-P167DRAFT_602201/gene-P167DRAFT_255285	2	gene-P167DRAFT_500505/gene-P167DRAFT_606774
BP	GO:0046474	glycerophospholipid biosynthetic process	7/1762	12/2516	0.883191	0.99876	gene-P167DRAFT_520283/gene-P167DRAFT_530700/gene-P167DRAFT_523456/gene-P167DRAFT_500505/gene-P167DRAFT_602201/gene-P167DRAFT_606774/gene-P167DRAFT_255285	P167DRAFT_520283/P167DRAFT_530700/P167DRAFT_523456/P167DRAFT_500505/P167DRAFT_602201/P167DRAFT_606774/P167DRAFT_255285	7	5	gene-P167DRAFT_520283/gene-P167DRAFT_530700/gene-P167DRAFT_523456/gene-P167DRAFT_602201/gene-P167DRAFT_255285	2	gene-P167DRAFT_500505/gene-P167DRAFT_606774
BP	GO:0072594	establishment of protein localization to organelle	7/1762	12/2516	0.883191	0.99876	gene-P167DRAFT_560853/gene-P167DRAFT_538530/gene-P167DRAFT_505605/gene-P167DRAFT_495741/gene-P167DRAFT_537793/gene-P167DRAFT_537840/gene-P167DRAFT_522800	P167DRAFT_560853/P167DRAFT_538530/P167DRAFT_505605/P167DRAFT_495741/P167DRAFT_537793/P167DRAFT_537840/P167DRAFT_522800	7	4	gene-P167DRAFT_538530/gene-P167DRAFT_505605/gene-P167DRAFT_495741/gene-P167DRAFT_537840	3	gene-P167DRAFT_560853/gene-P167DRAFT_537793/gene-P167DRAFT_522800
BP	GO:0097435	supramolecular fiber organization	7/1762	12/2516	0.883191	0.99876	gene-P167DRAFT_571545/gene-P167DRAFT_554784/gene-P167DRAFT_531798/gene-P167DRAFT_566517/gene-P167DRAFT_561499/gene-P167DRAFT_514705/gene-P167DRAFT_566505	P167DRAFT_571545/P167DRAFT_554784/P167DRAFT_531798/P167DRAFT_566517/P167DRAFT_561499/P167DRAFT_514705/P167DRAFT_566505	7	5	gene-P167DRAFT_554784/gene-P167DRAFT_566517/gene-P167DRAFT_561499/gene-P167DRAFT_514705/gene-P167DRAFT_566505	2	gene-P167DRAFT_571545/gene-P167DRAFT_531798
BP	GO:0009141	nucleoside triphosphate metabolic process	12/1762	20/2516	0.88819	0.99876	gene-P167DRAFT_538823/gene-P167DRAFT_533253/gene-P167DRAFT_536880/gene-P167DRAFT_533059/gene-P167DRAFT_526050/gene-P167DRAFT_556032/gene-P167DRAFT_566155/gene-P167DRAFT_603613/gene-P167DRAFT_539836/gene-P167DRAFT_564638/gene-P167DRAFT_535819/gene-P167DRAFT_538510	P167DRAFT_538823/P167DRAFT_533253/P167DRAFT_536880/P167DRAFT_533059/P167DRAFT_526050/P167DRAFT_556032/P167DRAFT_566155/P167DRAFT_603613/P167DRAFT_539836/P167DRAFT_564638/P167DRAFT_535819/P167DRAFT_538510	12	3	gene-P167DRAFT_533059/gene-P167DRAFT_539836/gene-P167DRAFT_564638	9	gene-P167DRAFT_538823/gene-P167DRAFT_533253/gene-P167DRAFT_536880/gene-P167DRAFT_526050/gene-P167DRAFT_556032/gene-P167DRAFT_566155/gene-P167DRAFT_603613/gene-P167DRAFT_535819/gene-P167DRAFT_538510
BP	GO:0030163	protein catabolic process	19/1762	31/2516	0.895199	0.99876	gene-P167DRAFT_529509/gene-P167DRAFT_542693/gene-P167DRAFT_526771/gene-P167DRAFT_291476/gene-P167DRAFT_557164/gene-P167DRAFT_535342/gene-P167DRAFT_536624/gene-P167DRAFT_539048/gene-P167DRAFT_566604/gene-P167DRAFT_495450/gene-P167DRAFT_560120/gene-P167DRAFT_567234/gene-P167DRAFT_555962/gene-P167DRAFT_525529/gene-P167DRAFT_539098/gene-P167DRAFT_553950/gene-P167DRAFT_539265/gene-P167DRAFT_534937/gen…	P167DRAFT_529509/P167DRAFT_542693/P167DRAFT_526771/P167DRAFT_291476/P167DRAFT_557164/P167DRAFT_535342/P167DRAFT_536624/P167DRAFT_539048/P167DRAFT_566604/P167DRAFT_495450/P167DRAFT_560120/P167DRAFT_567234/P167DRAFT_555962/P167DRAFT_525529/P167DRAFT_539098/P167DRAFT_553950/P167DRAFT_539265/P167DRAFT_534937/P167DRAFT_488795	19	4	gene-P167DRAFT_542693/gene-P167DRAFT_291476/gene-P167DRAFT_557164/gene-P167DRAFT_495450	15	gene-P167DRAFT_529509/gene-P167DRAFT_526771/gene-P167DRAFT_535342/gene-P167DRAFT_536624/gene-P167DRAFT_539048/gene-P167DRAFT_566604/gene-P167DRAFT_560120/gene-P167DRAFT_567234/gene-P167DRAFT_555962/gene-P167DRAFT_525529/gene-P167DRAFT_539098/gene-P167DRAFT_553950/gene-P167DRAFT_539265/gene-P167DRAFT_534937/gene-P167DRAFT_488795
BP	GO:0046034	ATP metabolic process	10/1762	17/2516	0.896657	0.99876	gene-P167DRAFT_538823/gene-P167DRAFT_533253/gene-P167DRAFT_536880/gene-P167DRAFT_533059/gene-P167DRAFT_526050/gene-P167DRAFT_556032/gene-P167DRAFT_566155/gene-P167DRAFT_603613/gene-P167DRAFT_539836/gene-P167DRAFT_538510	P167DRAFT_538823/P167DRAFT_533253/P167DRAFT_536880/P167DRAFT_533059/P167DRAFT_526050/P167DRAFT_556032/P167DRAFT_566155/P167DRAFT_603613/P167DRAFT_539836/P167DRAFT_538510	10	2	gene-P167DRAFT_533059/gene-P167DRAFT_539836	8	gene-P167DRAFT_538823/gene-P167DRAFT_533253/gene-P167DRAFT_536880/gene-P167DRAFT_526050/gene-P167DRAFT_556032/gene-P167DRAFT_566155/gene-P167DRAFT_603613/gene-P167DRAFT_538510
BP	GO:0034622	cellular protein-containing complex assembly	17/1762	28/2516	0.899092	0.99876	gene-P167DRAFT_539126/gene-P167DRAFT_571545/gene-P167DRAFT_605166/gene-P167DRAFT_554784/gene-P167DRAFT_506622/gene-P167DRAFT_606281/gene-P167DRAFT_531798/gene-P167DRAFT_604690/gene-P167DRAFT_605171/gene-P167DRAFT_480360/gene-P167DRAFT_561499/gene-P167DRAFT_574719/gene-P167DRAFT_547430/gene-P167DRAFT_514705/gene-P167DRAFT_566505/gene-P167DRAFT_532500/gene-P167DRAFT_524234	P167DRAFT_539126/P167DRAFT_571545/P167DRAFT_605166/P167DRAFT_554784/P167DRAFT_506622/P167DRAFT_606281/P167DRAFT_531798/P167DRAFT_604690/P167DRAFT_605171/P167DRAFT_480360/P167DRAFT_561499/P167DRAFT_574719/P167DRAFT_547430/P167DRAFT_514705/P167DRAFT_566505/P167DRAFT_532500/P167DRAFT_524234	17	9	gene-P167DRAFT_539126/gene-P167DRAFT_605166/gene-P167DRAFT_554784/gene-P167DRAFT_506622/gene-P167DRAFT_604690/gene-P167DRAFT_480360/gene-P167DRAFT_561499/gene-P167DRAFT_514705/gene-P167DRAFT_566505	8	gene-P167DRAFT_571545/gene-P167DRAFT_606281/gene-P167DRAFT_531798/gene-P167DRAFT_605171/gene-P167DRAFT_574719/gene-P167DRAFT_547430/gene-P167DRAFT_532500/gene-P167DRAFT_524234
BP	GO:0043933	protein-containing complex subunit organization	22/1762	36/2516	0.910602	0.99876	gene-P167DRAFT_577132/gene-P167DRAFT_539126/gene-P167DRAFT_571545/gene-P167DRAFT_605166/gene-P167DRAFT_554784/gene-P167DRAFT_562370/gene-P167DRAFT_578514/gene-P167DRAFT_506622/gene-P167DRAFT_606281/gene-P167DRAFT_531798/gene-P167DRAFT_544645/gene-P167DRAFT_604690/gene-P167DRAFT_605171/gene-P167DRAFT_480360/gene-P167DRAFT_556195/gene-P167DRAFT_561499/gene-P167DRAFT_574719/gene-P167DRAFT_547430/gen…	P167DRAFT_577132/P167DRAFT_539126/P167DRAFT_571545/P167DRAFT_605166/P167DRAFT_554784/P167DRAFT_562370/P167DRAFT_578514/P167DRAFT_506622/P167DRAFT_606281/P167DRAFT_531798/P167DRAFT_544645/P167DRAFT_604690/P167DRAFT_605171/P167DRAFT_480360/P167DRAFT_556195/P167DRAFT_561499/P167DRAFT_574719/P167DRAFT_547430/P167DRAFT_514705/P167DRAFT_566505/P167DRAFT_532500/P167DRAFT_524234	22	12	gene-P167DRAFT_577132/gene-P167DRAFT_539126/gene-P167DRAFT_605166/gene-P167DRAFT_554784/gene-P167DRAFT_562370/gene-P167DRAFT_506622/gene-P167DRAFT_604690/gene-P167DRAFT_480360/gene-P167DRAFT_556195/gene-P167DRAFT_561499/gene-P167DRAFT_514705/gene-P167DRAFT_566505	10	gene-P167DRAFT_571545/gene-P167DRAFT_578514/gene-P167DRAFT_606281/gene-P167DRAFT_531798/gene-P167DRAFT_544645/gene-P167DRAFT_605171/gene-P167DRAFT_574719/gene-P167DRAFT_547430/gene-P167DRAFT_532500/gene-P167DRAFT_524234
BP	GO:0065008	regulation of biological quality	20/1762	33/2516	0.913691	0.99876	gene-P167DRAFT_483944/gene-P167DRAFT_522920/gene-P167DRAFT_557137/gene-P167DRAFT_568752/gene-P167DRAFT_571545/gene-P167DRAFT_605439/gene-P167DRAFT_555657/gene-P167DRAFT_554673/gene-P167DRAFT_533186/gene-P167DRAFT_538447/gene-P167DRAFT_486802/gene-P167DRAFT_190644/gene-P167DRAFT_531798/gene-P167DRAFT_540358/gene-P167DRAFT_491971/gene-P167DRAFT_565713/gene-P167DRAFT_537452/gene-P167DRAFT_483065/nov…	P167DRAFT_483944/P167DRAFT_522920/P167DRAFT_557137/P167DRAFT_568752/P167DRAFT_571545/P167DRAFT_605439/P167DRAFT_555657/P167DRAFT_554673/P167DRAFT_533186/P167DRAFT_538447/P167DRAFT_486802/P167DRAFT_190644/P167DRAFT_531798/P167DRAFT_540358/P167DRAFT_491971/P167DRAFT_565713/P167DRAFT_537452/P167DRAFT_483065/-/P167DRAFT_329489	20	11	gene-P167DRAFT_483944/gene-P167DRAFT_522920/gene-P167DRAFT_557137/gene-P167DRAFT_568752/gene-P167DRAFT_538447/gene-P167DRAFT_486802/gene-P167DRAFT_540358/gene-P167DRAFT_491971/gene-P167DRAFT_565713/gene-P167DRAFT_483065/gene-P167DRAFT_329489	9	gene-P167DRAFT_571545/gene-P167DRAFT_605439/gene-P167DRAFT_555657/gene-P167DRAFT_554673/gene-P167DRAFT_533186/gene-P167DRAFT_190644/gene-P167DRAFT_531798/gene-P167DRAFT_537452/novel.358
BP	GO:0065003	protein-containing complex assembly	18/1762	30/2516	0.917405	0.99876	gene-P167DRAFT_539126/gene-P167DRAFT_571545/gene-P167DRAFT_605166/gene-P167DRAFT_554784/gene-P167DRAFT_506622/gene-P167DRAFT_606281/gene-P167DRAFT_531798/gene-P167DRAFT_604690/gene-P167DRAFT_605171/gene-P167DRAFT_480360/gene-P167DRAFT_556195/gene-P167DRAFT_561499/gene-P167DRAFT_574719/gene-P167DRAFT_547430/gene-P167DRAFT_514705/gene-P167DRAFT_566505/gene-P167DRAFT_532500/gene-P167DRAFT_524234	P167DRAFT_539126/P167DRAFT_571545/P167DRAFT_605166/P167DRAFT_554784/P167DRAFT_506622/P167DRAFT_606281/P167DRAFT_531798/P167DRAFT_604690/P167DRAFT_605171/P167DRAFT_480360/P167DRAFT_556195/P167DRAFT_561499/P167DRAFT_574719/P167DRAFT_547430/P167DRAFT_514705/P167DRAFT_566505/P167DRAFT_532500/P167DRAFT_524234	18	10	gene-P167DRAFT_539126/gene-P167DRAFT_605166/gene-P167DRAFT_554784/gene-P167DRAFT_506622/gene-P167DRAFT_604690/gene-P167DRAFT_480360/gene-P167DRAFT_556195/gene-P167DRAFT_561499/gene-P167DRAFT_514705/gene-P167DRAFT_566505	8	gene-P167DRAFT_571545/gene-P167DRAFT_606281/gene-P167DRAFT_531798/gene-P167DRAFT_605171/gene-P167DRAFT_574719/gene-P167DRAFT_547430/gene-P167DRAFT_532500/gene-P167DRAFT_524234
BP	GO:0006470	protein dephosphorylation	6/1762	11/2516	0.922585	0.99876	gene-P167DRAFT_570627/gene-P167DRAFT_555822/gene-P167DRAFT_551429/gene-P167DRAFT_516182/gene-P167DRAFT_574519/gene-P167DRAFT_555693	P167DRAFT_570627/P167DRAFT_555822/P167DRAFT_551429/P167DRAFT_516182/P167DRAFT_574519/P167DRAFT_555693	6	4	gene-P167DRAFT_570627/gene-P167DRAFT_555822/gene-P167DRAFT_551429/gene-P167DRAFT_516182	2	gene-P167DRAFT_574519/gene-P167DRAFT_555693
BP	GO:0016311	dephosphorylation	6/1762	11/2516	0.922585	0.99876	gene-P167DRAFT_570627/gene-P167DRAFT_555822/gene-P167DRAFT_551429/gene-P167DRAFT_516182/gene-P167DRAFT_574519/gene-P167DRAFT_555693	P167DRAFT_570627/P167DRAFT_555822/P167DRAFT_551429/P167DRAFT_516182/P167DRAFT_574519/P167DRAFT_555693	6	4	gene-P167DRAFT_570627/gene-P167DRAFT_555822/gene-P167DRAFT_551429/gene-P167DRAFT_516182	2	gene-P167DRAFT_574519/gene-P167DRAFT_555693
BP	GO:0032271	regulation of protein polymerization	6/1762	11/2516	0.922585	0.99876	gene-P167DRAFT_571545/gene-P167DRAFT_554784/gene-P167DRAFT_531798/gene-P167DRAFT_561499/gene-P167DRAFT_514705/gene-P167DRAFT_566505	P167DRAFT_571545/P167DRAFT_554784/P167DRAFT_531798/P167DRAFT_561499/P167DRAFT_514705/P167DRAFT_566505	6	4	gene-P167DRAFT_554784/gene-P167DRAFT_561499/gene-P167DRAFT_514705/gene-P167DRAFT_566505	2	gene-P167DRAFT_571545/gene-P167DRAFT_531798
BP	GO:0043254	regulation of protein complex assembly	6/1762	11/2516	0.922585	0.99876	gene-P167DRAFT_571545/gene-P167DRAFT_554784/gene-P167DRAFT_531798/gene-P167DRAFT_561499/gene-P167DRAFT_514705/gene-P167DRAFT_566505	P167DRAFT_571545/P167DRAFT_554784/P167DRAFT_531798/P167DRAFT_561499/P167DRAFT_514705/P167DRAFT_566505	6	4	gene-P167DRAFT_554784/gene-P167DRAFT_561499/gene-P167DRAFT_514705/gene-P167DRAFT_566505	2	gene-P167DRAFT_571545/gene-P167DRAFT_531798
BP	GO:0044087	regulation of cellular component biogenesis	6/1762	11/2516	0.922585	0.99876	gene-P167DRAFT_571545/gene-P167DRAFT_554784/gene-P167DRAFT_531798/gene-P167DRAFT_561499/gene-P167DRAFT_514705/gene-P167DRAFT_566505	P167DRAFT_571545/P167DRAFT_554784/P167DRAFT_531798/P167DRAFT_561499/P167DRAFT_514705/P167DRAFT_566505	6	4	gene-P167DRAFT_554784/gene-P167DRAFT_561499/gene-P167DRAFT_514705/gene-P167DRAFT_566505	2	gene-P167DRAFT_571545/gene-P167DRAFT_531798
BP	GO:0051130	positive regulation of cellular component organization	6/1762	11/2516	0.922585	0.99876	gene-P167DRAFT_577132/gene-P167DRAFT_571545/gene-P167DRAFT_554784/gene-P167DRAFT_561499/gene-P167DRAFT_514705/gene-P167DRAFT_566505	P167DRAFT_577132/P167DRAFT_571545/P167DRAFT_554784/P167DRAFT_561499/P167DRAFT_514705/P167DRAFT_566505	6	5	gene-P167DRAFT_577132/gene-P167DRAFT_554784/gene-P167DRAFT_561499/gene-P167DRAFT_514705/gene-P167DRAFT_566505	1	gene-P167DRAFT_571545
BP	GO:0051258	protein polymerization	6/1762	11/2516	0.922585	0.99876	gene-P167DRAFT_571545/gene-P167DRAFT_554784/gene-P167DRAFT_531798/gene-P167DRAFT_561499/gene-P167DRAFT_514705/gene-P167DRAFT_566505	P167DRAFT_571545/P167DRAFT_554784/P167DRAFT_531798/P167DRAFT_561499/P167DRAFT_514705/P167DRAFT_566505	6	4	gene-P167DRAFT_554784/gene-P167DRAFT_561499/gene-P167DRAFT_514705/gene-P167DRAFT_566505	2	gene-P167DRAFT_571545/gene-P167DRAFT_531798
BP	GO:0051493	regulation of cytoskeleton organization	6/1762	11/2516	0.922585	0.99876	gene-P167DRAFT_571545/gene-P167DRAFT_554784/gene-P167DRAFT_531798/gene-P167DRAFT_561499/gene-P167DRAFT_514705/gene-P167DRAFT_566505	P167DRAFT_571545/P167DRAFT_554784/P167DRAFT_531798/P167DRAFT_561499/P167DRAFT_514705/P167DRAFT_566505	6	4	gene-P167DRAFT_554784/gene-P167DRAFT_561499/gene-P167DRAFT_514705/gene-P167DRAFT_566505	2	gene-P167DRAFT_571545/gene-P167DRAFT_531798
BP	GO:1902903	regulation of supramolecular fiber organization	6/1762	11/2516	0.922585	0.99876	gene-P167DRAFT_571545/gene-P167DRAFT_554784/gene-P167DRAFT_531798/gene-P167DRAFT_561499/gene-P167DRAFT_514705/gene-P167DRAFT_566505	P167DRAFT_571545/P167DRAFT_554784/P167DRAFT_531798/P167DRAFT_561499/P167DRAFT_514705/P167DRAFT_566505	6	4	gene-P167DRAFT_554784/gene-P167DRAFT_561499/gene-P167DRAFT_514705/gene-P167DRAFT_566505	2	gene-P167DRAFT_571545/gene-P167DRAFT_531798
BP	GO:0006629	lipid metabolic process	58/1762	91/2516	0.924822	0.99876	gene-P167DRAFT_485713/gene-P167DRAFT_481104/gene-P167DRAFT_535298/gene-P167DRAFT_536354/gene-P167DRAFT_559410/gene-P167DRAFT_480224/gene-P167DRAFT_547383/gene-P167DRAFT_535235/gene-P167DRAFT_323581/gene-P167DRAFT_491660/gene-P167DRAFT_500202/gene-P167DRAFT_573109/gene-P167DRAFT_529255/gene-P167DRAFT_531122/gene-P167DRAFT_520283/gene-P167DRAFT_605087/gene-P167DRAFT_538210/gene-P167DRAFT_550251/gen…	P167DRAFT_485713/P167DRAFT_481104/P167DRAFT_535298/P167DRAFT_536354/P167DRAFT_559410/P167DRAFT_480224/P167DRAFT_547383/P167DRAFT_535235/P167DRAFT_323581/P167DRAFT_491660/P167DRAFT_500202/P167DRAFT_573109/P167DRAFT_529255/P167DRAFT_531122/P167DRAFT_520283/P167DRAFT_605087/P167DRAFT_538210/P167DRAFT_550251/P167DRAFT_334903/P167DRAFT_530700/P167DRAFT_547905/P167DRAFT_523456/P167DRAFT_541411/P167DRAF…	58	38	gene-P167DRAFT_481104/gene-P167DRAFT_535298/gene-P167DRAFT_536354/gene-P167DRAFT_480224/gene-P167DRAFT_500202/gene-P167DRAFT_573109/gene-P167DRAFT_531122/gene-P167DRAFT_520283/gene-P167DRAFT_605087/gene-P167DRAFT_538210/gene-P167DRAFT_550251/gene-P167DRAFT_334903/gene-P167DRAFT_530700/gene-P167DRAFT_547905/gene-P167DRAFT_523456/gene-P167DRAFT_541411/gene-P167DRAFT_500542/gene-P167DRAFT_529941/gen…	20	gene-P167DRAFT_485713/gene-P167DRAFT_559410/gene-P167DRAFT_547383/gene-P167DRAFT_535235/gene-P167DRAFT_323581/gene-P167DRAFT_491660/gene-P167DRAFT_529255/gene-P167DRAFT_534502/gene-P167DRAFT_500505/gene-P167DRAFT_552885/gene-P167DRAFT_531573/gene-P167DRAFT_479095/gene-P167DRAFT_265817/gene-P167DRAFT_500489/gene-P167DRAFT_438881/gene-P167DRAFT_606774/gene-P167DRAFT_552837/gene-P167DRAFT_506565/gen…
BP	GO:0022607	cellular component assembly	21/1762	35/2516	0.928926	0.99876	gene-P167DRAFT_539126/gene-P167DRAFT_487098/gene-P167DRAFT_571545/gene-P167DRAFT_605166/gene-P167DRAFT_554784/gene-P167DRAFT_506622/gene-P167DRAFT_606281/gene-P167DRAFT_531798/gene-P167DRAFT_604690/gene-P167DRAFT_605171/gene-P167DRAFT_480360/gene-P167DRAFT_556195/gene-P167DRAFT_561499/gene-P167DRAFT_574719/gene-P167DRAFT_534819/gene-P167DRAFT_547430/gene-P167DRAFT_532137/gene-P167DRAFT_514705/gen…	P167DRAFT_539126/P167DRAFT_487098/P167DRAFT_571545/P167DRAFT_605166/P167DRAFT_554784/P167DRAFT_506622/P167DRAFT_606281/P167DRAFT_531798/P167DRAFT_604690/P167DRAFT_605171/P167DRAFT_480360/P167DRAFT_556195/P167DRAFT_561499/P167DRAFT_574719/P167DRAFT_534819/P167DRAFT_547430/P167DRAFT_532137/P167DRAFT_514705/P167DRAFT_566505/P167DRAFT_532500/P167DRAFT_524234	21	11	gene-P167DRAFT_539126/gene-P167DRAFT_605166/gene-P167DRAFT_554784/gene-P167DRAFT_506622/gene-P167DRAFT_604690/gene-P167DRAFT_480360/gene-P167DRAFT_556195/gene-P167DRAFT_561499/gene-P167DRAFT_534819/gene-P167DRAFT_514705/gene-P167DRAFT_566505	10	gene-P167DRAFT_487098/gene-P167DRAFT_571545/gene-P167DRAFT_606281/gene-P167DRAFT_531798/gene-P167DRAFT_605171/gene-P167DRAFT_574719/gene-P167DRAFT_547430/gene-P167DRAFT_532137/gene-P167DRAFT_532500/gene-P167DRAFT_524234
BP	GO:0044271	cellular nitrogen compound biosynthetic process	280/1762	418/2516	0.938276	0.99876	gene-P167DRAFT_484302/gene-P167DRAFT_577132/gene-P167DRAFT_562750/gene-P167DRAFT_572082/gene-P167DRAFT_489020/gene-P167DRAFT_538823/gene-P167DRAFT_292911/gene-P167DRAFT_549344/gene-P167DRAFT_536895/gene-P167DRAFT_533253/gene-P167DRAFT_524345/gene-P167DRAFT_610006/gene-P167DRAFT_532015/gene-P167DRAFT_573351/gene-P167DRAFT_536880/gene-P167DRAFT_481503/gene-P167DRAFT_551717/gene-P167DRAFT_484111/gen…	P167DRAFT_484302/P167DRAFT_577132/P167DRAFT_562750/P167DRAFT_572082/P167DRAFT_489020/P167DRAFT_538823/P167DRAFT_292911/P167DRAFT_549344/P167DRAFT_536895/P167DRAFT_533253/P167DRAFT_524345/P167DRAFT_610006/P167DRAFT_532015/P167DRAFT_573351/P167DRAFT_536880/P167DRAFT_481503/P167DRAFT_551717/P167DRAFT_484111/P167DRAFT_144136/P167DRAFT_525704/P167DRAFT_533059/P167DRAFT_605437/P167DRAFT_488028/P167DRAF…	280	176	gene-P167DRAFT_577132/gene-P167DRAFT_572082/gene-P167DRAFT_549344/gene-P167DRAFT_524345/gene-P167DRAFT_532015/gene-P167DRAFT_551717/gene-P167DRAFT_484111/gene-P167DRAFT_144136/gene-P167DRAFT_533059/gene-P167DRAFT_605437/gene-P167DRAFT_564787/gene-P167DRAFT_552537/gene-P167DRAFT_550950/gene-P167DRAFT_516241/gene-P167DRAFT_583958/gene-P167DRAFT_503732/gene-P167DRAFT_493769/gene-P167DRAFT_567134/gen…	104	gene-P167DRAFT_484302/gene-P167DRAFT_562750/gene-P167DRAFT_489020/gene-P167DRAFT_538823/gene-P167DRAFT_292911/gene-P167DRAFT_536895/gene-P167DRAFT_533253/gene-P167DRAFT_610006/gene-P167DRAFT_573351/gene-P167DRAFT_536880/gene-P167DRAFT_481503/gene-P167DRAFT_525704/gene-P167DRAFT_488028/gene-P167DRAFT_604701/gene-P167DRAFT_570888/gene-P167DRAFT_536739/gene-P167DRAFT_532068/gene-P167DRAFT_552817/gen…
BP	GO:0048518	positive regulation of biological process	7/1762	13/2516	0.938443	0.99876	gene-P167DRAFT_577132/gene-P167DRAFT_571545/gene-P167DRAFT_554784/gene-P167DRAFT_190644/gene-P167DRAFT_561499/gene-P167DRAFT_514705/gene-P167DRAFT_566505	P167DRAFT_577132/P167DRAFT_571545/P167DRAFT_554784/P167DRAFT_190644/P167DRAFT_561499/P167DRAFT_514705/P167DRAFT_566505	7	5	gene-P167DRAFT_577132/gene-P167DRAFT_554784/gene-P167DRAFT_561499/gene-P167DRAFT_514705/gene-P167DRAFT_566505	2	gene-P167DRAFT_571545/gene-P167DRAFT_190644
BP	GO:0048522	positive regulation of cellular process	7/1762	13/2516	0.938443	0.99876	gene-P167DRAFT_577132/gene-P167DRAFT_571545/gene-P167DRAFT_554784/gene-P167DRAFT_190644/gene-P167DRAFT_561499/gene-P167DRAFT_514705/gene-P167DRAFT_566505	P167DRAFT_577132/P167DRAFT_571545/P167DRAFT_554784/P167DRAFT_190644/P167DRAFT_561499/P167DRAFT_514705/P167DRAFT_566505	7	5	gene-P167DRAFT_577132/gene-P167DRAFT_554784/gene-P167DRAFT_561499/gene-P167DRAFT_514705/gene-P167DRAFT_566505	2	gene-P167DRAFT_571545/gene-P167DRAFT_190644
BP	GO:0070647	protein modification by small protein conjugation or removal	10/1762	18/2516	0.941449	0.99876	gene-P167DRAFT_500036/gene-P167DRAFT_552546/gene-P167DRAFT_542762/gene-P167DRAFT_571260/gene-P167DRAFT_552782/gene-P167DRAFT_296444/gene-P167DRAFT_545313/gene-P167DRAFT_319899/gene-P167DRAFT_575429/gene-P167DRAFT_540573	P167DRAFT_500036/P167DRAFT_552546/P167DRAFT_542762/P167DRAFT_571260/P167DRAFT_552782/P167DRAFT_296444/P167DRAFT_545313/P167DRAFT_319899/P167DRAFT_575429/P167DRAFT_540573	10	6	gene-P167DRAFT_552546/gene-P167DRAFT_571260/gene-P167DRAFT_552782/gene-P167DRAFT_296444/gene-P167DRAFT_319899/gene-P167DRAFT_540573	4	gene-P167DRAFT_500036/gene-P167DRAFT_542762/gene-P167DRAFT_545313/gene-P167DRAFT_575429
BP	GO:0022613	ribonucleoprotein complex biogenesis	13/1762	23/2516	0.946606	0.99876	gene-P167DRAFT_607426/gene-P167DRAFT_605145/gene-P167DRAFT_479543/gene-P167DRAFT_486854/gene-P167DRAFT_492787/gene-P167DRAFT_521774/gene-P167DRAFT_520996/gene-P167DRAFT_480360/gene-P167DRAFT_552220/gene-P167DRAFT_601532/gene-P167DRAFT_542328/gene-P167DRAFT_532500/gene-P167DRAFT_561287	P167DRAFT_607426/P167DRAFT_605145/P167DRAFT_479543/P167DRAFT_486854/P167DRAFT_492787/P167DRAFT_521774/P167DRAFT_520996/P167DRAFT_480360/P167DRAFT_552220/P167DRAFT_601532/P167DRAFT_542328/P167DRAFT_532500/P167DRAFT_561287	13	10	gene-P167DRAFT_605145/gene-P167DRAFT_479543/gene-P167DRAFT_486854/gene-P167DRAFT_492787/gene-P167DRAFT_521774/gene-P167DRAFT_520996/gene-P167DRAFT_480360/gene-P167DRAFT_552220/gene-P167DRAFT_601532/gene-P167DRAFT_542328	3	gene-P167DRAFT_607426/gene-P167DRAFT_532500/gene-P167DRAFT_561287
BP	GO:0006505	GPI anchor metabolic process	8/1762	15/2516	0.950797	0.99876	gene-P167DRAFT_520283/gene-P167DRAFT_530700/gene-P167DRAFT_523456/gene-P167DRAFT_500505/gene-P167DRAFT_602201/gene-P167DRAFT_438881/gene-P167DRAFT_606774/gene-P167DRAFT_255285	P167DRAFT_520283/P167DRAFT_530700/P167DRAFT_523456/P167DRAFT_500505/P167DRAFT_602201/P167DRAFT_438881/P167DRAFT_606774/P167DRAFT_255285	8	5	gene-P167DRAFT_520283/gene-P167DRAFT_530700/gene-P167DRAFT_523456/gene-P167DRAFT_602201/gene-P167DRAFT_255285	3	gene-P167DRAFT_500505/gene-P167DRAFT_438881/gene-P167DRAFT_606774
BP	GO:0006664	glycolipid metabolic process	8/1762	15/2516	0.950797	0.99876	gene-P167DRAFT_520283/gene-P167DRAFT_530700/gene-P167DRAFT_523456/gene-P167DRAFT_500505/gene-P167DRAFT_602201/gene-P167DRAFT_438881/gene-P167DRAFT_606774/gene-P167DRAFT_255285	P167DRAFT_520283/P167DRAFT_530700/P167DRAFT_523456/P167DRAFT_500505/P167DRAFT_602201/P167DRAFT_438881/P167DRAFT_606774/P167DRAFT_255285	8	5	gene-P167DRAFT_520283/gene-P167DRAFT_530700/gene-P167DRAFT_523456/gene-P167DRAFT_602201/gene-P167DRAFT_255285	3	gene-P167DRAFT_500505/gene-P167DRAFT_438881/gene-P167DRAFT_606774
BP	GO:1903509	liposaccharide metabolic process	8/1762	15/2516	0.950797	0.99876	gene-P167DRAFT_520283/gene-P167DRAFT_530700/gene-P167DRAFT_523456/gene-P167DRAFT_500505/gene-P167DRAFT_602201/gene-P167DRAFT_438881/gene-P167DRAFT_606774/gene-P167DRAFT_255285	P167DRAFT_520283/P167DRAFT_530700/P167DRAFT_523456/P167DRAFT_500505/P167DRAFT_602201/P167DRAFT_438881/P167DRAFT_606774/P167DRAFT_255285	8	5	gene-P167DRAFT_520283/gene-P167DRAFT_530700/gene-P167DRAFT_523456/gene-P167DRAFT_602201/gene-P167DRAFT_255285	3	gene-P167DRAFT_500505/gene-P167DRAFT_438881/gene-P167DRAFT_606774
BP	GO:0010467	gene expression	296/1762	444/2516	0.960207	0.99876	gene-P167DRAFT_484302/gene-P167DRAFT_577132/gene-P167DRAFT_562750/gene-P167DRAFT_572082/gene-P167DRAFT_489020/gene-P167DRAFT_292911/gene-P167DRAFT_576615/gene-P167DRAFT_484187/gene-P167DRAFT_549344/gene-P167DRAFT_524345/gene-P167DRAFT_610006/gene-P167DRAFT_532015/gene-P167DRAFT_481503/gene-P167DRAFT_551717/gene-P167DRAFT_484111/gene-P167DRAFT_144136/gene-P167DRAFT_525704/gene-P167DRAFT_605437/gen…	P167DRAFT_484302/P167DRAFT_577132/P167DRAFT_562750/P167DRAFT_572082/P167DRAFT_489020/P167DRAFT_292911/P167DRAFT_576615/P167DRAFT_484187/P167DRAFT_549344/P167DRAFT_524345/P167DRAFT_610006/P167DRAFT_532015/P167DRAFT_481503/P167DRAFT_551717/P167DRAFT_484111/P167DRAFT_144136/P167DRAFT_525704/P167DRAFT_605437/P167DRAFT_564787/P167DRAFT_604701/P167DRAFT_570888/P167DRAFT_552537/P167DRAFT_4650/P167DRAFT_…	296	204	gene-P167DRAFT_577132/gene-P167DRAFT_572082/gene-P167DRAFT_484187/gene-P167DRAFT_549344/gene-P167DRAFT_524345/gene-P167DRAFT_532015/gene-P167DRAFT_551717/gene-P167DRAFT_484111/gene-P167DRAFT_144136/gene-P167DRAFT_605437/gene-P167DRAFT_564787/gene-P167DRAFT_552537/gene-P167DRAFT_4650/gene-P167DRAFT_516241/gene-P167DRAFT_583958/gene-P167DRAFT_503732/gene-P167DRAFT_549057/gene-P167DRAFT_567134/gene-…	92	gene-P167DRAFT_484302/gene-P167DRAFT_562750/gene-P167DRAFT_489020/gene-P167DRAFT_292911/gene-P167DRAFT_576615/gene-P167DRAFT_610006/gene-P167DRAFT_481503/gene-P167DRAFT_525704/gene-P167DRAFT_604701/gene-P167DRAFT_570888/gene-P167DRAFT_536739/gene-P167DRAFT_607426/gene-P167DRAFT_532068/gene-P167DRAFT_512745/gene-P167DRAFT_550851/gene-P167DRAFT_542329/gene-P167DRAFT_532844/gene-P167DRAFT_567268/gen…
BP	GO:1901607	alpha-amino acid biosynthetic process	9/1762	17/2516	0.96051	0.99876	gene-P167DRAFT_518663/gene-P167DRAFT_603074/gene-P167DRAFT_479915/gene-P167DRAFT_481019/gene-P167DRAFT_525002/gene-P167DRAFT_481577/gene-P167DRAFT_532517/gene-P167DRAFT_329489/gene-P167DRAFT_535098	P167DRAFT_518663/P167DRAFT_603074/P167DRAFT_479915/P167DRAFT_481019/P167DRAFT_525002/P167DRAFT_481577/P167DRAFT_532517/P167DRAFT_329489/P167DRAFT_535098	9	8	gene-P167DRAFT_518663/gene-P167DRAFT_479915/gene-P167DRAFT_481019/gene-P167DRAFT_525002/gene-P167DRAFT_481577/gene-P167DRAFT_532517/gene-P167DRAFT_329489/gene-P167DRAFT_535098	1	gene-P167DRAFT_603074
BP	GO:0006464	cellular protein modification process	160/1762	245/2516	0.960603	0.99876	gene-P167DRAFT_509918/gene-P167DRAFT_550606/gene-P167DRAFT_607691/gene-P167DRAFT_604010/gene-P167DRAFT_479395/gene-P167DRAFT_500036/gene-P167DRAFT_579421/gene-P167DRAFT_525704/gene-P167DRAFT_605982/gene-P167DRAFT_493985/gene-P167DRAFT_530137/gene-P167DRAFT_483524/gene-P167DRAFT_493097/gene-P167DRAFT_567459/gene-P167DRAFT_1242/gene-P167DRAFT_566785/gene-P167DRAFT_533612/gene-P167DRAFT_542118/gene-…	P167DRAFT_509918/P167DRAFT_550606/P167DRAFT_607691/P167DRAFT_604010/P167DRAFT_479395/P167DRAFT_500036/P167DRAFT_579421/P167DRAFT_525704/P167DRAFT_605982/P167DRAFT_493985/P167DRAFT_530137/P167DRAFT_483524/P167DRAFT_493097/P167DRAFT_567459/P167DRAFT_1242/P167DRAFT_566785/P167DRAFT_533612/P167DRAFT_542118/P167DRAFT_480134/P167DRAFT_520283/P167DRAFT_539959/P167DRAFT_114840/P167DRAFT_544797/P167DRAFT_…	160	97	gene-P167DRAFT_607691/gene-P167DRAFT_479395/gene-P167DRAFT_493985/gene-P167DRAFT_483524/gene-P167DRAFT_493097/gene-P167DRAFT_1242/gene-P167DRAFT_566785/gene-P167DRAFT_533612/gene-P167DRAFT_542118/gene-P167DRAFT_480134/gene-P167DRAFT_520283/gene-P167DRAFT_539959/gene-P167DRAFT_114840/gene-P167DRAFT_484524/gene-P167DRAFT_478497/gene-P167DRAFT_505780/gene-P167DRAFT_530643/gene-P167DRAFT_489118/gene-…	63	gene-P167DRAFT_509918/gene-P167DRAFT_550606/gene-P167DRAFT_604010/gene-P167DRAFT_500036/gene-P167DRAFT_579421/gene-P167DRAFT_525704/gene-P167DRAFT_605982/gene-P167DRAFT_530137/gene-P167DRAFT_567459/gene-P167DRAFT_544797/gene-P167DRAFT_554394/gene-P167DRAFT_539505/gene-P167DRAFT_489922/gene-P167DRAFT_486818/gene-P167DRAFT_539493/gene-P167DRAFT_190644/gene-P167DRAFT_482060/gene-P167DRAFT_481626/gen…
BP	GO:0036211	protein modification process	160/1762	245/2516	0.960603	0.99876	gene-P167DRAFT_509918/gene-P167DRAFT_550606/gene-P167DRAFT_607691/gene-P167DRAFT_604010/gene-P167DRAFT_479395/gene-P167DRAFT_500036/gene-P167DRAFT_579421/gene-P167DRAFT_525704/gene-P167DRAFT_605982/gene-P167DRAFT_493985/gene-P167DRAFT_530137/gene-P167DRAFT_483524/gene-P167DRAFT_493097/gene-P167DRAFT_567459/gene-P167DRAFT_1242/gene-P167DRAFT_566785/gene-P167DRAFT_533612/gene-P167DRAFT_542118/gene-…	P167DRAFT_509918/P167DRAFT_550606/P167DRAFT_607691/P167DRAFT_604010/P167DRAFT_479395/P167DRAFT_500036/P167DRAFT_579421/P167DRAFT_525704/P167DRAFT_605982/P167DRAFT_493985/P167DRAFT_530137/P167DRAFT_483524/P167DRAFT_493097/P167DRAFT_567459/P167DRAFT_1242/P167DRAFT_566785/P167DRAFT_533612/P167DRAFT_542118/P167DRAFT_480134/P167DRAFT_520283/P167DRAFT_539959/P167DRAFT_114840/P167DRAFT_544797/P167DRAFT_…	160	97	gene-P167DRAFT_607691/gene-P167DRAFT_479395/gene-P167DRAFT_493985/gene-P167DRAFT_483524/gene-P167DRAFT_493097/gene-P167DRAFT_1242/gene-P167DRAFT_566785/gene-P167DRAFT_533612/gene-P167DRAFT_542118/gene-P167DRAFT_480134/gene-P167DRAFT_520283/gene-P167DRAFT_539959/gene-P167DRAFT_114840/gene-P167DRAFT_484524/gene-P167DRAFT_478497/gene-P167DRAFT_505780/gene-P167DRAFT_530643/gene-P167DRAFT_489118/gene-…	63	gene-P167DRAFT_509918/gene-P167DRAFT_550606/gene-P167DRAFT_604010/gene-P167DRAFT_500036/gene-P167DRAFT_579421/gene-P167DRAFT_525704/gene-P167DRAFT_605982/gene-P167DRAFT_530137/gene-P167DRAFT_567459/gene-P167DRAFT_544797/gene-P167DRAFT_554394/gene-P167DRAFT_539505/gene-P167DRAFT_489922/gene-P167DRAFT_486818/gene-P167DRAFT_539493/gene-P167DRAFT_190644/gene-P167DRAFT_482060/gene-P167DRAFT_481626/gen…
BP	GO:0042254	ribosome biogenesis	12/1762	22/2516	0.962206	0.99876	gene-P167DRAFT_607426/gene-P167DRAFT_605145/gene-P167DRAFT_479543/gene-P167DRAFT_486854/gene-P167DRAFT_492787/gene-P167DRAFT_521774/gene-P167DRAFT_520996/gene-P167DRAFT_552220/gene-P167DRAFT_601532/gene-P167DRAFT_542328/gene-P167DRAFT_532500/gene-P167DRAFT_561287	P167DRAFT_607426/P167DRAFT_605145/P167DRAFT_479543/P167DRAFT_486854/P167DRAFT_492787/P167DRAFT_521774/P167DRAFT_520996/P167DRAFT_552220/P167DRAFT_601532/P167DRAFT_542328/P167DRAFT_532500/P167DRAFT_561287	12	9	gene-P167DRAFT_605145/gene-P167DRAFT_479543/gene-P167DRAFT_486854/gene-P167DRAFT_492787/gene-P167DRAFT_521774/gene-P167DRAFT_520996/gene-P167DRAFT_552220/gene-P167DRAFT_601532/gene-P167DRAFT_542328	3	gene-P167DRAFT_607426/gene-P167DRAFT_532500/gene-P167DRAFT_561287
BP	GO:0019637	organophosphate metabolic process	53/1762	86/2516	0.965696	0.99876	gene-P167DRAFT_538823/gene-P167DRAFT_551319/gene-P167DRAFT_536895/gene-P167DRAFT_533253/gene-P167DRAFT_485713/gene-P167DRAFT_536880/gene-P167DRAFT_533059/gene-P167DRAFT_559410/gene-P167DRAFT_488028/gene-P167DRAFT_491660/gene-P167DRAFT_493769/gene-P167DRAFT_526050/gene-P167DRAFT_520283/gene-P167DRAFT_556032/gene-P167DRAFT_542742/gene-P167DRAFT_541476/gene-P167DRAFT_565232/gene-P167DRAFT_334903/gen…	P167DRAFT_538823/P167DRAFT_551319/P167DRAFT_536895/P167DRAFT_533253/P167DRAFT_485713/P167DRAFT_536880/P167DRAFT_533059/P167DRAFT_559410/P167DRAFT_488028/P167DRAFT_491660/P167DRAFT_493769/P167DRAFT_526050/P167DRAFT_520283/P167DRAFT_556032/P167DRAFT_542742/P167DRAFT_541476/P167DRAFT_565232/P167DRAFT_334903/P167DRAFT_530700/P167DRAFT_566155/P167DRAFT_523456/P167DRAFT_603613/P167DRAFT_481444/P167DRAF…	53	24	gene-P167DRAFT_533059/gene-P167DRAFT_493769/gene-P167DRAFT_520283/gene-P167DRAFT_542742/gene-P167DRAFT_541476/gene-P167DRAFT_565232/gene-P167DRAFT_334903/gene-P167DRAFT_530700/gene-P167DRAFT_523456/gene-P167DRAFT_529941/gene-P167DRAFT_488756/gene-P167DRAFT_522346/gene-P167DRAFT_539836/gene-P167DRAFT_602201/gene-P167DRAFT_483113/gene-P167DRAFT_564638/gene-P167DRAFT_514920/gene-P167DRAFT_518680/gen…	29	gene-P167DRAFT_538823/gene-P167DRAFT_551319/gene-P167DRAFT_536895/gene-P167DRAFT_533253/gene-P167DRAFT_485713/gene-P167DRAFT_536880/gene-P167DRAFT_559410/gene-P167DRAFT_488028/gene-P167DRAFT_491660/gene-P167DRAFT_526050/gene-P167DRAFT_556032/gene-P167DRAFT_566155/gene-P167DRAFT_603613/gene-P167DRAFT_481444/gene-P167DRAFT_537638/gene-P167DRAFT_500505/gene-P167DRAFT_280572/gene-P167DRAFT_489961/gen…
BP	GO:0043412	macromolecule modification	171/1762	262/2516	0.966636	0.99876	gene-P167DRAFT_509918/gene-P167DRAFT_550606/gene-P167DRAFT_607691/gene-P167DRAFT_604010/gene-P167DRAFT_479395/gene-P167DRAFT_500036/gene-P167DRAFT_579421/gene-P167DRAFT_525704/gene-P167DRAFT_605982/gene-P167DRAFT_493985/gene-P167DRAFT_530137/gene-P167DRAFT_483524/gene-P167DRAFT_493097/gene-P167DRAFT_567459/gene-P167DRAFT_1242/gene-P167DRAFT_566785/gene-P167DRAFT_533612/gene-P167DRAFT_542118/gene-…	P167DRAFT_509918/P167DRAFT_550606/P167DRAFT_607691/P167DRAFT_604010/P167DRAFT_479395/P167DRAFT_500036/P167DRAFT_579421/P167DRAFT_525704/P167DRAFT_605982/P167DRAFT_493985/P167DRAFT_530137/P167DRAFT_483524/P167DRAFT_493097/P167DRAFT_567459/P167DRAFT_1242/P167DRAFT_566785/P167DRAFT_533612/P167DRAFT_542118/P167DRAFT_480134/P167DRAFT_520283/P167DRAFT_539959/P167DRAFT_114840/P167DRAFT_544797/P167DRAFT_…	171	104	gene-P167DRAFT_607691/gene-P167DRAFT_479395/gene-P167DRAFT_493985/gene-P167DRAFT_483524/gene-P167DRAFT_493097/gene-P167DRAFT_1242/gene-P167DRAFT_566785/gene-P167DRAFT_533612/gene-P167DRAFT_542118/gene-P167DRAFT_480134/gene-P167DRAFT_520283/gene-P167DRAFT_539959/gene-P167DRAFT_114840/gene-P167DRAFT_484524/gene-P167DRAFT_478497/gene-P167DRAFT_505780/gene-P167DRAFT_530643/gene-P167DRAFT_489118/gene-…	67	gene-P167DRAFT_509918/gene-P167DRAFT_550606/gene-P167DRAFT_604010/gene-P167DRAFT_500036/gene-P167DRAFT_579421/gene-P167DRAFT_525704/gene-P167DRAFT_605982/gene-P167DRAFT_530137/gene-P167DRAFT_567459/gene-P167DRAFT_544797/gene-P167DRAFT_554394/gene-P167DRAFT_539505/gene-P167DRAFT_489922/gene-P167DRAFT_486818/gene-P167DRAFT_539493/gene-P167DRAFT_190644/gene-P167DRAFT_482060/gene-P167DRAFT_481626/gen…
BP	GO:0034470	ncRNA processing	23/1762	40/2516	0.969453	0.99876	gene-P167DRAFT_607426/gene-P167DRAFT_512745/gene-P167DRAFT_516393/gene-P167DRAFT_605145/gene-P167DRAFT_484854/gene-P167DRAFT_521243/gene-P167DRAFT_532543/gene-P167DRAFT_492787/gene-P167DRAFT_500881/gene-P167DRAFT_521774/gene-P167DRAFT_520996/gene-P167DRAFT_603148/gene-P167DRAFT_578830/gene-P167DRAFT_531087/gene-P167DRAFT_601532/gene-P167DRAFT_343614/gene-P167DRAFT_542328/gene-P167DRAFT_535558/gen…	P167DRAFT_607426/P167DRAFT_512745/P167DRAFT_516393/P167DRAFT_605145/P167DRAFT_484854/P167DRAFT_521243/P167DRAFT_532543/P167DRAFT_492787/P167DRAFT_500881/P167DRAFT_521774/P167DRAFT_520996/P167DRAFT_603148/P167DRAFT_578830/P167DRAFT_531087/P167DRAFT_601532/P167DRAFT_343614/P167DRAFT_542328/P167DRAFT_535558/P167DRAFT_539914/P167DRAFT_565152/P167DRAFT_551211/P167DRAFT_565145/P167DRAFT_542953	23	16	gene-P167DRAFT_516393/gene-P167DRAFT_605145/gene-P167DRAFT_484854/gene-P167DRAFT_521243/gene-P167DRAFT_532543/gene-P167DRAFT_492787/gene-P167DRAFT_521774/gene-P167DRAFT_520996/gene-P167DRAFT_601532/gene-P167DRAFT_343614/gene-P167DRAFT_542328/gene-P167DRAFT_535558/gene-P167DRAFT_539914/gene-P167DRAFT_565152/gene-P167DRAFT_551211/gene-P167DRAFT_565145	7	gene-P167DRAFT_607426/gene-P167DRAFT_512745/gene-P167DRAFT_500881/gene-P167DRAFT_603148/gene-P167DRAFT_578830/gene-P167DRAFT_531087/gene-P167DRAFT_542953
BP	GO:1901566	organonitrogen compound biosynthetic process	161/1762	248/2516	0.971622	0.99876	gene-P167DRAFT_577132/gene-P167DRAFT_518663/gene-P167DRAFT_538823/gene-P167DRAFT_603074/gene-P167DRAFT_536895/gene-P167DRAFT_533253/gene-P167DRAFT_610006/gene-P167DRAFT_532015/gene-P167DRAFT_573351/gene-P167DRAFT_479915/gene-P167DRAFT_536880/gene-P167DRAFT_555117/gene-P167DRAFT_533059/gene-P167DRAFT_488028/gene-P167DRAFT_604701/gene-P167DRAFT_550950/gene-P167DRAFT_552817/gene-P167DRAFT_542329/gen…	P167DRAFT_577132/P167DRAFT_518663/P167DRAFT_538823/P167DRAFT_603074/P167DRAFT_536895/P167DRAFT_533253/P167DRAFT_610006/P167DRAFT_532015/P167DRAFT_573351/P167DRAFT_479915/P167DRAFT_536880/P167DRAFT_555117/P167DRAFT_533059/P167DRAFT_488028/P167DRAFT_604701/P167DRAFT_550950/P167DRAFT_552817/P167DRAFT_542329/P167DRAFT_532844/P167DRAFT_534385/P167DRAFT_520283/P167DRAFT_557753/P167DRAFT_556032/P167DRAF…	161	93	gene-P167DRAFT_577132/gene-P167DRAFT_518663/gene-P167DRAFT_532015/gene-P167DRAFT_479915/gene-P167DRAFT_555117/gene-P167DRAFT_533059/gene-P167DRAFT_550950/gene-P167DRAFT_520283/gene-P167DRAFT_557753/gene-P167DRAFT_517673/gene-P167DRAFT_489583/gene-P167DRAFT_565232/gene-P167DRAFT_592009/gene-P167DRAFT_510273/gene-P167DRAFT_530700/gene-P167DRAFT_533556/gene-P167DRAFT_547905/gene-P167DRAFT_602985/gen…	68	gene-P167DRAFT_538823/gene-P167DRAFT_603074/gene-P167DRAFT_536895/gene-P167DRAFT_533253/gene-P167DRAFT_610006/gene-P167DRAFT_573351/gene-P167DRAFT_536880/gene-P167DRAFT_488028/gene-P167DRAFT_604701/gene-P167DRAFT_552817/gene-P167DRAFT_542329/gene-P167DRAFT_532844/gene-P167DRAFT_534385/gene-P167DRAFT_556032/gene-P167DRAFT_463956/gene-P167DRAFT_567268/gene-P167DRAFT_537622/gene-P167DRAFT_521054/gen…
BP	GO:0006457	protein folding	16/1762	29/2516	0.971742	0.99876	gene-P167DRAFT_509918/gene-P167DRAFT_538831/gene-P167DRAFT_484524/gene-P167DRAFT_532493/gene-P167DRAFT_539493/gene-P167DRAFT_556276/gene-P167DRAFT_524554/gene-P167DRAFT_601446/gene-P167DRAFT_609314/gene-P167DRAFT_462773/gene-P167DRAFT_501639/gene-P167DRAFT_485843/gene-P167DRAFT_609136/gene-P167DRAFT_552721/gene-P167DRAFT_537360/gene-P167DRAFT_554752	P167DRAFT_509918/P167DRAFT_538831/P167DRAFT_484524/P167DRAFT_532493/P167DRAFT_539493/P167DRAFT_556276/P167DRAFT_524554/P167DRAFT_601446/P167DRAFT_609314/P167DRAFT_462773/P167DRAFT_501639/P167DRAFT_485843/P167DRAFT_609136/P167DRAFT_552721/P167DRAFT_537360/P167DRAFT_554752	16	8	gene-P167DRAFT_484524/gene-P167DRAFT_532493/gene-P167DRAFT_556276/gene-P167DRAFT_524554/gene-P167DRAFT_462773/gene-P167DRAFT_609136/gene-P167DRAFT_552721/gene-P167DRAFT_537360	8	gene-P167DRAFT_509918/gene-P167DRAFT_538831/gene-P167DRAFT_539493/gene-P167DRAFT_601446/gene-P167DRAFT_609314/gene-P167DRAFT_501639/gene-P167DRAFT_485843/gene-P167DRAFT_554752
BP	GO:0006812	cation transport	44/1762	73/2516	0.973715	0.99876	gene-P167DRAFT_553216/gene-P167DRAFT_491034/gene-P167DRAFT_558453/gene-P167DRAFT_570958/gene-P167DRAFT_333959/gene-P167DRAFT_484530/gene-P167DRAFT_479098/gene-P167DRAFT_551460/gene-P167DRAFT_515933/gene-P167DRAFT_570386/gene-P167DRAFT_572852/gene-P167DRAFT_136514/gene-P167DRAFT_601372/gene-P167DRAFT_488293/gene-P167DRAFT_556032/gene-P167DRAFT_469677/gene-P167DRAFT_606984/gene-P167DRAFT_566155/gen…	P167DRAFT_553216/P167DRAFT_491034/P167DRAFT_558453/P167DRAFT_570958/P167DRAFT_333959/P167DRAFT_484530/P167DRAFT_479098/P167DRAFT_551460/P167DRAFT_515933/P167DRAFT_570386/P167DRAFT_572852/P167DRAFT_136514/P167DRAFT_601372/P167DRAFT_488293/P167DRAFT_556032/P167DRAFT_469677/P167DRAFT_606984/P167DRAFT_566155/P167DRAFT_523694/P167DRAFT_553551/P167DRAFT_548523/P167DRAFT_564413/P167DRAFT_495046/P167DRAF…	44	27	gene-P167DRAFT_558453/gene-P167DRAFT_333959/gene-P167DRAFT_570386/gene-P167DRAFT_136514/gene-P167DRAFT_601372/gene-P167DRAFT_488293/gene-P167DRAFT_469677/gene-P167DRAFT_606984/gene-P167DRAFT_523694/gene-P167DRAFT_548523/gene-P167DRAFT_564413/gene-P167DRAFT_546371/gene-P167DRAFT_539836/gene-P167DRAFT_574959/gene-P167DRAFT_569337/gene-P167DRAFT_489217/gene-P167DRAFT_493731/gene-P167DRAFT_505886/gen…	17	gene-P167DRAFT_553216/gene-P167DRAFT_491034/gene-P167DRAFT_570958/gene-P167DRAFT_484530/gene-P167DRAFT_479098/gene-P167DRAFT_551460/gene-P167DRAFT_515933/gene-P167DRAFT_572852/gene-P167DRAFT_556032/gene-P167DRAFT_566155/gene-P167DRAFT_553551/gene-P167DRAFT_495046/gene-P167DRAFT_551892/gene-P167DRAFT_413153/gene-P167DRAFT_531882/gene-P167DRAFT_538510/gene-P167DRAFT_376853
BP	GO:0009059	macromolecule biosynthetic process	274/1762	415/2516	0.976943	0.99876	gene-P167DRAFT_484302/gene-P167DRAFT_577132/gene-P167DRAFT_562750/gene-P167DRAFT_572082/gene-P167DRAFT_489020/gene-P167DRAFT_292911/gene-P167DRAFT_549344/gene-P167DRAFT_524345/gene-P167DRAFT_610006/gene-P167DRAFT_532015/gene-P167DRAFT_481503/gene-P167DRAFT_551717/gene-P167DRAFT_484111/gene-P167DRAFT_555117/gene-P167DRAFT_144136/gene-P167DRAFT_525704/gene-P167DRAFT_605437/gene-P167DRAFT_602975/gen…	P167DRAFT_484302/P167DRAFT_577132/P167DRAFT_562750/P167DRAFT_572082/P167DRAFT_489020/P167DRAFT_292911/P167DRAFT_549344/P167DRAFT_524345/P167DRAFT_610006/P167DRAFT_532015/P167DRAFT_481503/P167DRAFT_551717/P167DRAFT_484111/P167DRAFT_555117/P167DRAFT_144136/P167DRAFT_525704/P167DRAFT_605437/P167DRAFT_602975/P167DRAFT_564787/P167DRAFT_604701/P167DRAFT_570888/P167DRAFT_552537/P167DRAFT_536739/P167DRAF…	274	191	gene-P167DRAFT_577132/gene-P167DRAFT_572082/gene-P167DRAFT_549344/gene-P167DRAFT_524345/gene-P167DRAFT_532015/gene-P167DRAFT_551717/gene-P167DRAFT_484111/gene-P167DRAFT_555117/gene-P167DRAFT_144136/gene-P167DRAFT_605437/gene-P167DRAFT_602975/gene-P167DRAFT_564787/gene-P167DRAFT_552537/gene-P167DRAFT_603540/gene-P167DRAFT_516241/gene-P167DRAFT_583958/gene-P167DRAFT_503732/gene-P167DRAFT_606144/gen…	83	gene-P167DRAFT_484302/gene-P167DRAFT_562750/gene-P167DRAFT_489020/gene-P167DRAFT_292911/gene-P167DRAFT_610006/gene-P167DRAFT_481503/gene-P167DRAFT_525704/gene-P167DRAFT_604701/gene-P167DRAFT_570888/gene-P167DRAFT_536739/gene-P167DRAFT_535877/gene-P167DRAFT_532068/gene-P167DRAFT_550851/gene-P167DRAFT_542329/gene-P167DRAFT_532844/gene-P167DRAFT_567268/gene-P167DRAFT_537622/gene-P167DRAFT_485047/gen…
BP	GO:0034645	cellular macromolecule biosynthetic process	271/1762	411/2516	0.978559	0.99876	gene-P167DRAFT_484302/gene-P167DRAFT_577132/gene-P167DRAFT_562750/gene-P167DRAFT_572082/gene-P167DRAFT_489020/gene-P167DRAFT_292911/gene-P167DRAFT_549344/gene-P167DRAFT_524345/gene-P167DRAFT_610006/gene-P167DRAFT_532015/gene-P167DRAFT_481503/gene-P167DRAFT_551717/gene-P167DRAFT_484111/gene-P167DRAFT_144136/gene-P167DRAFT_525704/gene-P167DRAFT_605437/gene-P167DRAFT_602975/gene-P167DRAFT_564787/gen…	P167DRAFT_484302/P167DRAFT_577132/P167DRAFT_562750/P167DRAFT_572082/P167DRAFT_489020/P167DRAFT_292911/P167DRAFT_549344/P167DRAFT_524345/P167DRAFT_610006/P167DRAFT_532015/P167DRAFT_481503/P167DRAFT_551717/P167DRAFT_484111/P167DRAFT_144136/P167DRAFT_525704/P167DRAFT_605437/P167DRAFT_602975/P167DRAFT_564787/P167DRAFT_604701/P167DRAFT_570888/P167DRAFT_552537/P167DRAFT_536739/P167DRAFT_603540/P167DRAF…	271	188	gene-P167DRAFT_577132/gene-P167DRAFT_572082/gene-P167DRAFT_549344/gene-P167DRAFT_524345/gene-P167DRAFT_532015/gene-P167DRAFT_551717/gene-P167DRAFT_484111/gene-P167DRAFT_144136/gene-P167DRAFT_605437/gene-P167DRAFT_602975/gene-P167DRAFT_564787/gene-P167DRAFT_552537/gene-P167DRAFT_603540/gene-P167DRAFT_516241/gene-P167DRAFT_583958/gene-P167DRAFT_503732/gene-P167DRAFT_606144/gene-P167DRAFT_567134/gen…	83	gene-P167DRAFT_484302/gene-P167DRAFT_562750/gene-P167DRAFT_489020/gene-P167DRAFT_292911/gene-P167DRAFT_610006/gene-P167DRAFT_481503/gene-P167DRAFT_525704/gene-P167DRAFT_604701/gene-P167DRAFT_570888/gene-P167DRAFT_536739/gene-P167DRAFT_535877/gene-P167DRAFT_532068/gene-P167DRAFT_550851/gene-P167DRAFT_542329/gene-P167DRAFT_532844/gene-P167DRAFT_567268/gene-P167DRAFT_537622/gene-P167DRAFT_485047/gen…
BP	GO:0015988	energy coupled proton transmembrane transport, against electrochemical gradient	5/1762	11/2516	0.978749	0.99876	gene-P167DRAFT_539836/gene-P167DRAFT_574959/gene-P167DRAFT_505886/gene-P167DRAFT_575698/gene-P167DRAFT_521661	P167DRAFT_539836/P167DRAFT_574959/P167DRAFT_505886/P167DRAFT_575698/P167DRAFT_521661	5	5	gene-P167DRAFT_539836/gene-P167DRAFT_574959/gene-P167DRAFT_505886/gene-P167DRAFT_575698/gene-P167DRAFT_521661	0
BP	GO:0015991	ATP hydrolysis coupled proton transport	5/1762	11/2516	0.978749	0.99876	gene-P167DRAFT_539836/gene-P167DRAFT_574959/gene-P167DRAFT_505886/gene-P167DRAFT_575698/gene-P167DRAFT_521661	P167DRAFT_539836/P167DRAFT_574959/P167DRAFT_505886/P167DRAFT_575698/P167DRAFT_521661	5	5	gene-P167DRAFT_539836/gene-P167DRAFT_574959/gene-P167DRAFT_505886/gene-P167DRAFT_575698/gene-P167DRAFT_521661	0
BP	GO:0090662	ATP hydrolysis coupled transmembrane transport	5/1762	11/2516	0.978749	0.99876	gene-P167DRAFT_539836/gene-P167DRAFT_574959/gene-P167DRAFT_505886/gene-P167DRAFT_575698/gene-P167DRAFT_521661	P167DRAFT_539836/P167DRAFT_574959/P167DRAFT_505886/P167DRAFT_575698/P167DRAFT_521661	5	5	gene-P167DRAFT_539836/gene-P167DRAFT_574959/gene-P167DRAFT_505886/gene-P167DRAFT_575698/gene-P167DRAFT_521661	0
BP	GO:0099131	ATP hydrolysis coupled ion transmembrane transport	5/1762	11/2516	0.978749	0.99876	gene-P167DRAFT_539836/gene-P167DRAFT_574959/gene-P167DRAFT_505886/gene-P167DRAFT_575698/gene-P167DRAFT_521661	P167DRAFT_539836/P167DRAFT_574959/P167DRAFT_505886/P167DRAFT_575698/P167DRAFT_521661	5	5	gene-P167DRAFT_539836/gene-P167DRAFT_574959/gene-P167DRAFT_505886/gene-P167DRAFT_575698/gene-P167DRAFT_521661	0
BP	GO:0099132	ATP hydrolysis coupled cation transmembrane transport	5/1762	11/2516	0.978749	0.99876	gene-P167DRAFT_539836/gene-P167DRAFT_574959/gene-P167DRAFT_505886/gene-P167DRAFT_575698/gene-P167DRAFT_521661	P167DRAFT_539836/P167DRAFT_574959/P167DRAFT_505886/P167DRAFT_575698/P167DRAFT_521661	5	5	gene-P167DRAFT_539836/gene-P167DRAFT_574959/gene-P167DRAFT_505886/gene-P167DRAFT_575698/gene-P167DRAFT_521661	0
BP	GO:0006793	phosphorus metabolic process	164/1762	254/2516	0.980046	0.99876	gene-P167DRAFT_550606/gene-P167DRAFT_607691/gene-P167DRAFT_538823/gene-P167DRAFT_604010/gene-P167DRAFT_521111/gene-P167DRAFT_551319/gene-P167DRAFT_479395/gene-P167DRAFT_536895/gene-P167DRAFT_533253/gene-P167DRAFT_485713/gene-P167DRAFT_579421/gene-P167DRAFT_536880/gene-P167DRAFT_533059/gene-P167DRAFT_559410/gene-P167DRAFT_488028/gene-P167DRAFT_605982/gene-P167DRAFT_493985/gene-P167DRAFT_530137/gen…	P167DRAFT_550606/P167DRAFT_607691/P167DRAFT_538823/P167DRAFT_604010/P167DRAFT_521111/P167DRAFT_551319/P167DRAFT_479395/P167DRAFT_536895/P167DRAFT_533253/P167DRAFT_485713/P167DRAFT_579421/P167DRAFT_536880/P167DRAFT_533059/P167DRAFT_559410/P167DRAFT_488028/P167DRAFT_605982/P167DRAFT_493985/P167DRAFT_530137/P167DRAFT_532461/P167DRAFT_483524/P167DRAFT_567459/P167DRAFT_1242/P167DRAFT_491660/P167DRAFT_…	164	91	gene-P167DRAFT_607691/gene-P167DRAFT_521111/gene-P167DRAFT_479395/gene-P167DRAFT_533059/gene-P167DRAFT_493985/gene-P167DRAFT_532461/gene-P167DRAFT_483524/gene-P167DRAFT_1242/gene-P167DRAFT_566785/gene-P167DRAFT_533612/gene-P167DRAFT_493769/gene-P167DRAFT_520283/gene-P167DRAFT_539959/gene-P167DRAFT_114840/gene-P167DRAFT_542742/gene-P167DRAFT_478497/gene-P167DRAFT_505780/gene-P167DRAFT_541476/gene-…	73	gene-P167DRAFT_550606/gene-P167DRAFT_538823/gene-P167DRAFT_604010/gene-P167DRAFT_551319/gene-P167DRAFT_536895/gene-P167DRAFT_533253/gene-P167DRAFT_485713/gene-P167DRAFT_579421/gene-P167DRAFT_536880/gene-P167DRAFT_559410/gene-P167DRAFT_488028/gene-P167DRAFT_605982/gene-P167DRAFT_530137/gene-P167DRAFT_567459/gene-P167DRAFT_491660/gene-P167DRAFT_526050/gene-P167DRAFT_544797/gene-P167DRAFT_556032/gen…
BP	GO:0006796	phosphate-containing compound metabolic process	163/1762	253/2516	0.982151	0.99876	gene-P167DRAFT_550606/gene-P167DRAFT_607691/gene-P167DRAFT_538823/gene-P167DRAFT_604010/gene-P167DRAFT_551319/gene-P167DRAFT_479395/gene-P167DRAFT_536895/gene-P167DRAFT_533253/gene-P167DRAFT_485713/gene-P167DRAFT_579421/gene-P167DRAFT_536880/gene-P167DRAFT_533059/gene-P167DRAFT_559410/gene-P167DRAFT_488028/gene-P167DRAFT_605982/gene-P167DRAFT_493985/gene-P167DRAFT_530137/gene-P167DRAFT_532461/gen…	P167DRAFT_550606/P167DRAFT_607691/P167DRAFT_538823/P167DRAFT_604010/P167DRAFT_551319/P167DRAFT_479395/P167DRAFT_536895/P167DRAFT_533253/P167DRAFT_485713/P167DRAFT_579421/P167DRAFT_536880/P167DRAFT_533059/P167DRAFT_559410/P167DRAFT_488028/P167DRAFT_605982/P167DRAFT_493985/P167DRAFT_530137/P167DRAFT_532461/P167DRAFT_483524/P167DRAFT_567459/P167DRAFT_1242/P167DRAFT_491660/P167DRAFT_566785/P167DRAFT_…	163	90	gene-P167DRAFT_607691/gene-P167DRAFT_479395/gene-P167DRAFT_533059/gene-P167DRAFT_493985/gene-P167DRAFT_532461/gene-P167DRAFT_483524/gene-P167DRAFT_1242/gene-P167DRAFT_566785/gene-P167DRAFT_533612/gene-P167DRAFT_493769/gene-P167DRAFT_520283/gene-P167DRAFT_539959/gene-P167DRAFT_114840/gene-P167DRAFT_542742/gene-P167DRAFT_478497/gene-P167DRAFT_505780/gene-P167DRAFT_541476/gene-P167DRAFT_489118/gene-…	73	gene-P167DRAFT_550606/gene-P167DRAFT_538823/gene-P167DRAFT_604010/gene-P167DRAFT_551319/gene-P167DRAFT_536895/gene-P167DRAFT_533253/gene-P167DRAFT_485713/gene-P167DRAFT_579421/gene-P167DRAFT_536880/gene-P167DRAFT_559410/gene-P167DRAFT_488028/gene-P167DRAFT_605982/gene-P167DRAFT_530137/gene-P167DRAFT_567459/gene-P167DRAFT_491660/gene-P167DRAFT_526050/gene-P167DRAFT_544797/gene-P167DRAFT_556032/gen…
BP	GO:0044085	cellular component biogenesis	33/1762	57/2516	0.982852	0.99876	gene-P167DRAFT_539126/gene-P167DRAFT_487098/gene-P167DRAFT_607426/gene-P167DRAFT_571545/gene-P167DRAFT_605166/gene-P167DRAFT_605145/gene-P167DRAFT_554784/gene-P167DRAFT_506622/gene-P167DRAFT_479543/gene-P167DRAFT_486854/gene-P167DRAFT_606281/gene-P167DRAFT_492787/gene-P167DRAFT_531798/gene-P167DRAFT_521774/gene-P167DRAFT_604690/gene-P167DRAFT_520996/gene-P167DRAFT_605171/gene-P167DRAFT_480360/gen…	P167DRAFT_539126/P167DRAFT_487098/P167DRAFT_607426/P167DRAFT_571545/P167DRAFT_605166/P167DRAFT_605145/P167DRAFT_554784/P167DRAFT_506622/P167DRAFT_479543/P167DRAFT_486854/P167DRAFT_606281/P167DRAFT_492787/P167DRAFT_531798/P167DRAFT_521774/P167DRAFT_604690/P167DRAFT_520996/P167DRAFT_605171/P167DRAFT_480360/P167DRAFT_552220/P167DRAFT_556195/P167DRAFT_601532/P167DRAFT_561499/P167DRAFT_574719/P167DRAF…	33	20	gene-P167DRAFT_539126/gene-P167DRAFT_605166/gene-P167DRAFT_605145/gene-P167DRAFT_554784/gene-P167DRAFT_506622/gene-P167DRAFT_479543/gene-P167DRAFT_486854/gene-P167DRAFT_492787/gene-P167DRAFT_521774/gene-P167DRAFT_604690/gene-P167DRAFT_520996/gene-P167DRAFT_480360/gene-P167DRAFT_552220/gene-P167DRAFT_556195/gene-P167DRAFT_601532/gene-P167DRAFT_561499/gene-P167DRAFT_542328/gene-P167DRAFT_534819/gen…	13	gene-P167DRAFT_487098/gene-P167DRAFT_607426/gene-P167DRAFT_571545/gene-P167DRAFT_606281/gene-P167DRAFT_531798/gene-P167DRAFT_605171/gene-P167DRAFT_574719/gene-P167DRAFT_534647/gene-P167DRAFT_547430/gene-P167DRAFT_532137/gene-P167DRAFT_532500/gene-P167DRAFT_561287/gene-P167DRAFT_524234
BP	GO:0098655	cation transmembrane transport	13/1762	25/2516	0.983158	0.99876	gene-P167DRAFT_491034/gene-P167DRAFT_558453/gene-P167DRAFT_556032/gene-P167DRAFT_566155/gene-P167DRAFT_564413/gene-P167DRAFT_539836/gene-P167DRAFT_574959/gene-P167DRAFT_505886/gene-P167DRAFT_575698/gene-P167DRAFT_532204/gene-P167DRAFT_521661/gene-P167DRAFT_538510/gene-P167DRAFT_485197	P167DRAFT_491034/P167DRAFT_558453/P167DRAFT_556032/P167DRAFT_566155/P167DRAFT_564413/P167DRAFT_539836/P167DRAFT_574959/P167DRAFT_505886/P167DRAFT_575698/P167DRAFT_532204/P167DRAFT_521661/P167DRAFT_538510/P167DRAFT_485197	13	9	gene-P167DRAFT_558453/gene-P167DRAFT_564413/gene-P167DRAFT_539836/gene-P167DRAFT_574959/gene-P167DRAFT_505886/gene-P167DRAFT_575698/gene-P167DRAFT_532204/gene-P167DRAFT_521661/gene-P167DRAFT_485197	4	gene-P167DRAFT_491034/gene-P167DRAFT_556032/gene-P167DRAFT_566155/gene-P167DRAFT_538510
BP	GO:0098660	inorganic ion transmembrane transport	13/1762	25/2516	0.983158	0.99876	gene-P167DRAFT_491034/gene-P167DRAFT_558453/gene-P167DRAFT_556032/gene-P167DRAFT_566155/gene-P167DRAFT_564413/gene-P167DRAFT_539836/gene-P167DRAFT_574959/gene-P167DRAFT_505886/gene-P167DRAFT_575698/gene-P167DRAFT_532204/gene-P167DRAFT_521661/gene-P167DRAFT_538510/gene-P167DRAFT_485197	P167DRAFT_491034/P167DRAFT_558453/P167DRAFT_556032/P167DRAFT_566155/P167DRAFT_564413/P167DRAFT_539836/P167DRAFT_574959/P167DRAFT_505886/P167DRAFT_575698/P167DRAFT_532204/P167DRAFT_521661/P167DRAFT_538510/P167DRAFT_485197	13	9	gene-P167DRAFT_558453/gene-P167DRAFT_564413/gene-P167DRAFT_539836/gene-P167DRAFT_574959/gene-P167DRAFT_505886/gene-P167DRAFT_575698/gene-P167DRAFT_532204/gene-P167DRAFT_521661/gene-P167DRAFT_485197	4	gene-P167DRAFT_491034/gene-P167DRAFT_556032/gene-P167DRAFT_566155/gene-P167DRAFT_538510
BP	GO:0098662	inorganic cation transmembrane transport	13/1762	25/2516	0.983158	0.99876	gene-P167DRAFT_491034/gene-P167DRAFT_558453/gene-P167DRAFT_556032/gene-P167DRAFT_566155/gene-P167DRAFT_564413/gene-P167DRAFT_539836/gene-P167DRAFT_574959/gene-P167DRAFT_505886/gene-P167DRAFT_575698/gene-P167DRAFT_532204/gene-P167DRAFT_521661/gene-P167DRAFT_538510/gene-P167DRAFT_485197	P167DRAFT_491034/P167DRAFT_558453/P167DRAFT_556032/P167DRAFT_566155/P167DRAFT_564413/P167DRAFT_539836/P167DRAFT_574959/P167DRAFT_505886/P167DRAFT_575698/P167DRAFT_532204/P167DRAFT_521661/P167DRAFT_538510/P167DRAFT_485197	13	9	gene-P167DRAFT_558453/gene-P167DRAFT_564413/gene-P167DRAFT_539836/gene-P167DRAFT_574959/gene-P167DRAFT_505886/gene-P167DRAFT_575698/gene-P167DRAFT_532204/gene-P167DRAFT_521661/gene-P167DRAFT_485197	4	gene-P167DRAFT_491034/gene-P167DRAFT_556032/gene-P167DRAFT_566155/gene-P167DRAFT_538510
BP	GO:0006650	glycerophospholipid metabolic process	10/1762	20/2516	0.983368	0.99876	gene-P167DRAFT_491660/gene-P167DRAFT_520283/gene-P167DRAFT_530700/gene-P167DRAFT_523456/gene-P167DRAFT_500505/gene-P167DRAFT_602201/gene-P167DRAFT_438881/gene-P167DRAFT_606774/gene-P167DRAFT_198038/gene-P167DRAFT_255285	P167DRAFT_491660/P167DRAFT_520283/P167DRAFT_530700/P167DRAFT_523456/P167DRAFT_500505/P167DRAFT_602201/P167DRAFT_438881/P167DRAFT_606774/P167DRAFT_198038/P167DRAFT_255285	10	6	gene-P167DRAFT_520283/gene-P167DRAFT_530700/gene-P167DRAFT_523456/gene-P167DRAFT_602201/gene-P167DRAFT_198038/gene-P167DRAFT_255285	4	gene-P167DRAFT_491660/gene-P167DRAFT_500505/gene-P167DRAFT_438881/gene-P167DRAFT_606774
BP	GO:0046486	glycerolipid metabolic process	10/1762	20/2516	0.983368	0.99876	gene-P167DRAFT_491660/gene-P167DRAFT_520283/gene-P167DRAFT_530700/gene-P167DRAFT_523456/gene-P167DRAFT_500505/gene-P167DRAFT_602201/gene-P167DRAFT_438881/gene-P167DRAFT_606774/gene-P167DRAFT_198038/gene-P167DRAFT_255285	P167DRAFT_491660/P167DRAFT_520283/P167DRAFT_530700/P167DRAFT_523456/P167DRAFT_500505/P167DRAFT_602201/P167DRAFT_438881/P167DRAFT_606774/P167DRAFT_198038/P167DRAFT_255285	10	6	gene-P167DRAFT_520283/gene-P167DRAFT_530700/gene-P167DRAFT_523456/gene-P167DRAFT_602201/gene-P167DRAFT_198038/gene-P167DRAFT_255285	4	gene-P167DRAFT_491660/gene-P167DRAFT_500505/gene-P167DRAFT_438881/gene-P167DRAFT_606774
BP	GO:0046488	phosphatidylinositol metabolic process	10/1762	20/2516	0.983368	0.99876	gene-P167DRAFT_491660/gene-P167DRAFT_520283/gene-P167DRAFT_530700/gene-P167DRAFT_523456/gene-P167DRAFT_500505/gene-P167DRAFT_602201/gene-P167DRAFT_438881/gene-P167DRAFT_606774/gene-P167DRAFT_198038/gene-P167DRAFT_255285	P167DRAFT_491660/P167DRAFT_520283/P167DRAFT_530700/P167DRAFT_523456/P167DRAFT_500505/P167DRAFT_602201/P167DRAFT_438881/P167DRAFT_606774/P167DRAFT_198038/P167DRAFT_255285	10	6	gene-P167DRAFT_520283/gene-P167DRAFT_530700/gene-P167DRAFT_523456/gene-P167DRAFT_602201/gene-P167DRAFT_198038/gene-P167DRAFT_255285	4	gene-P167DRAFT_491660/gene-P167DRAFT_500505/gene-P167DRAFT_438881/gene-P167DRAFT_606774
BP	GO:0008654	phospholipid biosynthetic process	11/1762	22/2516	0.986447	0.99876	gene-P167DRAFT_485713/gene-P167DRAFT_520283/gene-P167DRAFT_334903/gene-P167DRAFT_530700/gene-P167DRAFT_523456/gene-P167DRAFT_529941/gene-P167DRAFT_500505/gene-P167DRAFT_602201/gene-P167DRAFT_483113/gene-P167DRAFT_606774/gene-P167DRAFT_255285	P167DRAFT_485713/P167DRAFT_520283/P167DRAFT_334903/P167DRAFT_530700/P167DRAFT_523456/P167DRAFT_529941/P167DRAFT_500505/P167DRAFT_602201/P167DRAFT_483113/P167DRAFT_606774/P167DRAFT_255285	11	8	gene-P167DRAFT_520283/gene-P167DRAFT_334903/gene-P167DRAFT_530700/gene-P167DRAFT_523456/gene-P167DRAFT_529941/gene-P167DRAFT_602201/gene-P167DRAFT_483113/gene-P167DRAFT_255285	3	gene-P167DRAFT_485713/gene-P167DRAFT_500505/gene-P167DRAFT_606774
BP	GO:0006643	membrane lipid metabolic process	8/1762	17/2516	0.987668	0.99876	gene-P167DRAFT_520283/gene-P167DRAFT_530700/gene-P167DRAFT_523456/gene-P167DRAFT_500505/gene-P167DRAFT_602201/gene-P167DRAFT_438881/gene-P167DRAFT_606774/gene-P167DRAFT_255285	P167DRAFT_520283/P167DRAFT_530700/P167DRAFT_523456/P167DRAFT_500505/P167DRAFT_602201/P167DRAFT_438881/P167DRAFT_606774/P167DRAFT_255285	8	5	gene-P167DRAFT_520283/gene-P167DRAFT_530700/gene-P167DRAFT_523456/gene-P167DRAFT_602201/gene-P167DRAFT_255285	3	gene-P167DRAFT_500505/gene-P167DRAFT_438881/gene-P167DRAFT_606774
BP	GO:0044255	cellular lipid metabolic process	28/1762	50/2516	0.988615	0.99876	gene-P167DRAFT_485713/gene-P167DRAFT_481104/gene-P167DRAFT_559410/gene-P167DRAFT_491660/gene-P167DRAFT_573109/gene-P167DRAFT_529255/gene-P167DRAFT_520283/gene-P167DRAFT_538210/gene-P167DRAFT_334903/gene-P167DRAFT_530700/gene-P167DRAFT_547905/gene-P167DRAFT_523456/gene-P167DRAFT_529941/gene-P167DRAFT_500505/gene-P167DRAFT_488756/gene-P167DRAFT_536527/gene-P167DRAFT_602201/gene-P167DRAFT_479095/gen…	P167DRAFT_485713/P167DRAFT_481104/P167DRAFT_559410/P167DRAFT_491660/P167DRAFT_573109/P167DRAFT_529255/P167DRAFT_520283/P167DRAFT_538210/P167DRAFT_334903/P167DRAFT_530700/P167DRAFT_547905/P167DRAFT_523456/P167DRAFT_529941/P167DRAFT_500505/P167DRAFT_488756/P167DRAFT_536527/P167DRAFT_602201/P167DRAFT_479095/P167DRAFT_483113/P167DRAFT_438881/P167DRAFT_564595/P167DRAFT_606774/P167DRAFT_552837/P167DRAF…	28	18	gene-P167DRAFT_481104/gene-P167DRAFT_573109/gene-P167DRAFT_520283/gene-P167DRAFT_538210/gene-P167DRAFT_334903/gene-P167DRAFT_530700/gene-P167DRAFT_547905/gene-P167DRAFT_523456/gene-P167DRAFT_529941/gene-P167DRAFT_488756/gene-P167DRAFT_536527/gene-P167DRAFT_602201/gene-P167DRAFT_483113/gene-P167DRAFT_564595/gene-P167DRAFT_567225/gene-P167DRAFT_483220/gene-P167DRAFT_198038/gene-P167DRAFT_255285	10	gene-P167DRAFT_485713/gene-P167DRAFT_559410/gene-P167DRAFT_491660/gene-P167DRAFT_529255/gene-P167DRAFT_500505/gene-P167DRAFT_479095/gene-P167DRAFT_438881/gene-P167DRAFT_606774/gene-P167DRAFT_552837/gene-P167DRAFT_506565
BP	GO:0008033	tRNA processing	15/1762	29/2516	0.98888	0.99876	gene-P167DRAFT_512745/gene-P167DRAFT_516393/gene-P167DRAFT_521243/gene-P167DRAFT_532543/gene-P167DRAFT_500881/gene-P167DRAFT_603148/gene-P167DRAFT_578830/gene-P167DRAFT_531087/gene-P167DRAFT_343614/gene-P167DRAFT_535558/gene-P167DRAFT_539914/gene-P167DRAFT_565152/gene-P167DRAFT_551211/gene-P167DRAFT_565145/gene-P167DRAFT_542953	P167DRAFT_512745/P167DRAFT_516393/P167DRAFT_521243/P167DRAFT_532543/P167DRAFT_500881/P167DRAFT_603148/P167DRAFT_578830/P167DRAFT_531087/P167DRAFT_343614/P167DRAFT_535558/P167DRAFT_539914/P167DRAFT_565152/P167DRAFT_551211/P167DRAFT_565145/P167DRAFT_542953	15	9	gene-P167DRAFT_516393/gene-P167DRAFT_521243/gene-P167DRAFT_532543/gene-P167DRAFT_343614/gene-P167DRAFT_535558/gene-P167DRAFT_539914/gene-P167DRAFT_565152/gene-P167DRAFT_551211/gene-P167DRAFT_565145	6	gene-P167DRAFT_512745/gene-P167DRAFT_500881/gene-P167DRAFT_603148/gene-P167DRAFT_578830/gene-P167DRAFT_531087/gene-P167DRAFT_542953
BP	GO:0015074	DNA integration	5/1762	12/2516	0.990728	0.99876	gene-P167DRAFT_579187/novel.1212/novel.869/novel.584/novel.2497	P167DRAFT_579187/-/-/-/-	5	3	gene-P167DRAFT_579187/novel.869/novel.584	2	novel.1212/novel.2497
BP	GO:0015672	monovalent inorganic cation transport	10/1762	21/2516	0.991587	0.99876	gene-P167DRAFT_570958/gene-P167DRAFT_556032/gene-P167DRAFT_566155/gene-P167DRAFT_564413/gene-P167DRAFT_539836/gene-P167DRAFT_574959/gene-P167DRAFT_505886/gene-P167DRAFT_575698/gene-P167DRAFT_521661/gene-P167DRAFT_538510	P167DRAFT_570958/P167DRAFT_556032/P167DRAFT_566155/P167DRAFT_564413/P167DRAFT_539836/P167DRAFT_574959/P167DRAFT_505886/P167DRAFT_575698/P167DRAFT_521661/P167DRAFT_538510	10	6	gene-P167DRAFT_564413/gene-P167DRAFT_539836/gene-P167DRAFT_574959/gene-P167DRAFT_505886/gene-P167DRAFT_575698/gene-P167DRAFT_521661	4	gene-P167DRAFT_570958/gene-P167DRAFT_556032/gene-P167DRAFT_566155/gene-P167DRAFT_538510
BP	GO:0006518	peptide metabolic process	88/1762	144/2516	0.9929	0.99876	gene-P167DRAFT_577132/gene-P167DRAFT_610006/gene-P167DRAFT_524825/gene-P167DRAFT_532015/gene-P167DRAFT_604701/gene-P167DRAFT_542329/gene-P167DRAFT_532844/gene-P167DRAFT_567268/gene-P167DRAFT_517673/gene-P167DRAFT_537622/gene-P167DRAFT_521054/gene-P167DRAFT_504436/gene-P167DRAFT_531263/gene-P167DRAFT_489583/gene-P167DRAFT_527100/gene-P167DRAFT_592009/gene-P167DRAFT_607189/gene-P167DRAFT_515774/gen…	P167DRAFT_577132/P167DRAFT_610006/P167DRAFT_524825/P167DRAFT_532015/P167DRAFT_604701/P167DRAFT_542329/P167DRAFT_532844/P167DRAFT_567268/P167DRAFT_517673/P167DRAFT_537622/P167DRAFT_521054/P167DRAFT_504436/P167DRAFT_531263/P167DRAFT_489583/P167DRAFT_527100/P167DRAFT_592009/P167DRAFT_607189/P167DRAFT_515774/P167DRAFT_533556/P167DRAFT_578514/P167DRAFT_602985/P167DRAFT_540225/P167DRAFT_550854/P167DRAF…	88	57	gene-P167DRAFT_577132/gene-P167DRAFT_524825/gene-P167DRAFT_532015/gene-P167DRAFT_517673/gene-P167DRAFT_504436/gene-P167DRAFT_489583/gene-P167DRAFT_592009/gene-P167DRAFT_533556/gene-P167DRAFT_602985/gene-P167DRAFT_355651/gene-P167DRAFT_540410/gene-P167DRAFT_222641/gene-P167DRAFT_531125/gene-P167DRAFT_538190/gene-P167DRAFT_533857/gene-P167DRAFT_532819/gene-P167DRAFT_554953/gene-P167DRAFT_534926/nov…	31	gene-P167DRAFT_610006/gene-P167DRAFT_604701/gene-P167DRAFT_542329/gene-P167DRAFT_532844/gene-P167DRAFT_567268/gene-P167DRAFT_537622/gene-P167DRAFT_521054/gene-P167DRAFT_531263/gene-P167DRAFT_527100/gene-P167DRAFT_607189/gene-P167DRAFT_515774/gene-P167DRAFT_578514/gene-P167DRAFT_540225/gene-P167DRAFT_550854/gene-P167DRAFT_505208/gene-P167DRAFT_496316/gene-P167DRAFT_532027/gene-P167DRAFT_544645/gen…
BP	GO:1902600	proton transmembrane transport	8/1762	18/2516	0.994145	0.99876	gene-P167DRAFT_556032/gene-P167DRAFT_566155/gene-P167DRAFT_539836/gene-P167DRAFT_574959/gene-P167DRAFT_505886/gene-P167DRAFT_575698/gene-P167DRAFT_521661/gene-P167DRAFT_538510	P167DRAFT_556032/P167DRAFT_566155/P167DRAFT_539836/P167DRAFT_574959/P167DRAFT_505886/P167DRAFT_575698/P167DRAFT_521661/P167DRAFT_538510	8	5	gene-P167DRAFT_539836/gene-P167DRAFT_574959/gene-P167DRAFT_505886/gene-P167DRAFT_575698/gene-P167DRAFT_521661	3	gene-P167DRAFT_556032/gene-P167DRAFT_566155/gene-P167DRAFT_538510
BP	GO:0043043	peptide biosynthetic process	83/1762	137/2516	0.994224	0.99876	gene-P167DRAFT_577132/gene-P167DRAFT_610006/gene-P167DRAFT_532015/gene-P167DRAFT_604701/gene-P167DRAFT_542329/gene-P167DRAFT_532844/gene-P167DRAFT_567268/gene-P167DRAFT_517673/gene-P167DRAFT_537622/gene-P167DRAFT_521054/gene-P167DRAFT_531263/gene-P167DRAFT_489583/gene-P167DRAFT_527100/gene-P167DRAFT_592009/gene-P167DRAFT_607189/gene-P167DRAFT_515774/gene-P167DRAFT_533556/gene-P167DRAFT_578514/gen…	P167DRAFT_577132/P167DRAFT_610006/P167DRAFT_532015/P167DRAFT_604701/P167DRAFT_542329/P167DRAFT_532844/P167DRAFT_567268/P167DRAFT_517673/P167DRAFT_537622/P167DRAFT_521054/P167DRAFT_531263/P167DRAFT_489583/P167DRAFT_527100/P167DRAFT_592009/P167DRAFT_607189/P167DRAFT_515774/P167DRAFT_533556/P167DRAFT_578514/P167DRAFT_602985/P167DRAFT_540225/P167DRAFT_550854/P167DRAFT_355651/P167DRAFT_505208/P167DRAF…	83	53	gene-P167DRAFT_577132/gene-P167DRAFT_532015/gene-P167DRAFT_517673/gene-P167DRAFT_489583/gene-P167DRAFT_592009/gene-P167DRAFT_533556/gene-P167DRAFT_602985/gene-P167DRAFT_355651/gene-P167DRAFT_540410/gene-P167DRAFT_222641/gene-P167DRAFT_531125/gene-P167DRAFT_538190/gene-P167DRAFT_533857/gene-P167DRAFT_532819/gene-P167DRAFT_554953/gene-P167DRAFT_534926/novel.1286/gene-P167DRAFT_538488/gene-P167DRAFT…	30	gene-P167DRAFT_610006/gene-P167DRAFT_604701/gene-P167DRAFT_542329/gene-P167DRAFT_532844/gene-P167DRAFT_567268/gene-P167DRAFT_537622/gene-P167DRAFT_521054/gene-P167DRAFT_531263/gene-P167DRAFT_527100/gene-P167DRAFT_607189/gene-P167DRAFT_515774/gene-P167DRAFT_578514/gene-P167DRAFT_540225/gene-P167DRAFT_550854/gene-P167DRAFT_505208/gene-P167DRAFT_496316/gene-P167DRAFT_532027/gene-P167DRAFT_544645/gen…
BP	GO:0043603	cellular amide metabolic process	96/1762	157/2516	0.994608	0.99876	gene-P167DRAFT_577132/gene-P167DRAFT_610006/gene-P167DRAFT_524825/gene-P167DRAFT_532015/gene-P167DRAFT_573351/gene-P167DRAFT_604701/gene-P167DRAFT_552817/gene-P167DRAFT_573270/gene-P167DRAFT_542329/gene-P167DRAFT_532844/gene-P167DRAFT_534385/gene-P167DRAFT_567268/gene-P167DRAFT_517673/gene-P167DRAFT_537622/gene-P167DRAFT_521054/gene-P167DRAFT_504436/gene-P167DRAFT_531263/gene-P167DRAFT_489583/gen…	P167DRAFT_577132/P167DRAFT_610006/P167DRAFT_524825/P167DRAFT_532015/P167DRAFT_573351/P167DRAFT_604701/P167DRAFT_552817/P167DRAFT_573270/P167DRAFT_542329/P167DRAFT_532844/P167DRAFT_534385/P167DRAFT_567268/P167DRAFT_517673/P167DRAFT_537622/P167DRAFT_521054/P167DRAFT_504436/P167DRAFT_531263/P167DRAFT_489583/P167DRAFT_527100/P167DRAFT_592009/P167DRAFT_479653/P167DRAFT_607189/P167DRAFT_515774/P167DRAF…	96	60	gene-P167DRAFT_577132/gene-P167DRAFT_524825/gene-P167DRAFT_532015/gene-P167DRAFT_573270/gene-P167DRAFT_517673/gene-P167DRAFT_504436/gene-P167DRAFT_489583/gene-P167DRAFT_592009/gene-P167DRAFT_533556/gene-P167DRAFT_602985/gene-P167DRAFT_355651/gene-P167DRAFT_540410/gene-P167DRAFT_222641/gene-P167DRAFT_531125/gene-P167DRAFT_538190/gene-P167DRAFT_533857/gene-P167DRAFT_532819/gene-P167DRAFT_554953/gen…	36	gene-P167DRAFT_610006/gene-P167DRAFT_573351/gene-P167DRAFT_604701/gene-P167DRAFT_552817/gene-P167DRAFT_542329/gene-P167DRAFT_532844/gene-P167DRAFT_534385/gene-P167DRAFT_567268/gene-P167DRAFT_537622/gene-P167DRAFT_521054/gene-P167DRAFT_531263/gene-P167DRAFT_527100/gene-P167DRAFT_479653/gene-P167DRAFT_607189/gene-P167DRAFT_515774/gene-P167DRAFT_578514/gene-P167DRAFT_540225/gene-P167DRAFT_550854/gen…
BP	GO:0043604	amide biosynthetic process	88/1762	145/2516	0.994911	0.99876	gene-P167DRAFT_577132/gene-P167DRAFT_610006/gene-P167DRAFT_532015/gene-P167DRAFT_573351/gene-P167DRAFT_604701/gene-P167DRAFT_552817/gene-P167DRAFT_542329/gene-P167DRAFT_532844/gene-P167DRAFT_534385/gene-P167DRAFT_567268/gene-P167DRAFT_517673/gene-P167DRAFT_537622/gene-P167DRAFT_521054/gene-P167DRAFT_531263/gene-P167DRAFT_489583/gene-P167DRAFT_527100/gene-P167DRAFT_592009/gene-P167DRAFT_479653/gen…	P167DRAFT_577132/P167DRAFT_610006/P167DRAFT_532015/P167DRAFT_573351/P167DRAFT_604701/P167DRAFT_552817/P167DRAFT_542329/P167DRAFT_532844/P167DRAFT_534385/P167DRAFT_567268/P167DRAFT_517673/P167DRAFT_537622/P167DRAFT_521054/P167DRAFT_531263/P167DRAFT_489583/P167DRAFT_527100/P167DRAFT_592009/P167DRAFT_479653/P167DRAFT_607189/P167DRAFT_515774/P167DRAFT_533556/P167DRAFT_578514/P167DRAFT_602985/P167DRAF…	88	53	gene-P167DRAFT_577132/gene-P167DRAFT_532015/gene-P167DRAFT_517673/gene-P167DRAFT_489583/gene-P167DRAFT_592009/gene-P167DRAFT_533556/gene-P167DRAFT_602985/gene-P167DRAFT_355651/gene-P167DRAFT_540410/gene-P167DRAFT_222641/gene-P167DRAFT_531125/gene-P167DRAFT_538190/gene-P167DRAFT_533857/gene-P167DRAFT_532819/gene-P167DRAFT_554953/gene-P167DRAFT_534926/novel.1286/gene-P167DRAFT_538488/gene-P167DRAFT…	35	gene-P167DRAFT_610006/gene-P167DRAFT_573351/gene-P167DRAFT_604701/gene-P167DRAFT_552817/gene-P167DRAFT_542329/gene-P167DRAFT_532844/gene-P167DRAFT_534385/gene-P167DRAFT_567268/gene-P167DRAFT_537622/gene-P167DRAFT_521054/gene-P167DRAFT_531263/gene-P167DRAFT_527100/gene-P167DRAFT_479653/gene-P167DRAFT_607189/gene-P167DRAFT_515774/gene-P167DRAFT_578514/gene-P167DRAFT_540225/gene-P167DRAFT_550854/gen…
BP	GO:0019538	protein metabolic process	303/1762	465/2516	0.99493	0.99876	gene-P167DRAFT_562946/gene-P167DRAFT_577132/gene-P167DRAFT_509918/gene-P167DRAFT_513594/gene-P167DRAFT_550606/gene-P167DRAFT_515893/gene-P167DRAFT_607691/gene-P167DRAFT_529509/gene-P167DRAFT_573316/gene-P167DRAFT_604010/gene-P167DRAFT_474800/gene-P167DRAFT_479395/gene-P167DRAFT_500036/gene-P167DRAFT_579421/gene-P167DRAFT_610006/gene-P167DRAFT_532015/gene-P167DRAFT_525704/gene-P167DRAFT_516955/gen…	P167DRAFT_562946/P167DRAFT_577132/P167DRAFT_509918/P167DRAFT_513594/P167DRAFT_550606/P167DRAFT_515893/P167DRAFT_607691/P167DRAFT_529509/P167DRAFT_573316/P167DRAFT_604010/P167DRAFT_474800/P167DRAFT_479395/P167DRAFT_500036/P167DRAFT_579421/P167DRAFT_610006/P167DRAFT_532015/P167DRAFT_525704/P167DRAFT_516955/P167DRAFT_605982/P167DRAFT_604701/P167DRAFT_493985/P167DRAFT_530137/P167DRAFT_483524/P167DRAF…	303	176	gene-P167DRAFT_577132/gene-P167DRAFT_607691/gene-P167DRAFT_573316/gene-P167DRAFT_474800/gene-P167DRAFT_479395/gene-P167DRAFT_532015/gene-P167DRAFT_516955/gene-P167DRAFT_493985/gene-P167DRAFT_483524/gene-P167DRAFT_493097/gene-P167DRAFT_1242/gene-P167DRAFT_566785/gene-P167DRAFT_533612/gene-P167DRAFT_542118/gene-P167DRAFT_514835/gene-P167DRAFT_480134/gene-P167DRAFT_520283/gene-P167DRAFT_539959/gene-…	127	gene-P167DRAFT_562946/gene-P167DRAFT_509918/gene-P167DRAFT_513594/gene-P167DRAFT_550606/gene-P167DRAFT_515893/gene-P167DRAFT_529509/gene-P167DRAFT_604010/gene-P167DRAFT_500036/gene-P167DRAFT_579421/gene-P167DRAFT_610006/gene-P167DRAFT_525704/gene-P167DRAFT_605982/gene-P167DRAFT_604701/gene-P167DRAFT_530137/gene-P167DRAFT_567459/gene-P167DRAFT_542329/gene-P167DRAFT_532844/gene-P167DRAFT_479469/gen…
BP	GO:0006644	phospholipid metabolic process	16/1762	32/2516	0.995078	0.99876	gene-P167DRAFT_485713/gene-P167DRAFT_559410/gene-P167DRAFT_491660/gene-P167DRAFT_520283/gene-P167DRAFT_334903/gene-P167DRAFT_530700/gene-P167DRAFT_523456/gene-P167DRAFT_529941/gene-P167DRAFT_500505/gene-P167DRAFT_488756/gene-P167DRAFT_602201/gene-P167DRAFT_483113/gene-P167DRAFT_438881/gene-P167DRAFT_606774/gene-P167DRAFT_198038/gene-P167DRAFT_255285	P167DRAFT_485713/P167DRAFT_559410/P167DRAFT_491660/P167DRAFT_520283/P167DRAFT_334903/P167DRAFT_530700/P167DRAFT_523456/P167DRAFT_529941/P167DRAFT_500505/P167DRAFT_488756/P167DRAFT_602201/P167DRAFT_483113/P167DRAFT_438881/P167DRAFT_606774/P167DRAFT_198038/P167DRAFT_255285	16	10	gene-P167DRAFT_520283/gene-P167DRAFT_334903/gene-P167DRAFT_530700/gene-P167DRAFT_523456/gene-P167DRAFT_529941/gene-P167DRAFT_488756/gene-P167DRAFT_602201/gene-P167DRAFT_483113/gene-P167DRAFT_198038/gene-P167DRAFT_255285	6	gene-P167DRAFT_485713/gene-P167DRAFT_559410/gene-P167DRAFT_491660/gene-P167DRAFT_500505/gene-P167DRAFT_438881/gene-P167DRAFT_606774
BP	GO:0006412	translation	81/1762	135/2516	0.996008	0.99876	gene-P167DRAFT_577132/gene-P167DRAFT_610006/gene-P167DRAFT_532015/gene-P167DRAFT_604701/gene-P167DRAFT_542329/gene-P167DRAFT_532844/gene-P167DRAFT_567268/gene-P167DRAFT_517673/gene-P167DRAFT_537622/gene-P167DRAFT_521054/gene-P167DRAFT_531263/gene-P167DRAFT_489583/gene-P167DRAFT_527100/gene-P167DRAFT_592009/gene-P167DRAFT_607189/gene-P167DRAFT_515774/gene-P167DRAFT_533556/gene-P167DRAFT_578514/gen…	P167DRAFT_577132/P167DRAFT_610006/P167DRAFT_532015/P167DRAFT_604701/P167DRAFT_542329/P167DRAFT_532844/P167DRAFT_567268/P167DRAFT_517673/P167DRAFT_537622/P167DRAFT_521054/P167DRAFT_531263/P167DRAFT_489583/P167DRAFT_527100/P167DRAFT_592009/P167DRAFT_607189/P167DRAFT_515774/P167DRAFT_533556/P167DRAFT_578514/P167DRAFT_602985/P167DRAFT_540225/P167DRAFT_550854/P167DRAFT_355651/P167DRAFT_505208/P167DRAF…	81	52	gene-P167DRAFT_577132/gene-P167DRAFT_532015/gene-P167DRAFT_517673/gene-P167DRAFT_489583/gene-P167DRAFT_592009/gene-P167DRAFT_533556/gene-P167DRAFT_602985/gene-P167DRAFT_355651/gene-P167DRAFT_540410/gene-P167DRAFT_222641/gene-P167DRAFT_531125/gene-P167DRAFT_538190/gene-P167DRAFT_533857/gene-P167DRAFT_532819/gene-P167DRAFT_554953/gene-P167DRAFT_534926/novel.1286/gene-P167DRAFT_538488/gene-P167DRAFT…	29	gene-P167DRAFT_610006/gene-P167DRAFT_604701/gene-P167DRAFT_542329/gene-P167DRAFT_532844/gene-P167DRAFT_567268/gene-P167DRAFT_537622/gene-P167DRAFT_521054/gene-P167DRAFT_531263/gene-P167DRAFT_527100/gene-P167DRAFT_607189/gene-P167DRAFT_515774/gene-P167DRAFT_578514/gene-P167DRAFT_540225/gene-P167DRAFT_550854/gene-P167DRAFT_505208/gene-P167DRAFT_532027/gene-P167DRAFT_544645/gene-P167DRAFT_601717/gen…
BP	GO:0044267	cellular protein metabolic process	265/1762	415/2516	0.99876	0.99876	gene-P167DRAFT_577132/gene-P167DRAFT_509918/gene-P167DRAFT_550606/gene-P167DRAFT_607691/gene-P167DRAFT_529509/gene-P167DRAFT_604010/gene-P167DRAFT_479395/gene-P167DRAFT_500036/gene-P167DRAFT_579421/gene-P167DRAFT_610006/gene-P167DRAFT_532015/gene-P167DRAFT_525704/gene-P167DRAFT_605982/gene-P167DRAFT_604701/gene-P167DRAFT_493985/gene-P167DRAFT_530137/gene-P167DRAFT_483524/gene-P167DRAFT_493097/gen…	P167DRAFT_577132/P167DRAFT_509918/P167DRAFT_550606/P167DRAFT_607691/P167DRAFT_529509/P167DRAFT_604010/P167DRAFT_479395/P167DRAFT_500036/P167DRAFT_579421/P167DRAFT_610006/P167DRAFT_532015/P167DRAFT_525704/P167DRAFT_605982/P167DRAFT_604701/P167DRAFT_493985/P167DRAFT_530137/P167DRAFT_483524/P167DRAFT_493097/P167DRAFT_567459/P167DRAFT_1242/P167DRAFT_566785/P167DRAFT_533612/P167DRAFT_542118/P167DRAFT_…	265	157	gene-P167DRAFT_577132/gene-P167DRAFT_607691/gene-P167DRAFT_479395/gene-P167DRAFT_532015/gene-P167DRAFT_493985/gene-P167DRAFT_483524/gene-P167DRAFT_493097/gene-P167DRAFT_1242/gene-P167DRAFT_566785/gene-P167DRAFT_533612/gene-P167DRAFT_542118/gene-P167DRAFT_480134/gene-P167DRAFT_520283/gene-P167DRAFT_539959/gene-P167DRAFT_114840/gene-P167DRAFT_542693/gene-P167DRAFT_484524/gene-P167DRAFT_478497/gene-…	108	gene-P167DRAFT_509918/gene-P167DRAFT_550606/gene-P167DRAFT_529509/gene-P167DRAFT_604010/gene-P167DRAFT_500036/gene-P167DRAFT_579421/gene-P167DRAFT_610006/gene-P167DRAFT_525704/gene-P167DRAFT_605982/gene-P167DRAFT_604701/gene-P167DRAFT_530137/gene-P167DRAFT_567459/gene-P167DRAFT_542329/gene-P167DRAFT_532844/gene-P167DRAFT_544797/gene-P167DRAFT_567268/gene-P167DRAFT_526771/gene-P167DRAFT_554394/gen…
CC	GO:0016021	integral component of membrane	225/734	313/1094	0.0188985	0.737042	gene-P167DRAFT_573617/gene-P167DRAFT_485214/gene-P167DRAFT_489046/gene-P167DRAFT_484026/gene-P167DRAFT_484874/gene-P167DRAFT_510491/gene-P167DRAFT_577969/gene-P167DRAFT_507925/gene-P167DRAFT_532059/gene-P167DRAFT_520006/gene-P167DRAFT_598177/gene-P167DRAFT_491034/gene-P167DRAFT_539735/gene-P167DRAFT_535605/gene-P167DRAFT_573114/gene-P167DRAFT_536493/gene-P167DRAFT_519376/gene-P167DRAFT_485642/gen…	P167DRAFT_573617/P167DRAFT_485214/P167DRAFT_489046/P167DRAFT_484026/P167DRAFT_484874/P167DRAFT_510491/P167DRAFT_577969/P167DRAFT_507925/P167DRAFT_532059/P167DRAFT_520006/P167DRAFT_598177/P167DRAFT_491034/P167DRAFT_539735/P167DRAFT_535605/P167DRAFT_573114/P167DRAFT_536493/P167DRAFT_519376/P167DRAFT_485642/P167DRAFT_606435/P167DRAFT_558453/P167DRAFT_494903/P167DRAFT_481168/P167DRAFT_524851/P167DRAF…	225	111	gene-P167DRAFT_573617/gene-P167DRAFT_507925/gene-P167DRAFT_598177/gene-P167DRAFT_573114/gene-P167DRAFT_485642/gene-P167DRAFT_606435/gene-P167DRAFT_558453/gene-P167DRAFT_524851/gene-P167DRAFT_537160/gene-P167DRAFT_605196/gene-P167DRAFT_535803/gene-P167DRAFT_486386/gene-P167DRAFT_535454/gene-P167DRAFT_571014/gene-P167DRAFT_563122/gene-P167DRAFT_546874/gene-P167DRAFT_529584/gene-P167DRAFT_568752/gen…	114	gene-P167DRAFT_485214/gene-P167DRAFT_489046/gene-P167DRAFT_484026/gene-P167DRAFT_484874/gene-P167DRAFT_510491/gene-P167DRAFT_577969/gene-P167DRAFT_532059/gene-P167DRAFT_520006/gene-P167DRAFT_491034/gene-P167DRAFT_539735/gene-P167DRAFT_535605/gene-P167DRAFT_536493/gene-P167DRAFT_519376/gene-P167DRAFT_494903/gene-P167DRAFT_481168/gene-P167DRAFT_491451/gene-P167DRAFT_570958/gene-P167DRAFT_535286/gen…
CC	GO:0031224	intrinsic component of membrane	225/734	313/1094	0.0188985	0.737042	gene-P167DRAFT_573617/gene-P167DRAFT_485214/gene-P167DRAFT_489046/gene-P167DRAFT_484026/gene-P167DRAFT_484874/gene-P167DRAFT_510491/gene-P167DRAFT_577969/gene-P167DRAFT_507925/gene-P167DRAFT_532059/gene-P167DRAFT_520006/gene-P167DRAFT_598177/gene-P167DRAFT_491034/gene-P167DRAFT_539735/gene-P167DRAFT_535605/gene-P167DRAFT_573114/gene-P167DRAFT_536493/gene-P167DRAFT_519376/gene-P167DRAFT_485642/gen…	P167DRAFT_573617/P167DRAFT_485214/P167DRAFT_489046/P167DRAFT_484026/P167DRAFT_484874/P167DRAFT_510491/P167DRAFT_577969/P167DRAFT_507925/P167DRAFT_532059/P167DRAFT_520006/P167DRAFT_598177/P167DRAFT_491034/P167DRAFT_539735/P167DRAFT_535605/P167DRAFT_573114/P167DRAFT_536493/P167DRAFT_519376/P167DRAFT_485642/P167DRAFT_606435/P167DRAFT_558453/P167DRAFT_494903/P167DRAFT_481168/P167DRAFT_524851/P167DRAF…	225	111	gene-P167DRAFT_573617/gene-P167DRAFT_507925/gene-P167DRAFT_598177/gene-P167DRAFT_573114/gene-P167DRAFT_485642/gene-P167DRAFT_606435/gene-P167DRAFT_558453/gene-P167DRAFT_524851/gene-P167DRAFT_537160/gene-P167DRAFT_605196/gene-P167DRAFT_535803/gene-P167DRAFT_486386/gene-P167DRAFT_535454/gene-P167DRAFT_571014/gene-P167DRAFT_563122/gene-P167DRAFT_546874/gene-P167DRAFT_529584/gene-P167DRAFT_568752/gen…	114	gene-P167DRAFT_485214/gene-P167DRAFT_489046/gene-P167DRAFT_484026/gene-P167DRAFT_484874/gene-P167DRAFT_510491/gene-P167DRAFT_577969/gene-P167DRAFT_532059/gene-P167DRAFT_520006/gene-P167DRAFT_491034/gene-P167DRAFT_539735/gene-P167DRAFT_535605/gene-P167DRAFT_536493/gene-P167DRAFT_519376/gene-P167DRAFT_494903/gene-P167DRAFT_481168/gene-P167DRAFT_491451/gene-P167DRAFT_570958/gene-P167DRAFT_535286/gen…
CC	GO:0005576	extracellular region	20/734	25/1094	0.117826	0.999907	gene-P167DRAFT_62371/gene-P167DRAFT_609922/gene-P167DRAFT_515789/gene-P167DRAFT_608728/gene-P167DRAFT_532454/gene-P167DRAFT_557737/gene-P167DRAFT_533305/gene-P167DRAFT_522512/gene-P167DRAFT_526835/gene-P167DRAFT_606617/gene-P167DRAFT_569589/gene-P167DRAFT_495322/gene-P167DRAFT_529410/gene-P167DRAFT_569824/gene-P167DRAFT_57740/gene-P167DRAFT_510006/gene-P167DRAFT_556065/gene-P167DRAFT_567944/gene-…	P167DRAFT_62371/P167DRAFT_609922/P167DRAFT_515789/P167DRAFT_608728/P167DRAFT_532454/P167DRAFT_557737/P167DRAFT_533305/P167DRAFT_522512/P167DRAFT_526835/P167DRAFT_606617/P167DRAFT_569589/P167DRAFT_495322/P167DRAFT_529410/P167DRAFT_569824/P167DRAFT_57740/P167DRAFT_510006/P167DRAFT_556065/P167DRAFT_567944/P167DRAFT_571379/P167DRAFT_567403	20	8	gene-P167DRAFT_609922/gene-P167DRAFT_515789/gene-P167DRAFT_606617/gene-P167DRAFT_569824/gene-P167DRAFT_57740/gene-P167DRAFT_556065/gene-P167DRAFT_567944/gene-P167DRAFT_571379	12	gene-P167DRAFT_62371/gene-P167DRAFT_608728/gene-P167DRAFT_532454/gene-P167DRAFT_557737/gene-P167DRAFT_533305/gene-P167DRAFT_522512/gene-P167DRAFT_526835/gene-P167DRAFT_569589/gene-P167DRAFT_495322/gene-P167DRAFT_529410/gene-P167DRAFT_510006/gene-P167DRAFT_567403
CC	GO:0005783	endoplasmic reticulum	25/734	32/1094	0.121793	0.999907	gene-P167DRAFT_550692/gene-P167DRAFT_491919/gene-P167DRAFT_560853/gene-P167DRAFT_493873/gene-P167DRAFT_520283/gene-P167DRAFT_504436/gene-P167DRAFT_510273/gene-P167DRAFT_547905/gene-P167DRAFT_501970/gene-P167DRAFT_523456/gene-P167DRAFT_509775/gene-P167DRAFT_479222/gene-P167DRAFT_500505/gene-P167DRAFT_391101/gene-P167DRAFT_534724/gene-P167DRAFT_602201/gene-P167DRAFT_531164/gene-P167DRAFT_505134/gen…	P167DRAFT_550692/P167DRAFT_491919/P167DRAFT_560853/P167DRAFT_493873/P167DRAFT_520283/P167DRAFT_504436/P167DRAFT_510273/P167DRAFT_547905/P167DRAFT_501970/P167DRAFT_523456/P167DRAFT_509775/P167DRAFT_479222/P167DRAFT_500505/P167DRAFT_391101/P167DRAFT_534724/P167DRAFT_602201/P167DRAFT_531164/P167DRAFT_505134/P167DRAFT_606774/P167DRAFT_498365/P167DRAFT_488807/P167DRAFT_557392/P167DRAFT_537840/P167DRAF…	25	19	gene-P167DRAFT_550692/gene-P167DRAFT_491919/gene-P167DRAFT_520283/gene-P167DRAFT_504436/gene-P167DRAFT_510273/gene-P167DRAFT_547905/gene-P167DRAFT_501970/gene-P167DRAFT_523456/gene-P167DRAFT_509775/gene-P167DRAFT_479222/gene-P167DRAFT_391101/gene-P167DRAFT_534724/gene-P167DRAFT_602201/gene-P167DRAFT_531164/gene-P167DRAFT_505134/gene-P167DRAFT_488807/gene-P167DRAFT_557392/gene-P167DRAFT_537840/gen…	6	gene-P167DRAFT_560853/gene-P167DRAFT_493873/gene-P167DRAFT_500505/gene-P167DRAFT_606774/gene-P167DRAFT_498365/gene-P167DRAFT_486279
CC	GO:0044425	membrane part	253/734	364/1094	0.128908	0.999907	gene-P167DRAFT_573617/gene-P167DRAFT_485214/gene-P167DRAFT_489046/gene-P167DRAFT_484026/gene-P167DRAFT_484874/gene-P167DRAFT_510491/gene-P167DRAFT_577969/gene-P167DRAFT_507925/gene-P167DRAFT_532059/gene-P167DRAFT_520006/gene-P167DRAFT_598177/gene-P167DRAFT_491034/gene-P167DRAFT_539735/gene-P167DRAFT_535605/gene-P167DRAFT_573114/gene-P167DRAFT_536493/gene-P167DRAFT_519376/gene-P167DRAFT_485642/gen…	P167DRAFT_573617/P167DRAFT_485214/P167DRAFT_489046/P167DRAFT_484026/P167DRAFT_484874/P167DRAFT_510491/P167DRAFT_577969/P167DRAFT_507925/P167DRAFT_532059/P167DRAFT_520006/P167DRAFT_598177/P167DRAFT_491034/P167DRAFT_539735/P167DRAFT_535605/P167DRAFT_573114/P167DRAFT_536493/P167DRAFT_519376/P167DRAFT_485642/P167DRAFT_606435/P167DRAFT_558453/P167DRAFT_494903/P167DRAFT_481168/P167DRAFT_524851/P167DRAF…	253	135	gene-P167DRAFT_573617/gene-P167DRAFT_507925/gene-P167DRAFT_598177/gene-P167DRAFT_573114/gene-P167DRAFT_485642/gene-P167DRAFT_606435/gene-P167DRAFT_558453/gene-P167DRAFT_524851/gene-P167DRAFT_537160/gene-P167DRAFT_605196/gene-P167DRAFT_535803/gene-P167DRAFT_486386/gene-P167DRAFT_535454/gene-P167DRAFT_571014/gene-P167DRAFT_563122/gene-P167DRAFT_546874/gene-P167DRAFT_529584/gene-P167DRAFT_568752/gen…	118	gene-P167DRAFT_485214/gene-P167DRAFT_489046/gene-P167DRAFT_484026/gene-P167DRAFT_484874/gene-P167DRAFT_510491/gene-P167DRAFT_577969/gene-P167DRAFT_532059/gene-P167DRAFT_520006/gene-P167DRAFT_491034/gene-P167DRAFT_539735/gene-P167DRAFT_535605/gene-P167DRAFT_536493/gene-P167DRAFT_519376/gene-P167DRAFT_494903/gene-P167DRAFT_481168/gene-P167DRAFT_491451/gene-P167DRAFT_570958/gene-P167DRAFT_535286/gen…
CC	GO:0044432	endoplasmic reticulum part	19/734	24/1094	0.145292	0.999907	gene-P167DRAFT_560853/gene-P167DRAFT_493873/gene-P167DRAFT_520283/gene-P167DRAFT_504436/gene-P167DRAFT_510273/gene-P167DRAFT_547905/gene-P167DRAFT_523456/gene-P167DRAFT_509775/gene-P167DRAFT_479222/gene-P167DRAFT_500505/gene-P167DRAFT_602201/gene-P167DRAFT_505134/gene-P167DRAFT_606774/gene-P167DRAFT_498365/gene-P167DRAFT_488807/gene-P167DRAFT_557392/gene-P167DRAFT_537840/gene-P167DRAFT_496058/gen…	P167DRAFT_560853/P167DRAFT_493873/P167DRAFT_520283/P167DRAFT_504436/P167DRAFT_510273/P167DRAFT_547905/P167DRAFT_523456/P167DRAFT_509775/P167DRAFT_479222/P167DRAFT_500505/P167DRAFT_602201/P167DRAFT_505134/P167DRAFT_606774/P167DRAFT_498365/P167DRAFT_488807/P167DRAFT_557392/P167DRAFT_537840/P167DRAFT_496058/P167DRAFT_486279	19	13	gene-P167DRAFT_520283/gene-P167DRAFT_504436/gene-P167DRAFT_510273/gene-P167DRAFT_547905/gene-P167DRAFT_523456/gene-P167DRAFT_509775/gene-P167DRAFT_479222/gene-P167DRAFT_602201/gene-P167DRAFT_505134/gene-P167DRAFT_488807/gene-P167DRAFT_557392/gene-P167DRAFT_537840/gene-P167DRAFT_496058	6	gene-P167DRAFT_560853/gene-P167DRAFT_493873/gene-P167DRAFT_500505/gene-P167DRAFT_606774/gene-P167DRAFT_498365/gene-P167DRAFT_486279
CC	GO:0031984	organelle subcompartment	21/734	27/1094	0.161388	0.999907	gene-P167DRAFT_560853/gene-P167DRAFT_493873/gene-P167DRAFT_520283/gene-P167DRAFT_504436/gene-P167DRAFT_510273/gene-P167DRAFT_547905/gene-P167DRAFT_523456/gene-P167DRAFT_509775/gene-P167DRAFT_479222/gene-P167DRAFT_500505/gene-P167DRAFT_517127/gene-P167DRAFT_518577/gene-P167DRAFT_602201/gene-P167DRAFT_505134/gene-P167DRAFT_606774/gene-P167DRAFT_498365/gene-P167DRAFT_557392/gene-P167DRAFT_537840/gen…	P167DRAFT_560853/P167DRAFT_493873/P167DRAFT_520283/P167DRAFT_504436/P167DRAFT_510273/P167DRAFT_547905/P167DRAFT_523456/P167DRAFT_509775/P167DRAFT_479222/P167DRAFT_500505/P167DRAFT_517127/P167DRAFT_518577/P167DRAFT_602201/P167DRAFT_505134/P167DRAFT_606774/P167DRAFT_498365/P167DRAFT_557392/P167DRAFT_537840/P167DRAFT_496058/P167DRAFT_536286/P167DRAFT_486279	21	15	gene-P167DRAFT_520283/gene-P167DRAFT_504436/gene-P167DRAFT_510273/gene-P167DRAFT_547905/gene-P167DRAFT_523456/gene-P167DRAFT_509775/gene-P167DRAFT_479222/gene-P167DRAFT_517127/gene-P167DRAFT_518577/gene-P167DRAFT_602201/gene-P167DRAFT_505134/gene-P167DRAFT_557392/gene-P167DRAFT_537840/gene-P167DRAFT_496058/gene-P167DRAFT_536286	6	gene-P167DRAFT_560853/gene-P167DRAFT_493873/gene-P167DRAFT_500505/gene-P167DRAFT_606774/gene-P167DRAFT_498365/gene-P167DRAFT_486279
CC	GO:0005789	endoplasmic reticulum membrane	18/734	23/1094	0.177787	0.999907	gene-P167DRAFT_560853/gene-P167DRAFT_493873/gene-P167DRAFT_520283/gene-P167DRAFT_504436/gene-P167DRAFT_510273/gene-P167DRAFT_547905/gene-P167DRAFT_523456/gene-P167DRAFT_509775/gene-P167DRAFT_479222/gene-P167DRAFT_500505/gene-P167DRAFT_602201/gene-P167DRAFT_505134/gene-P167DRAFT_606774/gene-P167DRAFT_498365/gene-P167DRAFT_557392/gene-P167DRAFT_537840/gene-P167DRAFT_496058/gene-P167DRAFT_486279	P167DRAFT_560853/P167DRAFT_493873/P167DRAFT_520283/P167DRAFT_504436/P167DRAFT_510273/P167DRAFT_547905/P167DRAFT_523456/P167DRAFT_509775/P167DRAFT_479222/P167DRAFT_500505/P167DRAFT_602201/P167DRAFT_505134/P167DRAFT_606774/P167DRAFT_498365/P167DRAFT_557392/P167DRAFT_537840/P167DRAFT_496058/P167DRAFT_486279	18	12	gene-P167DRAFT_520283/gene-P167DRAFT_504436/gene-P167DRAFT_510273/gene-P167DRAFT_547905/gene-P167DRAFT_523456/gene-P167DRAFT_509775/gene-P167DRAFT_479222/gene-P167DRAFT_602201/gene-P167DRAFT_505134/gene-P167DRAFT_557392/gene-P167DRAFT_537840/gene-P167DRAFT_496058	6	gene-P167DRAFT_560853/gene-P167DRAFT_493873/gene-P167DRAFT_500505/gene-P167DRAFT_606774/gene-P167DRAFT_498365/gene-P167DRAFT_486279
CC	GO:0042175	nuclear outer membrane-endoplasmic reticulum membrane network	18/734	23/1094	0.177787	0.999907	gene-P167DRAFT_560853/gene-P167DRAFT_493873/gene-P167DRAFT_520283/gene-P167DRAFT_504436/gene-P167DRAFT_510273/gene-P167DRAFT_547905/gene-P167DRAFT_523456/gene-P167DRAFT_509775/gene-P167DRAFT_479222/gene-P167DRAFT_500505/gene-P167DRAFT_602201/gene-P167DRAFT_505134/gene-P167DRAFT_606774/gene-P167DRAFT_498365/gene-P167DRAFT_557392/gene-P167DRAFT_537840/gene-P167DRAFT_496058/gene-P167DRAFT_486279	P167DRAFT_560853/P167DRAFT_493873/P167DRAFT_520283/P167DRAFT_504436/P167DRAFT_510273/P167DRAFT_547905/P167DRAFT_523456/P167DRAFT_509775/P167DRAFT_479222/P167DRAFT_500505/P167DRAFT_602201/P167DRAFT_505134/P167DRAFT_606774/P167DRAFT_498365/P167DRAFT_557392/P167DRAFT_537840/P167DRAFT_496058/P167DRAFT_486279	18	12	gene-P167DRAFT_520283/gene-P167DRAFT_504436/gene-P167DRAFT_510273/gene-P167DRAFT_547905/gene-P167DRAFT_523456/gene-P167DRAFT_509775/gene-P167DRAFT_479222/gene-P167DRAFT_602201/gene-P167DRAFT_505134/gene-P167DRAFT_557392/gene-P167DRAFT_537840/gene-P167DRAFT_496058	6	gene-P167DRAFT_560853/gene-P167DRAFT_493873/gene-P167DRAFT_500505/gene-P167DRAFT_606774/gene-P167DRAFT_498365/gene-P167DRAFT_486279
CC	GO:0098827	endoplasmic reticulum subcompartment	18/734	23/1094	0.177787	0.999907	gene-P167DRAFT_560853/gene-P167DRAFT_493873/gene-P167DRAFT_520283/gene-P167DRAFT_504436/gene-P167DRAFT_510273/gene-P167DRAFT_547905/gene-P167DRAFT_523456/gene-P167DRAFT_509775/gene-P167DRAFT_479222/gene-P167DRAFT_500505/gene-P167DRAFT_602201/gene-P167DRAFT_505134/gene-P167DRAFT_606774/gene-P167DRAFT_498365/gene-P167DRAFT_557392/gene-P167DRAFT_537840/gene-P167DRAFT_496058/gene-P167DRAFT_486279	P167DRAFT_560853/P167DRAFT_493873/P167DRAFT_520283/P167DRAFT_504436/P167DRAFT_510273/P167DRAFT_547905/P167DRAFT_523456/P167DRAFT_509775/P167DRAFT_479222/P167DRAFT_500505/P167DRAFT_602201/P167DRAFT_505134/P167DRAFT_606774/P167DRAFT_498365/P167DRAFT_557392/P167DRAFT_537840/P167DRAFT_496058/P167DRAFT_486279	18	12	gene-P167DRAFT_520283/gene-P167DRAFT_504436/gene-P167DRAFT_510273/gene-P167DRAFT_547905/gene-P167DRAFT_523456/gene-P167DRAFT_509775/gene-P167DRAFT_479222/gene-P167DRAFT_602201/gene-P167DRAFT_505134/gene-P167DRAFT_557392/gene-P167DRAFT_537840/gene-P167DRAFT_496058	6	gene-P167DRAFT_560853/gene-P167DRAFT_493873/gene-P167DRAFT_500505/gene-P167DRAFT_606774/gene-P167DRAFT_498365/gene-P167DRAFT_486279
CC	GO:0012505	endomembrane system	44/734	60/1094	0.180251	0.999907	gene-P167DRAFT_603019/gene-P167DRAFT_550692/gene-P167DRAFT_491919/gene-P167DRAFT_560853/gene-P167DRAFT_493873/gene-P167DRAFT_520283/gene-P167DRAFT_577258/gene-P167DRAFT_504436/gene-P167DRAFT_569755/gene-P167DRAFT_510273/gene-P167DRAFT_532892/gene-P167DRAFT_604633/gene-P167DRAFT_547905/gene-P167DRAFT_501970/gene-P167DRAFT_523456/gene-P167DRAFT_509775/gene-P167DRAFT_479222/gene-P167DRAFT_190644/gen…	P167DRAFT_603019/P167DRAFT_550692/P167DRAFT_491919/P167DRAFT_560853/P167DRAFT_493873/P167DRAFT_520283/P167DRAFT_577258/P167DRAFT_504436/P167DRAFT_569755/P167DRAFT_510273/P167DRAFT_532892/P167DRAFT_604633/P167DRAFT_547905/P167DRAFT_501970/P167DRAFT_523456/P167DRAFT_509775/P167DRAFT_479222/P167DRAFT_190644/P167DRAFT_507313/P167DRAFT_601334/P167DRAFT_500505/P167DRAFT_517127/P167DRAFT_518577/P167DRAF…	44	34	gene-P167DRAFT_603019/gene-P167DRAFT_550692/gene-P167DRAFT_491919/gene-P167DRAFT_520283/gene-P167DRAFT_577258/gene-P167DRAFT_504436/gene-P167DRAFT_569755/gene-P167DRAFT_510273/gene-P167DRAFT_532892/gene-P167DRAFT_604633/gene-P167DRAFT_547905/gene-P167DRAFT_501970/gene-P167DRAFT_523456/gene-P167DRAFT_509775/gene-P167DRAFT_479222/gene-P167DRAFT_507313/gene-P167DRAFT_517127/gene-P167DRAFT_518577/gen…	10	gene-P167DRAFT_560853/gene-P167DRAFT_493873/gene-P167DRAFT_190644/gene-P167DRAFT_601334/gene-P167DRAFT_500505/gene-P167DRAFT_531148/gene-P167DRAFT_606774/gene-P167DRAFT_498365/gene-P167DRAFT_486279/gene-P167DRAFT_607438
CC	GO:0098588	bounding membrane of organelle	21/734	28/1094	0.24652	0.999907	gene-P167DRAFT_512190/gene-P167DRAFT_531369/gene-P167DRAFT_560853/gene-P167DRAFT_571662/gene-P167DRAFT_505605/gene-P167DRAFT_532892/gene-P167DRAFT_604633/gene-P167DRAFT_190644/gene-P167DRAFT_507313/gene-P167DRAFT_517127/gene-P167DRAFT_518577/gene-P167DRAFT_532804/gene-P167DRAFT_538268/gene-P167DRAFT_531713/gene-P167DRAFT_488807/gene-P167DRAFT_570725/gene-P167DRAFT_579974/gene-P167DRAFT_537840/gen…	P167DRAFT_512190/P167DRAFT_531369/P167DRAFT_560853/P167DRAFT_571662/P167DRAFT_505605/P167DRAFT_532892/P167DRAFT_604633/P167DRAFT_190644/P167DRAFT_507313/P167DRAFT_517127/P167DRAFT_518577/P167DRAFT_532804/P167DRAFT_538268/P167DRAFT_531713/P167DRAFT_488807/P167DRAFT_570725/P167DRAFT_579974/P167DRAFT_537840/P167DRAFT_533263/P167DRAFT_579286/P167DRAFT_536286	21	16	gene-P167DRAFT_531369/gene-P167DRAFT_571662/gene-P167DRAFT_505605/gene-P167DRAFT_532892/gene-P167DRAFT_604633/gene-P167DRAFT_507313/gene-P167DRAFT_517127/gene-P167DRAFT_518577/gene-P167DRAFT_532804/gene-P167DRAFT_538268/gene-P167DRAFT_531713/gene-P167DRAFT_488807/gene-P167DRAFT_537840/gene-P167DRAFT_533263/gene-P167DRAFT_579286/gene-P167DRAFT_536286	5	gene-P167DRAFT_512190/gene-P167DRAFT_560853/gene-P167DRAFT_190644/gene-P167DRAFT_570725/gene-P167DRAFT_579974
CC	GO:0043227	membrane-bounded organelle	241/734	354/1094	0.341322	0.999907	gene-P167DRAFT_484302/gene-P167DRAFT_562750/gene-P167DRAFT_572082/gene-P167DRAFT_489020/gene-P167DRAFT_292911/gene-P167DRAFT_534578/gene-P167DRAFT_603019/gene-P167DRAFT_539126/gene-P167DRAFT_497485/gene-P167DRAFT_549344/gene-P167DRAFT_524345/gene-P167DRAFT_550692/gene-P167DRAFT_512190/gene-P167DRAFT_481503/gene-P167DRAFT_484111/gene-P167DRAFT_144136/gene-P167DRAFT_525704/gene-P167DRAFT_516955/gen…	P167DRAFT_484302/P167DRAFT_562750/P167DRAFT_572082/P167DRAFT_489020/P167DRAFT_292911/P167DRAFT_534578/P167DRAFT_603019/P167DRAFT_539126/P167DRAFT_497485/P167DRAFT_549344/P167DRAFT_524345/P167DRAFT_550692/P167DRAFT_512190/P167DRAFT_481503/P167DRAFT_484111/P167DRAFT_144136/P167DRAFT_525704/P167DRAFT_516955/P167DRAFT_602975/P167DRAFT_564787/P167DRAFT_570888/P167DRAFT_522920/P167DRAFT_552537/P167DRAF…	241	171	gene-P167DRAFT_572082/gene-P167DRAFT_603019/gene-P167DRAFT_539126/gene-P167DRAFT_549344/gene-P167DRAFT_524345/gene-P167DRAFT_550692/gene-P167DRAFT_484111/gene-P167DRAFT_144136/gene-P167DRAFT_516955/gene-P167DRAFT_602975/gene-P167DRAFT_564787/gene-P167DRAFT_522920/gene-P167DRAFT_552537/gene-P167DRAFT_4650/gene-P167DRAFT_527299/gene-P167DRAFT_531369/gene-P167DRAFT_603540/gene-P167DRAFT_516241/gene-…	70	gene-P167DRAFT_484302/gene-P167DRAFT_562750/gene-P167DRAFT_489020/gene-P167DRAFT_292911/gene-P167DRAFT_534578/gene-P167DRAFT_497485/gene-P167DRAFT_512190/gene-P167DRAFT_481503/gene-P167DRAFT_525704/gene-P167DRAFT_570888/gene-P167DRAFT_565734/gene-P167DRAFT_536739/gene-P167DRAFT_532068/gene-P167DRAFT_550851/gene-P167DRAFT_560853/gene-P167DRAFT_526050/gene-P167DRAFT_493873/gene-P167DRAFT_559465/gen…
CC	GO:0098805	whole membrane	16/734	22/1094	0.376468	0.999907	gene-P167DRAFT_512190/gene-P167DRAFT_531369/gene-P167DRAFT_571662/gene-P167DRAFT_505605/gene-P167DRAFT_532892/gene-P167DRAFT_604633/gene-P167DRAFT_190644/gene-P167DRAFT_507313/gene-P167DRAFT_532804/gene-P167DRAFT_538268/gene-P167DRAFT_531713/gene-P167DRAFT_488807/gene-P167DRAFT_570725/gene-P167DRAFT_579974/gene-P167DRAFT_533263/gene-P167DRAFT_579286	P167DRAFT_512190/P167DRAFT_531369/P167DRAFT_571662/P167DRAFT_505605/P167DRAFT_532892/P167DRAFT_604633/P167DRAFT_190644/P167DRAFT_507313/P167DRAFT_532804/P167DRAFT_538268/P167DRAFT_531713/P167DRAFT_488807/P167DRAFT_570725/P167DRAFT_579974/P167DRAFT_533263/P167DRAFT_579286	16	12	gene-P167DRAFT_531369/gene-P167DRAFT_571662/gene-P167DRAFT_505605/gene-P167DRAFT_532892/gene-P167DRAFT_604633/gene-P167DRAFT_507313/gene-P167DRAFT_532804/gene-P167DRAFT_538268/gene-P167DRAFT_531713/gene-P167DRAFT_488807/gene-P167DRAFT_533263/gene-P167DRAFT_579286	4	gene-P167DRAFT_512190/gene-P167DRAFT_190644/gene-P167DRAFT_570725/gene-P167DRAFT_579974
CC	GO:1902494	catalytic complex	45/734	65/1094	0.409519	0.999907	gene-P167DRAFT_573617/gene-P167DRAFT_489020/gene-P167DRAFT_529509/gene-P167DRAFT_536880/gene-P167DRAFT_525704/gene-P167DRAFT_583958/gene-P167DRAFT_526050/gene-P167DRAFT_493873/gene-P167DRAFT_604003/gene-P167DRAFT_542693/gene-P167DRAFT_526771/gene-P167DRAFT_504436/gene-P167DRAFT_543179/gene-P167DRAFT_509775/gene-P167DRAFT_549879/gene-P167DRAFT_559055/gene-P167DRAFT_500505/gene-P167DRAFT_562913/gen…	P167DRAFT_573617/P167DRAFT_489020/P167DRAFT_529509/P167DRAFT_536880/P167DRAFT_525704/P167DRAFT_583958/P167DRAFT_526050/P167DRAFT_493873/P167DRAFT_604003/P167DRAFT_542693/P167DRAFT_526771/P167DRAFT_504436/P167DRAFT_543179/P167DRAFT_509775/P167DRAFT_549879/P167DRAFT_559055/P167DRAFT_500505/P167DRAFT_562913/P167DRAFT_488424/P167DRAFT_480116/P167DRAFT_535342/P167DRAFT_563165/P167DRAFT_229288/P167DRAF…	45	19	gene-P167DRAFT_573617/gene-P167DRAFT_583958/gene-P167DRAFT_604003/gene-P167DRAFT_542693/gene-P167DRAFT_504436/gene-P167DRAFT_543179/gene-P167DRAFT_509775/gene-P167DRAFT_559055/gene-P167DRAFT_562913/gene-P167DRAFT_480116/gene-P167DRAFT_563165/gene-P167DRAFT_229288/gene-P167DRAFT_140547/gene-P167DRAFT_581214/gene-P167DRAFT_512345/gene-P167DRAFT_567216/gene-P167DRAFT_521109/gene-P167DRAFT_574182/gen…	26	gene-P167DRAFT_489020/gene-P167DRAFT_529509/gene-P167DRAFT_536880/gene-P167DRAFT_525704/gene-P167DRAFT_526050/gene-P167DRAFT_493873/gene-P167DRAFT_526771/gene-P167DRAFT_549879/gene-P167DRAFT_500505/gene-P167DRAFT_488424/gene-P167DRAFT_535342/gene-P167DRAFT_578830/gene-P167DRAFT_536624/gene-P167DRAFT_531087/gene-P167DRAFT_537435/gene-P167DRAFT_460708/gene-P167DRAFT_566604/gene-P167DRAFT_560120/gen…
CC	GO:0043231	intracellular membrane-bounded organelle	237/734	350/1094	0.409764	0.999907	gene-P167DRAFT_484302/gene-P167DRAFT_562750/gene-P167DRAFT_572082/gene-P167DRAFT_489020/gene-P167DRAFT_292911/gene-P167DRAFT_534578/gene-P167DRAFT_603019/gene-P167DRAFT_539126/gene-P167DRAFT_497485/gene-P167DRAFT_549344/gene-P167DRAFT_524345/gene-P167DRAFT_550692/gene-P167DRAFT_512190/gene-P167DRAFT_481503/gene-P167DRAFT_484111/gene-P167DRAFT_144136/gene-P167DRAFT_525704/gene-P167DRAFT_516955/gen…	P167DRAFT_484302/P167DRAFT_562750/P167DRAFT_572082/P167DRAFT_489020/P167DRAFT_292911/P167DRAFT_534578/P167DRAFT_603019/P167DRAFT_539126/P167DRAFT_497485/P167DRAFT_549344/P167DRAFT_524345/P167DRAFT_550692/P167DRAFT_512190/P167DRAFT_481503/P167DRAFT_484111/P167DRAFT_144136/P167DRAFT_525704/P167DRAFT_516955/P167DRAFT_602975/P167DRAFT_564787/P167DRAFT_570888/P167DRAFT_522920/P167DRAFT_552537/P167DRAF…	237	168	gene-P167DRAFT_572082/gene-P167DRAFT_603019/gene-P167DRAFT_539126/gene-P167DRAFT_549344/gene-P167DRAFT_524345/gene-P167DRAFT_550692/gene-P167DRAFT_484111/gene-P167DRAFT_144136/gene-P167DRAFT_516955/gene-P167DRAFT_602975/gene-P167DRAFT_564787/gene-P167DRAFT_522920/gene-P167DRAFT_552537/gene-P167DRAFT_4650/gene-P167DRAFT_527299/gene-P167DRAFT_531369/gene-P167DRAFT_603540/gene-P167DRAFT_516241/gene-…	69	gene-P167DRAFT_484302/gene-P167DRAFT_562750/gene-P167DRAFT_489020/gene-P167DRAFT_292911/gene-P167DRAFT_534578/gene-P167DRAFT_497485/gene-P167DRAFT_512190/gene-P167DRAFT_481503/gene-P167DRAFT_525704/gene-P167DRAFT_570888/gene-P167DRAFT_565734/gene-P167DRAFT_536739/gene-P167DRAFT_532068/gene-P167DRAFT_550851/gene-P167DRAFT_560853/gene-P167DRAFT_526050/gene-P167DRAFT_493873/gene-P167DRAFT_559465/gen…
CC	GO:0015630	microtubule cytoskeleton	11/734	15/1094	0.416952	0.999907	gene-P167DRAFT_527299/gene-P167DRAFT_604003/gene-P167DRAFT_559053/gene-P167DRAFT_554784/gene-P167DRAFT_493882/gene-P167DRAFT_609316/gene-P167DRAFT_609323/gene-P167DRAFT_561499/gene-P167DRAFT_518529/gene-P167DRAFT_514705/gene-P167DRAFT_566505	P167DRAFT_527299/P167DRAFT_604003/P167DRAFT_559053/P167DRAFT_554784/P167DRAFT_493882/P167DRAFT_609316/P167DRAFT_609323/P167DRAFT_561499/P167DRAFT_518529/P167DRAFT_514705/P167DRAFT_566505	11	7	gene-P167DRAFT_527299/gene-P167DRAFT_604003/gene-P167DRAFT_559053/gene-P167DRAFT_554784/gene-P167DRAFT_561499/gene-P167DRAFT_514705/gene-P167DRAFT_566505	4	gene-P167DRAFT_493882/gene-P167DRAFT_609316/gene-P167DRAFT_609323/gene-P167DRAFT_518529
CC	GO:0044428	nuclear part	56/734	82/1094	0.457678	0.999907	gene-P167DRAFT_489020/gene-P167DRAFT_603019/gene-P167DRAFT_525704/gene-P167DRAFT_522920/gene-P167DRAFT_527299/gene-P167DRAFT_516241/gene-P167DRAFT_583958/gene-P167DRAFT_481318/gene-P167DRAFT_542693/gene-P167DRAFT_577258/gene-P167DRAFT_520238/gene-P167DRAFT_529544/gene-P167DRAFT_538447/gene-P167DRAFT_569755/gene-P167DRAFT_543179/gene-P167DRAFT_559053/gene-P167DRAFT_605145/gene-P167DRAFT_562370/gen…	P167DRAFT_489020/P167DRAFT_603019/P167DRAFT_525704/P167DRAFT_522920/P167DRAFT_527299/P167DRAFT_516241/P167DRAFT_583958/P167DRAFT_481318/P167DRAFT_542693/P167DRAFT_577258/P167DRAFT_520238/P167DRAFT_529544/P167DRAFT_538447/P167DRAFT_569755/P167DRAFT_543179/P167DRAFT_559053/P167DRAFT_605145/P167DRAFT_562370/P167DRAFT_536877/P167DRAFT_607138/P167DRAFT_564648/P167DRAFT_534083/P167DRAFT_523106/P167DRAF…	56	45	gene-P167DRAFT_603019/gene-P167DRAFT_522920/gene-P167DRAFT_527299/gene-P167DRAFT_516241/gene-P167DRAFT_583958/gene-P167DRAFT_481318/gene-P167DRAFT_542693/gene-P167DRAFT_577258/gene-P167DRAFT_529544/gene-P167DRAFT_538447/gene-P167DRAFT_569755/gene-P167DRAFT_543179/gene-P167DRAFT_559053/gene-P167DRAFT_605145/gene-P167DRAFT_562370/gene-P167DRAFT_536877/gene-P167DRAFT_607138/gene-P167DRAFT_564648/gen…	11	gene-P167DRAFT_489020/gene-P167DRAFT_525704/gene-P167DRAFT_520238/gene-P167DRAFT_493882/gene-P167DRAFT_609316/gene-P167DRAFT_609323/gene-P167DRAFT_537435/gene-P167DRAFT_487594/gene-P167DRAFT_484529/gene-P167DRAFT_561287/gene-P167DRAFT_607438
CC	GO:0005634	nucleus	177/734	262/1094	0.458804	0.999907	gene-P167DRAFT_484302/gene-P167DRAFT_562750/gene-P167DRAFT_572082/gene-P167DRAFT_489020/gene-P167DRAFT_292911/gene-P167DRAFT_534578/gene-P167DRAFT_603019/gene-P167DRAFT_539126/gene-P167DRAFT_549344/gene-P167DRAFT_524345/gene-P167DRAFT_481503/gene-P167DRAFT_484111/gene-P167DRAFT_144136/gene-P167DRAFT_525704/gene-P167DRAFT_516955/gene-P167DRAFT_602975/gene-P167DRAFT_564787/gene-P167DRAFT_570888/gen…	P167DRAFT_484302/P167DRAFT_562750/P167DRAFT_572082/P167DRAFT_489020/P167DRAFT_292911/P167DRAFT_534578/P167DRAFT_603019/P167DRAFT_539126/P167DRAFT_549344/P167DRAFT_524345/P167DRAFT_481503/P167DRAFT_484111/P167DRAFT_144136/P167DRAFT_525704/P167DRAFT_516955/P167DRAFT_602975/P167DRAFT_564787/P167DRAFT_570888/P167DRAFT_522920/P167DRAFT_552537/P167DRAFT_4650/P167DRAFT_565734/P167DRAFT_527299/P167DRAFT_…	177	127	gene-P167DRAFT_572082/gene-P167DRAFT_603019/gene-P167DRAFT_539126/gene-P167DRAFT_549344/gene-P167DRAFT_524345/gene-P167DRAFT_484111/gene-P167DRAFT_144136/gene-P167DRAFT_516955/gene-P167DRAFT_602975/gene-P167DRAFT_564787/gene-P167DRAFT_522920/gene-P167DRAFT_552537/gene-P167DRAFT_4650/gene-P167DRAFT_527299/gene-P167DRAFT_603540/gene-P167DRAFT_516241/gene-P167DRAFT_583958/gene-P167DRAFT_574720/gene-…	50	gene-P167DRAFT_484302/gene-P167DRAFT_562750/gene-P167DRAFT_489020/gene-P167DRAFT_292911/gene-P167DRAFT_534578/gene-P167DRAFT_481503/gene-P167DRAFT_525704/gene-P167DRAFT_570888/gene-P167DRAFT_565734/gene-P167DRAFT_536739/gene-P167DRAFT_532068/gene-P167DRAFT_550851/gene-P167DRAFT_485047/gene-P167DRAFT_555319/gene-P167DRAFT_499307/gene-P167DRAFT_520238/gene-P167DRAFT_425845/gene-P167DRAFT_175134/gen…
CC	GO:0005694	chromosome	29/734	42/1094	0.464314	0.999907	gene-P167DRAFT_553468/gene-P167DRAFT_539126/gene-P167DRAFT_533996/gene-P167DRAFT_522920/gene-P167DRAFT_527299/gene-P167DRAFT_561172/gene-P167DRAFT_604445/gene-P167DRAFT_314670/gene-P167DRAFT_538447/gene-P167DRAFT_481810/gene-P167DRAFT_559053/gene-P167DRAFT_562914/gene-P167DRAFT_607138/gene-P167DRAFT_564648/gene-P167DRAFT_558322/gene-P167DRAFT_606281/gene-P167DRAFT_480116/gene-P167DRAFT_603517/gen…	P167DRAFT_553468/P167DRAFT_539126/P167DRAFT_533996/P167DRAFT_522920/P167DRAFT_527299/P167DRAFT_561172/P167DRAFT_604445/P167DRAFT_314670/P167DRAFT_538447/P167DRAFT_481810/P167DRAFT_559053/P167DRAFT_562914/P167DRAFT_607138/P167DRAFT_564648/P167DRAFT_558322/P167DRAFT_606281/P167DRAFT_480116/P167DRAFT_603517/P167DRAFT_493882/P167DRAFT_229288/P167DRAFT_609316/P167DRAFT_531158/P167DRAFT_609323/P167DRAF…	29	22	gene-P167DRAFT_553468/gene-P167DRAFT_539126/gene-P167DRAFT_533996/gene-P167DRAFT_522920/gene-P167DRAFT_527299/gene-P167DRAFT_604445/gene-P167DRAFT_314670/gene-P167DRAFT_538447/gene-P167DRAFT_481810/gene-P167DRAFT_559053/gene-P167DRAFT_562914/gene-P167DRAFT_607138/gene-P167DRAFT_564648/gene-P167DRAFT_558322/gene-P167DRAFT_480116/gene-P167DRAFT_603517/gene-P167DRAFT_229288/gene-P167DRAFT_531158/gen…	7	gene-P167DRAFT_561172/gene-P167DRAFT_606281/gene-P167DRAFT_493882/gene-P167DRAFT_609316/gene-P167DRAFT_609323/gene-P167DRAFT_556628/gene-P167DRAFT_563632
CC	GO:0016592	mediator complex	11/734	16/1094	0.561662	0.999907	gene-P167DRAFT_516241/gene-P167DRAFT_481318/gene-P167DRAFT_536877/gene-P167DRAFT_534083/gene-P167DRAFT_482976/gene-P167DRAFT_567890/gene-P167DRAFT_561209/gene-P167DRAFT_564580/gene-P167DRAFT_589625/gene-P167DRAFT_514813/gene-P167DRAFT_516012	P167DRAFT_516241/P167DRAFT_481318/P167DRAFT_536877/P167DRAFT_534083/P167DRAFT_482976/P167DRAFT_567890/P167DRAFT_561209/P167DRAFT_564580/P167DRAFT_589625/P167DRAFT_514813/P167DRAFT_516012	11	11	gene-P167DRAFT_516241/gene-P167DRAFT_481318/gene-P167DRAFT_536877/gene-P167DRAFT_534083/gene-P167DRAFT_482976/gene-P167DRAFT_567890/gene-P167DRAFT_561209/gene-P167DRAFT_564580/gene-P167DRAFT_589625/gene-P167DRAFT_514813/gene-P167DRAFT_516012	0
CC	GO:0005819	spindle	9/734	13/1094	0.565333	0.999907	gene-P167DRAFT_527299/gene-P167DRAFT_559053/gene-P167DRAFT_554784/gene-P167DRAFT_493882/gene-P167DRAFT_609316/gene-P167DRAFT_609323/gene-P167DRAFT_561499/gene-P167DRAFT_514705/gene-P167DRAFT_566505	P167DRAFT_527299/P167DRAFT_559053/P167DRAFT_554784/P167DRAFT_493882/P167DRAFT_609316/P167DRAFT_609323/P167DRAFT_561499/P167DRAFT_514705/P167DRAFT_566505	9	6	gene-P167DRAFT_527299/gene-P167DRAFT_559053/gene-P167DRAFT_554784/gene-P167DRAFT_561499/gene-P167DRAFT_514705/gene-P167DRAFT_566505	3	gene-P167DRAFT_493882/gene-P167DRAFT_609316/gene-P167DRAFT_609323
CC	GO:0031981	nuclear lumen	40/734	60/1094	0.589842	0.999907	gene-P167DRAFT_489020/gene-P167DRAFT_525704/gene-P167DRAFT_522920/gene-P167DRAFT_527299/gene-P167DRAFT_516241/gene-P167DRAFT_583958/gene-P167DRAFT_481318/gene-P167DRAFT_538447/gene-P167DRAFT_543179/gene-P167DRAFT_559053/gene-P167DRAFT_605145/gene-P167DRAFT_536877/gene-P167DRAFT_607138/gene-P167DRAFT_564648/gene-P167DRAFT_534083/gene-P167DRAFT_523106/gene-P167DRAFT_559055/gene-P167DRAFT_482976/gen…	P167DRAFT_489020/P167DRAFT_525704/P167DRAFT_522920/P167DRAFT_527299/P167DRAFT_516241/P167DRAFT_583958/P167DRAFT_481318/P167DRAFT_538447/P167DRAFT_543179/P167DRAFT_559053/P167DRAFT_605145/P167DRAFT_536877/P167DRAFT_607138/P167DRAFT_564648/P167DRAFT_534083/P167DRAFT_523106/P167DRAFT_559055/P167DRAFT_482976/P167DRAFT_567890/P167DRAFT_562913/P167DRAFT_493882/P167DRAFT_561209/P167DRAFT_229288/P167DRAF…	40	32	gene-P167DRAFT_522920/gene-P167DRAFT_527299/gene-P167DRAFT_516241/gene-P167DRAFT_583958/gene-P167DRAFT_481318/gene-P167DRAFT_538447/gene-P167DRAFT_543179/gene-P167DRAFT_559053/gene-P167DRAFT_605145/gene-P167DRAFT_536877/gene-P167DRAFT_607138/gene-P167DRAFT_564648/gene-P167DRAFT_534083/gene-P167DRAFT_523106/gene-P167DRAFT_559055/gene-P167DRAFT_482976/gene-P167DRAFT_567890/gene-P167DRAFT_562913/gen…	8	gene-P167DRAFT_489020/gene-P167DRAFT_525704/gene-P167DRAFT_493882/gene-P167DRAFT_609316/gene-P167DRAFT_609323/gene-P167DRAFT_537435/gene-P167DRAFT_484529/gene-P167DRAFT_561287
CC	GO:0044427	chromosomal part	20/734	30/1094	0.605245	0.999907	gene-P167DRAFT_539126/gene-P167DRAFT_533996/gene-P167DRAFT_522920/gene-P167DRAFT_527299/gene-P167DRAFT_538447/gene-P167DRAFT_481810/gene-P167DRAFT_559053/gene-P167DRAFT_562914/gene-P167DRAFT_607138/gene-P167DRAFT_558322/gene-P167DRAFT_606281/gene-P167DRAFT_480116/gene-P167DRAFT_493882/gene-P167DRAFT_229288/gene-P167DRAFT_609316/gene-P167DRAFT_531158/gene-P167DRAFT_609323/gene-P167DRAFT_140547/gen…	P167DRAFT_539126/P167DRAFT_533996/P167DRAFT_522920/P167DRAFT_527299/P167DRAFT_538447/P167DRAFT_481810/P167DRAFT_559053/P167DRAFT_562914/P167DRAFT_607138/P167DRAFT_558322/P167DRAFT_606281/P167DRAFT_480116/P167DRAFT_493882/P167DRAFT_229288/P167DRAFT_609316/P167DRAFT_531158/P167DRAFT_609323/P167DRAFT_140547/P167DRAFT_563632/P167DRAFT_602840	20	15	gene-P167DRAFT_539126/gene-P167DRAFT_533996/gene-P167DRAFT_522920/gene-P167DRAFT_527299/gene-P167DRAFT_538447/gene-P167DRAFT_481810/gene-P167DRAFT_559053/gene-P167DRAFT_562914/gene-P167DRAFT_607138/gene-P167DRAFT_558322/gene-P167DRAFT_480116/gene-P167DRAFT_229288/gene-P167DRAFT_531158/gene-P167DRAFT_140547/gene-P167DRAFT_602840	5	gene-P167DRAFT_606281/gene-P167DRAFT_493882/gene-P167DRAFT_609316/gene-P167DRAFT_609323/gene-P167DRAFT_563632
CC	GO:1990234	transferase complex	20/734	30/1094	0.605245	0.999907	gene-P167DRAFT_489020/gene-P167DRAFT_525704/gene-P167DRAFT_583958/gene-P167DRAFT_542693/gene-P167DRAFT_509775/gene-P167DRAFT_559055/gene-P167DRAFT_562913/gene-P167DRAFT_488424/gene-P167DRAFT_480116/gene-P167DRAFT_563165/gene-P167DRAFT_578830/gene-P167DRAFT_531087/gene-P167DRAFT_581214/gene-P167DRAFT_537435/gene-P167DRAFT_512345/gene-P167DRAFT_567216/gene-P167DRAFT_521109/gene-P167DRAFT_487594/gen…	P167DRAFT_489020/P167DRAFT_525704/P167DRAFT_583958/P167DRAFT_542693/P167DRAFT_509775/P167DRAFT_559055/P167DRAFT_562913/P167DRAFT_488424/P167DRAFT_480116/P167DRAFT_563165/P167DRAFT_578830/P167DRAFT_531087/P167DRAFT_581214/P167DRAFT_537435/P167DRAFT_512345/P167DRAFT_567216/P167DRAFT_521109/P167DRAFT_487594/P167DRAFT_484529/P167DRAFT_480329	20	11	gene-P167DRAFT_583958/gene-P167DRAFT_542693/gene-P167DRAFT_509775/gene-P167DRAFT_559055/gene-P167DRAFT_562913/gene-P167DRAFT_480116/gene-P167DRAFT_563165/gene-P167DRAFT_581214/gene-P167DRAFT_512345/gene-P167DRAFT_567216/gene-P167DRAFT_521109	9	gene-P167DRAFT_489020/gene-P167DRAFT_525704/gene-P167DRAFT_488424/gene-P167DRAFT_578830/gene-P167DRAFT_531087/gene-P167DRAFT_537435/gene-P167DRAFT_487594/gene-P167DRAFT_484529/gene-P167DRAFT_480329
CC	GO:0044422	organelle part	125/734	188/1094	0.612071	0.999907	gene-P167DRAFT_489020/gene-P167DRAFT_603019/gene-P167DRAFT_539126/gene-P167DRAFT_497485/gene-P167DRAFT_533996/gene-P167DRAFT_512190/gene-P167DRAFT_525704/gene-P167DRAFT_522920/gene-P167DRAFT_527299/gene-P167DRAFT_531369/gene-P167DRAFT_516241/gene-P167DRAFT_583958/gene-P167DRAFT_481318/gene-P167DRAFT_560853/gene-P167DRAFT_526050/gene-P167DRAFT_493873/gene-P167DRAFT_520283/gene-P167DRAFT_571545/gen…	P167DRAFT_489020/P167DRAFT_603019/P167DRAFT_539126/P167DRAFT_497485/P167DRAFT_533996/P167DRAFT_512190/P167DRAFT_525704/P167DRAFT_522920/P167DRAFT_527299/P167DRAFT_531369/P167DRAFT_516241/P167DRAFT_583958/P167DRAFT_481318/P167DRAFT_560853/P167DRAFT_526050/P167DRAFT_493873/P167DRAFT_520283/P167DRAFT_571545/P167DRAFT_604003/P167DRAFT_542693/P167DRAFT_571662/P167DRAFT_577258/P167DRAFT_504436/P167DRAF…	125	91	gene-P167DRAFT_603019/gene-P167DRAFT_539126/gene-P167DRAFT_533996/gene-P167DRAFT_522920/gene-P167DRAFT_527299/gene-P167DRAFT_531369/gene-P167DRAFT_516241/gene-P167DRAFT_583958/gene-P167DRAFT_481318/gene-P167DRAFT_520283/gene-P167DRAFT_604003/gene-P167DRAFT_542693/gene-P167DRAFT_571662/gene-P167DRAFT_577258/gene-P167DRAFT_504436/gene-P167DRAFT_529544/gene-P167DRAFT_538447/gene-P167DRAFT_569755/gen…	34	gene-P167DRAFT_489020/gene-P167DRAFT_497485/gene-P167DRAFT_512190/gene-P167DRAFT_525704/gene-P167DRAFT_560853/gene-P167DRAFT_526050/gene-P167DRAFT_493873/gene-P167DRAFT_571545/gene-P167DRAFT_520238/gene-P167DRAFT_566155/gene-P167DRAFT_190644/gene-P167DRAFT_601334/gene-P167DRAFT_500505/gene-P167DRAFT_606281/gene-P167DRAFT_531798/gene-P167DRAFT_531148/gene-P167DRAFT_493882/gene-P167DRAFT_609316/gen…
CC	GO:0044446	intracellular organelle part	125/734	188/1094	0.612071	0.999907	gene-P167DRAFT_489020/gene-P167DRAFT_603019/gene-P167DRAFT_539126/gene-P167DRAFT_497485/gene-P167DRAFT_533996/gene-P167DRAFT_512190/gene-P167DRAFT_525704/gene-P167DRAFT_522920/gene-P167DRAFT_527299/gene-P167DRAFT_531369/gene-P167DRAFT_516241/gene-P167DRAFT_583958/gene-P167DRAFT_481318/gene-P167DRAFT_560853/gene-P167DRAFT_526050/gene-P167DRAFT_493873/gene-P167DRAFT_520283/gene-P167DRAFT_571545/gen…	P167DRAFT_489020/P167DRAFT_603019/P167DRAFT_539126/P167DRAFT_497485/P167DRAFT_533996/P167DRAFT_512190/P167DRAFT_525704/P167DRAFT_522920/P167DRAFT_527299/P167DRAFT_531369/P167DRAFT_516241/P167DRAFT_583958/P167DRAFT_481318/P167DRAFT_560853/P167DRAFT_526050/P167DRAFT_493873/P167DRAFT_520283/P167DRAFT_571545/P167DRAFT_604003/P167DRAFT_542693/P167DRAFT_571662/P167DRAFT_577258/P167DRAFT_504436/P167DRAF…	125	91	gene-P167DRAFT_603019/gene-P167DRAFT_539126/gene-P167DRAFT_533996/gene-P167DRAFT_522920/gene-P167DRAFT_527299/gene-P167DRAFT_531369/gene-P167DRAFT_516241/gene-P167DRAFT_583958/gene-P167DRAFT_481318/gene-P167DRAFT_520283/gene-P167DRAFT_604003/gene-P167DRAFT_542693/gene-P167DRAFT_571662/gene-P167DRAFT_577258/gene-P167DRAFT_504436/gene-P167DRAFT_529544/gene-P167DRAFT_538447/gene-P167DRAFT_569755/gen…	34	gene-P167DRAFT_489020/gene-P167DRAFT_497485/gene-P167DRAFT_512190/gene-P167DRAFT_525704/gene-P167DRAFT_560853/gene-P167DRAFT_526050/gene-P167DRAFT_493873/gene-P167DRAFT_571545/gene-P167DRAFT_520238/gene-P167DRAFT_566155/gene-P167DRAFT_190644/gene-P167DRAFT_601334/gene-P167DRAFT_500505/gene-P167DRAFT_606281/gene-P167DRAFT_531798/gene-P167DRAFT_531148/gene-P167DRAFT_493882/gene-P167DRAFT_609316/gen…
CC	GO:0000228	nuclear chromosome	14/734	21/1094	0.617759	0.999907	gene-P167DRAFT_522920/gene-P167DRAFT_527299/gene-P167DRAFT_538447/gene-P167DRAFT_559053/gene-P167DRAFT_607138/gene-P167DRAFT_564648/gene-P167DRAFT_493882/gene-P167DRAFT_229288/gene-P167DRAFT_609316/gene-P167DRAFT_609323/gene-P167DRAFT_140547/gene-P167DRAFT_91391/gene-P167DRAFT_602840/gene-P167DRAFT_137300	P167DRAFT_522920/P167DRAFT_527299/P167DRAFT_538447/P167DRAFT_559053/P167DRAFT_607138/P167DRAFT_564648/P167DRAFT_493882/P167DRAFT_229288/P167DRAFT_609316/P167DRAFT_609323/P167DRAFT_140547/P167DRAFT_91391/P167DRAFT_602840/P167DRAFT_137300	14	11	gene-P167DRAFT_522920/gene-P167DRAFT_527299/gene-P167DRAFT_538447/gene-P167DRAFT_559053/gene-P167DRAFT_607138/gene-P167DRAFT_564648/gene-P167DRAFT_229288/gene-P167DRAFT_140547/gene-P167DRAFT_91391/gene-P167DRAFT_602840/gene-P167DRAFT_137300	3	gene-P167DRAFT_493882/gene-P167DRAFT_609316/gene-P167DRAFT_609323
CC	GO:0031974	membrane-enclosed lumen	43/734	65/1094	0.623407	0.999907	gene-P167DRAFT_489020/gene-P167DRAFT_497485/gene-P167DRAFT_525704/gene-P167DRAFT_522920/gene-P167DRAFT_527299/gene-P167DRAFT_516241/gene-P167DRAFT_583958/gene-P167DRAFT_481318/gene-P167DRAFT_538447/gene-P167DRAFT_543179/gene-P167DRAFT_559053/gene-P167DRAFT_605145/gene-P167DRAFT_536877/gene-P167DRAFT_607138/gene-P167DRAFT_564648/gene-P167DRAFT_534083/gene-P167DRAFT_523106/gene-P167DRAFT_559055/gen…	P167DRAFT_489020/P167DRAFT_497485/P167DRAFT_525704/P167DRAFT_522920/P167DRAFT_527299/P167DRAFT_516241/P167DRAFT_583958/P167DRAFT_481318/P167DRAFT_538447/P167DRAFT_543179/P167DRAFT_559053/P167DRAFT_605145/P167DRAFT_536877/P167DRAFT_607138/P167DRAFT_564648/P167DRAFT_534083/P167DRAFT_523106/P167DRAFT_559055/P167DRAFT_482976/P167DRAFT_567890/P167DRAFT_562913/P167DRAFT_532819/P167DRAFT_493882/P167DRAF…	43	33	gene-P167DRAFT_522920/gene-P167DRAFT_527299/gene-P167DRAFT_516241/gene-P167DRAFT_583958/gene-P167DRAFT_481318/gene-P167DRAFT_538447/gene-P167DRAFT_543179/gene-P167DRAFT_559053/gene-P167DRAFT_605145/gene-P167DRAFT_536877/gene-P167DRAFT_607138/gene-P167DRAFT_564648/gene-P167DRAFT_534083/gene-P167DRAFT_523106/gene-P167DRAFT_559055/gene-P167DRAFT_482976/gene-P167DRAFT_567890/gene-P167DRAFT_562913/gen…	10	gene-P167DRAFT_489020/gene-P167DRAFT_497485/gene-P167DRAFT_525704/gene-P167DRAFT_493882/gene-P167DRAFT_609316/gene-P167DRAFT_609323/gene-P167DRAFT_537435/gene-P167DRAFT_556628/gene-P167DRAFT_484529/gene-P167DRAFT_561287
CC	GO:0043233	organelle lumen	43/734	65/1094	0.623407	0.999907	gene-P167DRAFT_489020/gene-P167DRAFT_497485/gene-P167DRAFT_525704/gene-P167DRAFT_522920/gene-P167DRAFT_527299/gene-P167DRAFT_516241/gene-P167DRAFT_583958/gene-P167DRAFT_481318/gene-P167DRAFT_538447/gene-P167DRAFT_543179/gene-P167DRAFT_559053/gene-P167DRAFT_605145/gene-P167DRAFT_536877/gene-P167DRAFT_607138/gene-P167DRAFT_564648/gene-P167DRAFT_534083/gene-P167DRAFT_523106/gene-P167DRAFT_559055/gen…	P167DRAFT_489020/P167DRAFT_497485/P167DRAFT_525704/P167DRAFT_522920/P167DRAFT_527299/P167DRAFT_516241/P167DRAFT_583958/P167DRAFT_481318/P167DRAFT_538447/P167DRAFT_543179/P167DRAFT_559053/P167DRAFT_605145/P167DRAFT_536877/P167DRAFT_607138/P167DRAFT_564648/P167DRAFT_534083/P167DRAFT_523106/P167DRAFT_559055/P167DRAFT_482976/P167DRAFT_567890/P167DRAFT_562913/P167DRAFT_532819/P167DRAFT_493882/P167DRAF…	43	33	gene-P167DRAFT_522920/gene-P167DRAFT_527299/gene-P167DRAFT_516241/gene-P167DRAFT_583958/gene-P167DRAFT_481318/gene-P167DRAFT_538447/gene-P167DRAFT_543179/gene-P167DRAFT_559053/gene-P167DRAFT_605145/gene-P167DRAFT_536877/gene-P167DRAFT_607138/gene-P167DRAFT_564648/gene-P167DRAFT_534083/gene-P167DRAFT_523106/gene-P167DRAFT_559055/gene-P167DRAFT_482976/gene-P167DRAFT_567890/gene-P167DRAFT_562913/gen…	10	gene-P167DRAFT_489020/gene-P167DRAFT_497485/gene-P167DRAFT_525704/gene-P167DRAFT_493882/gene-P167DRAFT_609316/gene-P167DRAFT_609323/gene-P167DRAFT_537435/gene-P167DRAFT_556628/gene-P167DRAFT_484529/gene-P167DRAFT_561287
CC	GO:0070013	intracellular organelle lumen	43/734	65/1094	0.623407	0.999907	gene-P167DRAFT_489020/gene-P167DRAFT_497485/gene-P167DRAFT_525704/gene-P167DRAFT_522920/gene-P167DRAFT_527299/gene-P167DRAFT_516241/gene-P167DRAFT_583958/gene-P167DRAFT_481318/gene-P167DRAFT_538447/gene-P167DRAFT_543179/gene-P167DRAFT_559053/gene-P167DRAFT_605145/gene-P167DRAFT_536877/gene-P167DRAFT_607138/gene-P167DRAFT_564648/gene-P167DRAFT_534083/gene-P167DRAFT_523106/gene-P167DRAFT_559055/gen…	P167DRAFT_489020/P167DRAFT_497485/P167DRAFT_525704/P167DRAFT_522920/P167DRAFT_527299/P167DRAFT_516241/P167DRAFT_583958/P167DRAFT_481318/P167DRAFT_538447/P167DRAFT_543179/P167DRAFT_559053/P167DRAFT_605145/P167DRAFT_536877/P167DRAFT_607138/P167DRAFT_564648/P167DRAFT_534083/P167DRAFT_523106/P167DRAFT_559055/P167DRAFT_482976/P167DRAFT_567890/P167DRAFT_562913/P167DRAFT_532819/P167DRAFT_493882/P167DRAF…	43	33	gene-P167DRAFT_522920/gene-P167DRAFT_527299/gene-P167DRAFT_516241/gene-P167DRAFT_583958/gene-P167DRAFT_481318/gene-P167DRAFT_538447/gene-P167DRAFT_543179/gene-P167DRAFT_559053/gene-P167DRAFT_605145/gene-P167DRAFT_536877/gene-P167DRAFT_607138/gene-P167DRAFT_564648/gene-P167DRAFT_534083/gene-P167DRAFT_523106/gene-P167DRAFT_559055/gene-P167DRAFT_482976/gene-P167DRAFT_567890/gene-P167DRAFT_562913/gen…	10	gene-P167DRAFT_489020/gene-P167DRAFT_497485/gene-P167DRAFT_525704/gene-P167DRAFT_493882/gene-P167DRAFT_609316/gene-P167DRAFT_609323/gene-P167DRAFT_537435/gene-P167DRAFT_556628/gene-P167DRAFT_484529/gene-P167DRAFT_561287
CC	GO:0005654	nucleoplasm	23/734	35/1094	0.646434	0.999907	gene-P167DRAFT_489020/gene-P167DRAFT_525704/gene-P167DRAFT_516241/gene-P167DRAFT_583958/gene-P167DRAFT_481318/gene-P167DRAFT_536877/gene-P167DRAFT_534083/gene-P167DRAFT_523106/gene-P167DRAFT_559055/gene-P167DRAFT_482976/gene-P167DRAFT_567890/gene-P167DRAFT_562913/gene-P167DRAFT_561209/gene-P167DRAFT_581214/gene-P167DRAFT_564580/gene-P167DRAFT_537435/gene-P167DRAFT_589625/gene-P167DRAFT_512345/gen…	P167DRAFT_489020/P167DRAFT_525704/P167DRAFT_516241/P167DRAFT_583958/P167DRAFT_481318/P167DRAFT_536877/P167DRAFT_534083/P167DRAFT_523106/P167DRAFT_559055/P167DRAFT_482976/P167DRAFT_567890/P167DRAFT_562913/P167DRAFT_561209/P167DRAFT_581214/P167DRAFT_564580/P167DRAFT_537435/P167DRAFT_589625/P167DRAFT_512345/P167DRAFT_567216/P167DRAFT_514813/P167DRAFT_521109/P167DRAFT_484529/P167DRAFT_516012	23	19	gene-P167DRAFT_516241/gene-P167DRAFT_583958/gene-P167DRAFT_481318/gene-P167DRAFT_536877/gene-P167DRAFT_534083/gene-P167DRAFT_523106/gene-P167DRAFT_559055/gene-P167DRAFT_482976/gene-P167DRAFT_567890/gene-P167DRAFT_562913/gene-P167DRAFT_561209/gene-P167DRAFT_581214/gene-P167DRAFT_564580/gene-P167DRAFT_589625/gene-P167DRAFT_512345/gene-P167DRAFT_567216/gene-P167DRAFT_514813/gene-P167DRAFT_521109/gen…	4	gene-P167DRAFT_489020/gene-P167DRAFT_525704/gene-P167DRAFT_537435/gene-P167DRAFT_484529
CC	GO:0044451	nucleoplasm part	23/734	35/1094	0.646434	0.999907	gene-P167DRAFT_489020/gene-P167DRAFT_525704/gene-P167DRAFT_516241/gene-P167DRAFT_583958/gene-P167DRAFT_481318/gene-P167DRAFT_536877/gene-P167DRAFT_534083/gene-P167DRAFT_523106/gene-P167DRAFT_559055/gene-P167DRAFT_482976/gene-P167DRAFT_567890/gene-P167DRAFT_562913/gene-P167DRAFT_561209/gene-P167DRAFT_581214/gene-P167DRAFT_564580/gene-P167DRAFT_537435/gene-P167DRAFT_589625/gene-P167DRAFT_512345/gen…	P167DRAFT_489020/P167DRAFT_525704/P167DRAFT_516241/P167DRAFT_583958/P167DRAFT_481318/P167DRAFT_536877/P167DRAFT_534083/P167DRAFT_523106/P167DRAFT_559055/P167DRAFT_482976/P167DRAFT_567890/P167DRAFT_562913/P167DRAFT_561209/P167DRAFT_581214/P167DRAFT_564580/P167DRAFT_537435/P167DRAFT_589625/P167DRAFT_512345/P167DRAFT_567216/P167DRAFT_514813/P167DRAFT_521109/P167DRAFT_484529/P167DRAFT_516012	23	19	gene-P167DRAFT_516241/gene-P167DRAFT_583958/gene-P167DRAFT_481318/gene-P167DRAFT_536877/gene-P167DRAFT_534083/gene-P167DRAFT_523106/gene-P167DRAFT_559055/gene-P167DRAFT_482976/gene-P167DRAFT_567890/gene-P167DRAFT_562913/gene-P167DRAFT_561209/gene-P167DRAFT_581214/gene-P167DRAFT_564580/gene-P167DRAFT_589625/gene-P167DRAFT_512345/gene-P167DRAFT_567216/gene-P167DRAFT_514813/gene-P167DRAFT_521109/gen…	4	gene-P167DRAFT_489020/gene-P167DRAFT_525704/gene-P167DRAFT_537435/gene-P167DRAFT_484529
CC	GO:0044454	nuclear chromosome part	11/734	17/1094	0.688742	0.999907	gene-P167DRAFT_522920/gene-P167DRAFT_527299/gene-P167DRAFT_538447/gene-P167DRAFT_559053/gene-P167DRAFT_607138/gene-P167DRAFT_493882/gene-P167DRAFT_229288/gene-P167DRAFT_609316/gene-P167DRAFT_609323/gene-P167DRAFT_140547/gene-P167DRAFT_602840	P167DRAFT_522920/P167DRAFT_527299/P167DRAFT_538447/P167DRAFT_559053/P167DRAFT_607138/P167DRAFT_493882/P167DRAFT_229288/P167DRAFT_609316/P167DRAFT_609323/P167DRAFT_140547/P167DRAFT_602840	11	8	gene-P167DRAFT_522920/gene-P167DRAFT_527299/gene-P167DRAFT_538447/gene-P167DRAFT_559053/gene-P167DRAFT_607138/gene-P167DRAFT_229288/gene-P167DRAFT_140547/gene-P167DRAFT_602840	3	gene-P167DRAFT_493882/gene-P167DRAFT_609316/gene-P167DRAFT_609323
CC	GO:0098687	chromosomal region	11/734	17/1094	0.688742	0.999907	gene-P167DRAFT_533996/gene-P167DRAFT_522920/gene-P167DRAFT_527299/gene-P167DRAFT_538447/gene-P167DRAFT_559053/gene-P167DRAFT_606281/gene-P167DRAFT_493882/gene-P167DRAFT_609316/gene-P167DRAFT_531158/gene-P167DRAFT_609323/gene-P167DRAFT_563632	P167DRAFT_533996/P167DRAFT_522920/P167DRAFT_527299/P167DRAFT_538447/P167DRAFT_559053/P167DRAFT_606281/P167DRAFT_493882/P167DRAFT_609316/P167DRAFT_531158/P167DRAFT_609323/P167DRAFT_563632	11	6	gene-P167DRAFT_533996/gene-P167DRAFT_522920/gene-P167DRAFT_527299/gene-P167DRAFT_538447/gene-P167DRAFT_559053/gene-P167DRAFT_531158	5	gene-P167DRAFT_606281/gene-P167DRAFT_493882/gene-P167DRAFT_609316/gene-P167DRAFT_609323/gene-P167DRAFT_563632
CC	GO:0005794	Golgi apparatus	9/734	14/1094	0.703019	0.999907	gene-P167DRAFT_601334/gene-P167DRAFT_517127/gene-P167DRAFT_518577/gene-P167DRAFT_571758/gene-P167DRAFT_531148/gene-P167DRAFT_538268/gene-P167DRAFT_570658/gene-P167DRAFT_579286/gene-P167DRAFT_536286	P167DRAFT_601334/P167DRAFT_517127/P167DRAFT_518577/P167DRAFT_571758/P167DRAFT_531148/P167DRAFT_538268/P167DRAFT_570658/P167DRAFT_579286/P167DRAFT_536286	9	7	gene-P167DRAFT_517127/gene-P167DRAFT_518577/gene-P167DRAFT_571758/gene-P167DRAFT_538268/gene-P167DRAFT_570658/gene-P167DRAFT_579286/gene-P167DRAFT_536286	2	gene-P167DRAFT_601334/gene-P167DRAFT_531148
CC	GO:0044431	Golgi apparatus part	9/734	14/1094	0.703019	0.999907	gene-P167DRAFT_601334/gene-P167DRAFT_517127/gene-P167DRAFT_518577/gene-P167DRAFT_571758/gene-P167DRAFT_531148/gene-P167DRAFT_538268/gene-P167DRAFT_570658/gene-P167DRAFT_579286/gene-P167DRAFT_536286	P167DRAFT_601334/P167DRAFT_517127/P167DRAFT_518577/P167DRAFT_571758/P167DRAFT_531148/P167DRAFT_538268/P167DRAFT_570658/P167DRAFT_579286/P167DRAFT_536286	9	7	gene-P167DRAFT_517127/gene-P167DRAFT_518577/gene-P167DRAFT_571758/gene-P167DRAFT_538268/gene-P167DRAFT_570658/gene-P167DRAFT_579286/gene-P167DRAFT_536286	2	gene-P167DRAFT_601334/gene-P167DRAFT_531148
[truncated: 231 more rows]

## Sheet: B02vsB03_GOenrich
Category	GOID	Description	GeneRatio	BgRatio	pvalue	padj	geneID	geneName	Count	Up	Up_Gene_id	Down	Down_Gene_id
BP	GO:0065009	regulation of molecular function	6/385	13/2517	0.00813447	0.804046	gene-P167DRAFT_459855/gene-P167DRAFT_504699/gene-P167DRAFT_586181/gene-P167DRAFT_479870/gene-P167DRAFT_571715/gene-P167DRAFT_572953	P167DRAFT_459855/P167DRAFT_504699/P167DRAFT_586181/P167DRAFT_479870/P167DRAFT_571715/P167DRAFT_572953	6	2	gene-P167DRAFT_479870/gene-P167DRAFT_571715	4	gene-P167DRAFT_459855/gene-P167DRAFT_504699/gene-P167DRAFT_586181/gene-P167DRAFT_572953
[truncated: 522 more rows]
