# Supplementary material for: Integration of Transcriptomics and Metabolomics for Understanding the Different Vegetative Growth in Morchella Sextelata
Source: Front Genet. 2022 Feb 4;12:829379. doi: 10.3389/fgene.2021.829379 (PMC8854800; doi:10.3389/fgene.2021.829379)
Supplement: Supplementary file 2 [file Table1.XLS]

## Sheet: B01vsB02_KEGGenrich_up
KEGGID	Description	GeneRatio	BgRatio	pvalue	padj	geneID	geneName	keggID	Count
tml03013	RNA transport	55/710	82/1746	6.90456e-07	6.14506e-05	gene-P167DRAFT_603019/gene-P167DRAFT_554081/gene-P167DRAFT_493097/gene-P167DRAFT_478895/gene-P167DRAFT_532765/gene-P167DRAFT_500921/gene-P167DRAFT_534924/gene-P167DRAFT_543592/gene-P167DRAFT_539841/novel.368/gene-P167DRAFT_157308/gene-P167DRAFT_572794/gene-P167DRAFT_570111/gene-P167DRAFT_569755/gene-P167DRAFT_537897/novel.1142/gene-P167DRAFT_504406/gene-P167DRAFT_532020/gene-P167DRAFT_484672/gene…	P167DRAFT_603019/P167DRAFT_554081/P167DRAFT_493097/P167DRAFT_478895/P167DRAFT_532765/P167DRAFT_500921/P167DRAFT_534924/P167DRAFT_543592/P167DRAFT_539841/-/P167DRAFT_157308/P167DRAFT_572794/P167DRAFT_570111/P167DRAFT_569755/P167DRAFT_537897/-/P167DRAFT_504406/P167DRAFT_532020/P167DRAFT_484672/P167DRAFT_355651/P167DRAFT_503193/P167DRAFT_68710/P167DRAFT_608224/P167DRAFT_604020/P167DRAFT_531904/P167D…	tml:GSTUM_00005346001/tml:GSTUM_00007994001/tml:GSTUM_00005832001/tml:GSTUM_00007797001/tml:GSTUM_00010167001/tml:GSTUM_00005146001/tml:GSTUM_00002346001/tml:GSTUM_00011372001/tml:GSTUM_00004384001/tml:GSTUM_00009643001/tml:GSTUM_00003358001/tml:GSTUM_00006428001/tml:GSTUM_00004452001/tml:GSTUM_00008059001/tml:GSTUM_00000850001/tml:GSTUM_00010627001/tml:GSTUM_00008034001/tml:GSTUM_00011242001/tml…	55
tml03040	Spliceosome	53/710	86/1746	4.69731e-05	0.0020903	gene-P167DRAFT_484958/gene-P167DRAFT_574720/gene-P167DRAFT_478895/gene-P167DRAFT_549443/gene-P167DRAFT_500921/gene-P167DRAFT_556579/gene-P167DRAFT_550922/gene-P167DRAFT_484524/gene-P167DRAFT_594597/gene-P167DRAFT_570111/gene-P167DRAFT_567263/gene-P167DRAFT_532493/gene-P167DRAFT_485421/gene-P167DRAFT_564650/gene-P167DRAFT_550314/gene-P167DRAFT_521359/gene-P167DRAFT_506076/gene-P167DRAFT_526091/gen…	P167DRAFT_484958/P167DRAFT_574720/P167DRAFT_478895/P167DRAFT_549443/P167DRAFT_500921/P167DRAFT_556579/P167DRAFT_550922/P167DRAFT_484524/P167DRAFT_594597/P167DRAFT_570111/P167DRAFT_567263/P167DRAFT_532493/P167DRAFT_485421/P167DRAFT_564650/P167DRAFT_550314/P167DRAFT_521359/P167DRAFT_506076/P167DRAFT_526091/P167DRAFT_569988/P167DRAFT_478699/P167DRAFT_556109/P167DRAFT_608224/P167DRAFT_564073/P167DRAF…	tml:GSTUM_00005079001/tml:GSTUM_00006250001/tml:GSTUM_00007797001/tml:GSTUM_00004017001/tml:GSTUM_00005146001/tml:GSTUM_00004453001/tml:GSTUM_00009435001/tml:GSTUM_00008859001/tml:GSTUM_00010476001/tml:GSTUM_00004452001/tml:GSTUM_00002911001/tml:GSTUM_00005334001/tml:GSTUM_00008008001/tml:GSTUM_00010140001/tml:GSTUM_00011313001/tml:GSTUM_00007642001/tml:GSTUM_00011222001/tml:GSTUM_00011621001/tml…	53
tml03015	mRNA surveillance pathway	27/710	44/1746	0.00403183	0.119611	gene-P167DRAFT_4650/gene-P167DRAFT_502662/gene-P167DRAFT_500921/gene-P167DRAFT_537897/gene-P167DRAFT_547867/novel.1142/gene-P167DRAFT_523106/gene-P167DRAFT_500001/gene-P167DRAFT_608224/gene-P167DRAFT_493243/gene-P167DRAFT_275003/gene-P167DRAFT_196504/gene-P167DRAFT_560657/gene-P167DRAFT_528185/gene-P167DRAFT_524057/gene-P167DRAFT_516882/gene-P167DRAFT_488131/gene-P167DRAFT_499383/gene-P167DRAFT_1…	P167DRAFT_4650/P167DRAFT_502662/P167DRAFT_500921/P167DRAFT_537897/P167DRAFT_547867/-/P167DRAFT_523106/P167DRAFT_500001/P167DRAFT_608224/P167DRAFT_493243/P167DRAFT_275003/P167DRAFT_196504/P167DRAFT_560657/P167DRAFT_528185/P167DRAFT_524057/P167DRAFT_516882/P167DRAFT_488131/P167DRAFT_499383/P167DRAFT_182742/P167DRAFT_576308/P167DRAFT_570218/P167DRAFT_563683/P167DRAFT_574182/P167DRAFT_491906/P167DRAF…	tml:GSTUM_00007778001/tml:GSTUM_00003274001/tml:GSTUM_00005146001/tml:GSTUM_00000850001/tml:GSTUM_00005373001/tml:GSTUM_00010627001/tml:GSTUM_00003809001/tml:GSTUM_00005496001/tml:GSTUM_00005829001/tml:GSTUM_00009071001/tml:GSTUM_00008710001/tml:GSTUM_00010479001/tml:GSTUM_00003375001/tml:GSTUM_00004539001/tml:GSTUM_00001460001/tml:GSTUM_00007203001/tml:GSTUM_00011159001/tml:GSTUM_00006992001/tml…	27
tml00510	N-Glycan biosynthesis	19/710	29/1746	0.00565053	0.125724	gene-P167DRAFT_497672/gene-P167DRAFT_533410/gene-P167DRAFT_522295/gene-P167DRAFT_510273/gene-P167DRAFT_547905/gene-P167DRAFT_501970/gene-P167DRAFT_509775/gene-P167DRAFT_479222/gene-P167DRAFT_566199/gene-P167DRAFT_391101/gene-P167DRAFT_562720/gene-P167DRAFT_505134/gene-P167DRAFT_479589/gene-P167DRAFT_527794/gene-P167DRAFT_534057/gene-P167DRAFT_559463/gene-P167DRAFT_537763/gene-P167DRAFT_501842/gen…	P167DRAFT_497672/P167DRAFT_533410/P167DRAFT_522295/P167DRAFT_510273/P167DRAFT_547905/P167DRAFT_501970/P167DRAFT_509775/P167DRAFT_479222/P167DRAFT_566199/P167DRAFT_391101/P167DRAFT_562720/P167DRAFT_505134/P167DRAFT_479589/P167DRAFT_527794/P167DRAFT_534057/P167DRAFT_559463/P167DRAFT_537763/P167DRAFT_501842/P167DRAFT_606909	tml:GSTUM_00001241001/tml:GSTUM_00006238001/tml:GSTUM_00011014001/tml:GSTUM_00005348001/tml:GSTUM_00010811001/tml:GSTUM_00004764001/tml:GSTUM_00010257001/tml:GSTUM_00001621001/tml:GSTUM_00010445001/tml:GSTUM_00001398001/tml:GSTUM_00011157001/tml:GSTUM_00009264001/tml:GSTUM_00011329001/tml:GSTUM_00009030001/tml:GSTUM_00003184001/tml:GSTUM_00010446001/tml:GSTUM_00011620001/tml:GSTUM_00003395001/tml…	19
tml03008	Ribosome biogenesis in eukaryotes	34/710	61/1746	0.0110974	0.197534	gene-P167DRAFT_560208/novel.1420/gene-P167DRAFT_605145/gene-P167DRAFT_537897/gene-P167DRAFT_532020/gene-P167DRAFT_500739/gene-P167DRAFT_503193/gene-P167DRAFT_479543/gene-P167DRAFT_509302/gene-P167DRAFT_473866/gene-P167DRAFT_507398/gene-P167DRAFT_532988/gene-P167DRAFT_537121/gene-P167DRAFT_520996/gene-P167DRAFT_66149/gene-P167DRAFT_505411/gene-P167DRAFT_517926/gene-P167DRAFT_321144/gene-P167DRAFT_…	P167DRAFT_560208/-/P167DRAFT_605145/P167DRAFT_537897/P167DRAFT_532020/P167DRAFT_500739/P167DRAFT_503193/P167DRAFT_479543/P167DRAFT_509302/P167DRAFT_473866/P167DRAFT_507398/P167DRAFT_532988/P167DRAFT_537121/P167DRAFT_520996/P167DRAFT_66149/P167DRAFT_505411/P167DRAFT_517926/P167DRAFT_321144/P167DRAFT_511407/P167DRAFT_564665/P167DRAFT_499779/P167DRAFT_601532/P167DRAFT_531068/P167DRAFT_503919/P167DRA…	tml:GSTUM_00006380001/tml:GSTUM_00010482001/tml:GSTUM_00011318001/tml:GSTUM_00000850001/tml:GSTUM_00011242001/tml:GSTUM_00000639001/tml:GSTUM_00010629001/tml:GSTUM_00010693001/tml:GSTUM_00010647001/tml:GSTUM_00005354001/tml:GSTUM_00011623001/tml:GSTUM_00009414001/tml:GSTUM_00010441001/tml:GSTUM_00008029001/tml:GSTUM_00008887001/tml:GSTUM_00010145001/tml:GSTUM_00007649001/tml:GSTUM_00010482001/tml…	34
tml00100	Steroid biosynthesis	12/710	18/1746	0.0227801	0.337905	gene-P167DRAFT_481104/gene-P167DRAFT_480224/gene-P167DRAFT_537605/gene-P167DRAFT_523863/gene-P167DRAFT_571220/gene-P167DRAFT_604801/gene-P167DRAFT_500542/gene-P167DRAFT_570134/gene-P167DRAFT_608710/gene-P167DRAFT_515542/gene-P167DRAFT_567225/gene-P167DRAFT_487368	P167DRAFT_481104/P167DRAFT_480224/P167DRAFT_537605/P167DRAFT_523863/P167DRAFT_571220/P167DRAFT_604801/P167DRAFT_500542/P167DRAFT_570134/P167DRAFT_608710/P167DRAFT_515542/P167DRAFT_567225/P167DRAFT_487368	tml:GSTUM_00007875001/tml:GSTUM_00004489001/tml:GSTUM_00004857001/tml:GSTUM_00005882001/tml:GSTUM_00002482001/tml:GSTUM_00002798001/tml:GSTUM_00005894001/tml:GSTUM_00004443001/tml:GSTUM_00011699001/tml:GSTUM_00003619001/tml:GSTUM_00002933001/tml:GSTUM_00011943001	12
tml04111	Cell cycle - yeast	42/710	83/1746	0.0388614	0.494095	gene-P167DRAFT_553468/gene-P167DRAFT_481461/gene-P167DRAFT_547901/gene-P167DRAFT_516955/gene-P167DRAFT_500304/gene-P167DRAFT_493097/gene-P167DRAFT_571531/gene-P167DRAFT_604445/gene-P167DRAFT_606144/gene-P167DRAFT_314670/gene-P167DRAFT_494613/gene-P167DRAFT_487542/gene-P167DRAFT_509482/gene-P167DRAFT_512605/gene-P167DRAFT_481810/gene-P167DRAFT_562914/gene-P167DRAFT_607138/gene-P167DRAFT_531546/gen…	P167DRAFT_553468/P167DRAFT_481461/P167DRAFT_547901/P167DRAFT_516955/P167DRAFT_500304/P167DRAFT_493097/P167DRAFT_571531/P167DRAFT_604445/P167DRAFT_606144/P167DRAFT_314670/P167DRAFT_494613/P167DRAFT_487542/P167DRAFT_509482/P167DRAFT_512605/P167DRAFT_481810/P167DRAFT_562914/P167DRAFT_607138/P167DRAFT_531546/P167DRAFT_567388/P167DRAFT_560476/P167DRAFT_608547/P167DRAFT_603517/P167DRAFT_563165/P167DRAF…	tml:GSTUM_00000412001/tml:GSTUM_00005137001/tml:GSTUM_00010806001/tml:GSTUM_00009703001/tml:GSTUM_00009718001/tml:GSTUM_00005832001/tml:GSTUM_00005653001/tml:GSTUM_00006404001/tml:GSTUM_00005881001/tml:GSTUM_00007868001/tml:GSTUM_00001665001/tml:GSTUM_00000398001/tml:GSTUM_00010054001/tml:GSTUM_00001636001/tml:GSTUM_00005229001/tml:GSTUM_00009336001/tml:GSTUM_00011618001/tml:GSTUM_00012031001/tml…	42
tml03022	Basal transcription factors	17/710	30/1746	0.0546189	0.586738	gene-P167DRAFT_474008/gene-P167DRAFT_605437/gene-P167DRAFT_564787/gene-P167DRAFT_492124/gene-P167DRAFT_501233/gene-P167DRAFT_489913/gene-P167DRAFT_561934/gene-P167DRAFT_534213/gene-P167DRAFT_570589/gene-P167DRAFT_499111/gene-P167DRAFT_510775/gene-P167DRAFT_504699/gene-P167DRAFT_561345/gene-P167DRAFT_572504/gene-P167DRAFT_519543/gene-P167DRAFT_529540/gene-P167DRAFT_537491	P167DRAFT_474008/P167DRAFT_605437/P167DRAFT_564787/P167DRAFT_492124/P167DRAFT_501233/P167DRAFT_489913/P167DRAFT_561934/P167DRAFT_534213/P167DRAFT_570589/P167DRAFT_499111/P167DRAFT_510775/P167DRAFT_504699/P167DRAFT_561345/P167DRAFT_572504/P167DRAFT_519543/P167DRAFT_529540/P167DRAFT_537491	tml:GSTUM_00001409001/tml:GSTUM_00011245001/tml:GSTUM_00010435001/tml:GSTUM_00008604001/tml:GSTUM_00010116001/tml:GSTUM_00010429001/tml:GSTUM_00003764001/tml:GSTUM_00011394001/tml:GSTUM_00008643001/tml:GSTUM_00010519001/tml:GSTUM_00002678001/tml:GSTUM_00001607001/tml:GSTUM_00001613001/tml:GSTUM_00008882001/tml:GSTUM_00008581001/tml:GSTUM_00009565001/tml:GSTUM_00003160001	17
tml04933	AGE-RAGE signaling pathway in diabetic complications	7/710	10/1746	0.0593331	0.586738	gene-P167DRAFT_572764/gene-P167DRAFT_533499/gene-P167DRAFT_488708/gene-P167DRAFT_550819/gene-P167DRAFT_304727/gene-P167DRAFT_478758/gene-P167DRAFT_391983	P167DRAFT_572764/P167DRAFT_533499/P167DRAFT_488708/P167DRAFT_550819/P167DRAFT_304727/P167DRAFT_478758/P167DRAFT_391983	tml:GSTUM_00001680001/tml:GSTUM_00007546001/tml:GSTUM_00005852001/tml:GSTUM_00003774001/tml:GSTUM_00003067001/tml:GSTUM_00000551001/tml:GSTUM_00001395001	7
tml04138	Autophagy - yeast	32/710	64/1746	0.0787102	0.696515	gene-P167DRAFT_533499/gene-P167DRAFT_1242/gene-P167DRAFT_557371/gene-P167DRAFT_511238/gene-P167DRAFT_501981/gene-P167DRAFT_504420/gene-P167DRAFT_534924/gene-P167DRAFT_526775/gene-P167DRAFT_539959/gene-P167DRAFT_114840/gene-P167DRAFT_487504/gene-P167DRAFT_569368/gene-P167DRAFT_575675/gene-P167DRAFT_564783/gene-P167DRAFT_503759/gene-P167DRAFT_355530/gene-P167DRAFT_578469/gene-P167DRAFT_554337/gene-…	P167DRAFT_533499/P167DRAFT_1242/P167DRAFT_557371/P167DRAFT_511238/P167DRAFT_501981/P167DRAFT_504420/P167DRAFT_534924/P167DRAFT_526775/P167DRAFT_539959/P167DRAFT_114840/P167DRAFT_487504/P167DRAFT_569368/P167DRAFT_575675/P167DRAFT_564783/P167DRAFT_503759/P167DRAFT_355530/P167DRAFT_578469/P167DRAFT_554337/P167DRAFT_551235/P167DRAFT_563634/P167DRAFT_42090/P167DRAFT_570144/P167DRAFT_533967/P167DRAFT_5…	tml:GSTUM_00007546001/tml:GSTUM_00011380001/tml:GSTUM_00006080001/tml:GSTUM_00004324001/tml:GSTUM_00005690001/tml:GSTUM_00008038001/tml:GSTUM_00002346001/tml:GSTUM_00011246001/tml:GSTUM_00000936001/tml:GSTUM_00003688001/tml:GSTUM_00000397001/tml:GSTUM_00007760001/tml:GSTUM_00009121001/tml:GSTUM_00002508001/tml:GSTUM_00008840001/tml:GSTUM_00006828001/tml:GSTUM_00007150001/tml:GSTUM_00000577001/tml…	32
tml03020	RNA polymerase	12/710	21/1746	0.0939121	0.696515	gene-P167DRAFT_531074/gene-P167DRAFT_569452/gene-P167DRAFT_550778/gene-P167DRAFT_469983/gene-P167DRAFT_517489/gene-P167DRAFT_504960/gene-P167DRAFT_512139/gene-P167DRAFT_535159/gene-P167DRAFT_567216/gene-P167DRAFT_580173/gene-P167DRAFT_472443/gene-P167DRAFT_608938	P167DRAFT_531074/P167DRAFT_569452/P167DRAFT_550778/P167DRAFT_469983/P167DRAFT_517489/P167DRAFT_504960/P167DRAFT_512139/P167DRAFT_535159/P167DRAFT_567216/P167DRAFT_580173/P167DRAFT_472443/P167DRAFT_608938	tml:GSTUM_00011382001/tml:GSTUM_00010542001/tml:GSTUM_00009634001/tml:GSTUM_00002954001/tml:GSTUM_00006168001/tml:GSTUM_00002358001/tml:GSTUM_00009469001/tml:GSTUM_00004676001/tml:GSTUM_00003051001/tml:GSTUM_00009762001/tml:GSTUM_00009812001/tml:GSTUM_00001642001	12
tml03410	Base excision repair	12/710	21/1746	0.0939121	0.696515	gene-P167DRAFT_603540/gene-P167DRAFT_488182/gene-P167DRAFT_539803/gene-P167DRAFT_520659/gene-P167DRAFT_552633/gene-P167DRAFT_535323/gene-P167DRAFT_584994/gene-P167DRAFT_604227/gene-P167DRAFT_488029/gene-P167DRAFT_558155/gene-P167DRAFT_528381/gene-P167DRAFT_525800	P167DRAFT_603540/P167DRAFT_488182/P167DRAFT_539803/P167DRAFT_520659/P167DRAFT_552633/P167DRAFT_535323/P167DRAFT_584994/P167DRAFT_604227/P167DRAFT_488029/P167DRAFT_558155/P167DRAFT_528381/P167DRAFT_525800	tml:GSTUM_00007495001/tml:GSTUM_00005447001/tml:GSTUM_00004008001/tml:GSTUM_00001121001/tml:GSTUM_00008692001/tml:GSTUM_00006764001/tml:GSTUM_00010342001/tml:GSTUM_00007106001/tml:GSTUM_00000699001/tml:GSTUM_00010383001/tml:GSTUM_00000275001/tml:GSTUM_00008900001	12
tml00513	Various types of N-glycan biosynthesis	13/710	24/1746	0.126274	0.864493	gene-P167DRAFT_528251/gene-P167DRAFT_497672/gene-P167DRAFT_533410/gene-P167DRAFT_510273/gene-P167DRAFT_501970/gene-P167DRAFT_509775/gene-P167DRAFT_484783/gene-P167DRAFT_391101/gene-P167DRAFT_562720/gene-P167DRAFT_479589/gene-P167DRAFT_527794/gene-P167DRAFT_534057/gene-P167DRAFT_606909	P167DRAFT_528251/P167DRAFT_497672/P167DRAFT_533410/P167DRAFT_510273/P167DRAFT_501970/P167DRAFT_509775/P167DRAFT_484783/P167DRAFT_391101/P167DRAFT_562720/P167DRAFT_479589/P167DRAFT_527794/P167DRAFT_534057/P167DRAFT_606909	tml:GSTUM_00006876001/tml:GSTUM_00001241001/tml:GSTUM_00006238001/tml:GSTUM_00005348001/tml:GSTUM_00004764001/tml:GSTUM_00010257001/tml:GSTUM_00010084001/tml:GSTUM_00001398001/tml:GSTUM_00011157001/tml:GSTUM_00011329001/tml:GSTUM_00009030001/tml:GSTUM_00003184001/tml:GSTUM_00006689001	13
tml04141	Protein processing in endoplasmic reticulum	35/710	74/1746	0.143347	0.87028	gene-P167DRAFT_550692/gene-P167DRAFT_535803/gene-P167DRAFT_533410/gene-P167DRAFT_534924/gene-P167DRAFT_532331/gene-P167DRAFT_606047/gene-P167DRAFT_558021/gene-P167DRAFT_512198/gene-P167DRAFT_538919/gene-P167DRAFT_510273/gene-P167DRAFT_532892/gene-P167DRAFT_604633/gene-P167DRAFT_560528/gene-P167DRAFT_486802/gene-P167DRAFT_501970/gene-P167DRAFT_509775/gene-P167DRAFT_507313/gene-P167DRAFT_528439/gen…	P167DRAFT_550692/P167DRAFT_535803/P167DRAFT_533410/P167DRAFT_534924/P167DRAFT_532331/P167DRAFT_606047/P167DRAFT_558021/P167DRAFT_512198/P167DRAFT_538919/P167DRAFT_510273/P167DRAFT_532892/P167DRAFT_604633/P167DRAFT_560528/P167DRAFT_486802/P167DRAFT_501970/P167DRAFT_509775/P167DRAFT_507313/P167DRAFT_528439/P167DRAFT_534410/P167DRAFT_98766/P167DRAFT_518871/P167DRAFT_489558/P167DRAFT_602070/P167DRAFT…	tml:GSTUM_00009630001/tml:GSTUM_00003357001/tml:GSTUM_00006238001/tml:GSTUM_00002346001/tml:GSTUM_00012085001/tml:GSTUM_00000005001/tml:GSTUM_00006402001/tml:GSTUM_00011709001/tml:GSTUM_00010201001/tml:GSTUM_00005348001/tml:GSTUM_00007691001/tml:GSTUM_00010405001/tml:GSTUM_00001134001/tml:GSTUM_00006762001/tml:GSTUM_00004764001/tml:GSTUM_00010257001/tml:GSTUM_00005843001/tml:GSTUM_00003782001/tml…	35
tml03060	Protein export	10/710	18/1746	0.146676	0.87028	gene-P167DRAFT_535803/gene-P167DRAFT_474836/gene-P167DRAFT_504436/gene-P167DRAFT_606047/gene-P167DRAFT_538530/gene-P167DRAFT_534410/gene-P167DRAFT_382991/gene-P167DRAFT_536408/gene-P167DRAFT_531797/gene-P167DRAFT_496058	P167DRAFT_535803/P167DRAFT_474836/P167DRAFT_504436/P167DRAFT_606047/P167DRAFT_538530/P167DRAFT_534410/P167DRAFT_382991/P167DRAFT_536408/P167DRAFT_531797/P167DRAFT_496058	tml:GSTUM_00003357001/tml:GSTUM_00006129001/tml:GSTUM_00002132001/tml:GSTUM_00000005001/tml:GSTUM_00007635001/tml:GSTUM_00005098001/tml:GSTUM_00007623001/tml:GSTUM_00007528001/tml:GSTUM_00010477001/tml:GSTUM_00001595001	10
tml04011	MAPK signaling pathway - yeast	27/710	57/1746	0.180938	1	gene-P167DRAFT_481461/gene-P167DRAFT_547902/gene-P167DRAFT_506911/gene-P167DRAFT_483524/gene-P167DRAFT_493097/gene-P167DRAFT_396723/gene-P167DRAFT_482218/gene-P167DRAFT_572713/gene-P167DRAFT_541474/gene-P167DRAFT_579710/gene-P167DRAFT_555822/gene-P167DRAFT_551736/gene-P167DRAFT_488708/gene-P167DRAFT_540012/gene-P167DRAFT_554576/gene-P167DRAFT_492254/gene-P167DRAFT_516182/gene-P167DRAFT_478758/gen…	P167DRAFT_481461/P167DRAFT_547902/P167DRAFT_506911/P167DRAFT_483524/P167DRAFT_493097/P167DRAFT_396723/P167DRAFT_482218/P167DRAFT_572713/P167DRAFT_541474/P167DRAFT_579710/P167DRAFT_555822/P167DRAFT_551736/P167DRAFT_488708/P167DRAFT_540012/P167DRAFT_554576/P167DRAFT_492254/P167DRAFT_516182/P167DRAFT_478758/P167DRAFT_573972/P167DRAFT_607266/P167DRAFT_490074/P167DRAFT_485337/P167DRAFT_486381/P167DRAF…	tml:GSTUM_00005137001/tml:GSTUM_00010835001/tml:GSTUM_00009053001/tml:GSTUM_00002374001/tml:GSTUM_00005832001/tml:GSTUM_00006450001/tml:GSTUM_00010108001/tml:GSTUM_00005092001/tml:GSTUM_00007328001/tml:GSTUM_00003913001/tml:GSTUM_00001007001/tml:GSTUM_00010173001/tml:GSTUM_00005852001/tml:GSTUM_00011954001/tml:GSTUM_00010137001/tml:GSTUM_00004833001/tml:GSTUM_00004483001/tml:GSTUM_00000551001/tml…	27
tml04139	Mitophagy - yeast	15/710	30/1746	0.193525	1	gene-P167DRAFT_538265/gene-P167DRAFT_575675/gene-P167DRAFT_479492/gene-P167DRAFT_542387/gene-P167DRAFT_488708/gene-P167DRAFT_521123/gene-P167DRAFT_66149/gene-P167DRAFT_518272/gene-P167DRAFT_571260/gene-P167DRAFT_488807/gene-P167DRAFT_534282/gene-P167DRAFT_501352/gene-P167DRAFT_543252/gene-P167DRAFT_572448/gene-P167DRAFT_545326	P167DRAFT_538265/P167DRAFT_575675/P167DRAFT_479492/P167DRAFT_542387/P167DRAFT_488708/P167DRAFT_521123/P167DRAFT_66149/P167DRAFT_518272/P167DRAFT_571260/P167DRAFT_488807/P167DRAFT_534282/P167DRAFT_501352/P167DRAFT_543252/P167DRAFT_572448/P167DRAFT_545326	tml:GSTUM_00001629001/tml:GSTUM_00009121001/tml:GSTUM_00007960001/tml:GSTUM_00005145001/tml:GSTUM_00005852001/tml:GSTUM_00010370001/tml:GSTUM_00008887001/tml:GSTUM_00009442001/tml:GSTUM_00009422001/tml:GSTUM_00009133001/tml:GSTUM_00008730001/tml:GSTUM_00007666001/tml:GSTUM_00006322001/tml:GSTUM_00008435001/tml:GSTUM_00009526001	15
tml04113	Meiosis - yeast	29/710	64/1746	0.259262	1	gene-P167DRAFT_553468/gene-P167DRAFT_533499/gene-P167DRAFT_547901/gene-P167DRAFT_516955/gene-P167DRAFT_1242/gene-P167DRAFT_606144/gene-P167DRAFT_314670/gene-P167DRAFT_493769/gene-P167DRAFT_494613/gene-P167DRAFT_114840/gene-P167DRAFT_575675/gene-P167DRAFT_509482/gene-P167DRAFT_488213/gene-P167DRAFT_512605/gene-P167DRAFT_541910/gene-P167DRAFT_481810/gene-P167DRAFT_562914/gene-P167DRAFT_607138/gene-…	P167DRAFT_553468/P167DRAFT_533499/P167DRAFT_547901/P167DRAFT_516955/P167DRAFT_1242/P167DRAFT_606144/P167DRAFT_314670/P167DRAFT_493769/P167DRAFT_494613/P167DRAFT_114840/P167DRAFT_575675/P167DRAFT_509482/P167DRAFT_488213/P167DRAFT_512605/P167DRAFT_541910/P167DRAFT_481810/P167DRAFT_562914/P167DRAFT_607138/P167DRAFT_549728/P167DRAFT_567388/P167DRAFT_608547/P167DRAFT_563165/P167DRAFT_523049/P167DRAFT_…	tml:GSTUM_00000412001/tml:GSTUM_00007546001/tml:GSTUM_00010806001/tml:GSTUM_00009703001/tml:GSTUM_00011380001/tml:GSTUM_00005881001/tml:GSTUM_00007868001/tml:GSTUM_00006808001/tml:GSTUM_00001665001/tml:GSTUM_00003688001/tml:GSTUM_00009121001/tml:GSTUM_00010054001/tml:GSTUM_00011064001/tml:GSTUM_00001636001/tml:GSTUM_00005509001/tml:GSTUM_00005229001/tml:GSTUM_00009336001/tml:GSTUM_00011618001/tml…	29
tml00563	Glycosylphosphatidylinositol (GPI)-anchor biosynthesis	11/710	23/1746	0.308939	1	gene-P167DRAFT_574861/gene-P167DRAFT_520283/gene-P167DRAFT_555736/gene-P167DRAFT_605223/gene-P167DRAFT_530700/gene-P167DRAFT_523456/gene-P167DRAFT_537489/gene-P167DRAFT_597635/gene-P167DRAFT_559463/gene-P167DRAFT_500789/gene-P167DRAFT_255285	P167DRAFT_574861/P167DRAFT_520283/P167DRAFT_555736/P167DRAFT_605223/P167DRAFT_530700/P167DRAFT_523456/P167DRAFT_537489/P167DRAFT_597635/P167DRAFT_559463/P167DRAFT_500789/P167DRAFT_255285	tml:GSTUM_00002772001/tml:GSTUM_00002775001/tml:GSTUM_00006440001/tml:GSTUM_00010662001/tml:GSTUM_00011323001/tml:GSTUM_00005432001/tml:GSTUM_00003165001/tml:GSTUM_00007684001/tml:GSTUM_00010446001/tml:GSTUM_00006167001/tml:GSTUM_00000034001	11
tml03018	RNA degradation	21/710	47/1746	0.335586	1	gene-P167DRAFT_533059/gene-P167DRAFT_496774/novel.1420/gene-P167DRAFT_543179/gene-P167DRAFT_533030/gene-P167DRAFT_534524/gene-P167DRAFT_501225/gene-P167DRAFT_535168/gene-P167DRAFT_534228/gene-P167DRAFT_479786/gene-P167DRAFT_321144/gene-P167DRAFT_505516/gene-P167DRAFT_552396/gene-P167DRAFT_553212/gene-P167DRAFT_547474/gene-P167DRAFT_551498/gene-P167DRAFT_482265/gene-P167DRAFT_182742/gene-P167DRAFT…	P167DRAFT_533059/P167DRAFT_496774/-/P167DRAFT_543179/P167DRAFT_533030/P167DRAFT_534524/P167DRAFT_501225/P167DRAFT_535168/P167DRAFT_534228/P167DRAFT_479786/P167DRAFT_321144/P167DRAFT_505516/P167DRAFT_552396/P167DRAFT_553212/P167DRAFT_547474/P167DRAFT_551498/P167DRAFT_482265/P167DRAFT_182742/P167DRAFT_605242/P167DRAFT_515996/P167DRAFT_553388	tml:GSTUM_00009355001/tml:GSTUM_00004435001/tml:GSTUM_00010482001/tml:GSTUM_00007471001/tml:GSTUM_00009327001/tml:GSTUM_00001235001/tml:GSTUM_00010106001/tml:GSTUM_00010142001/tml:GSTUM_00010488001/tml:GSTUM_00000748001/tml:GSTUM_00010482001/tml:GSTUM_00004232001/tml:GSTUM_00010661001/tml:GSTUM_00004233001/tml:GSTUM_00008784001/tml:GSTUM_00009675001/tml:GSTUM_00009341001/tml:GSTUM_00011471001/tml…	21
tml04145	Phagosome	15/710	33/1746	0.346394	1	gene-P167DRAFT_604003/gene-P167DRAFT_606047/gene-P167DRAFT_522217/gene-P167DRAFT_534410/gene-P167DRAFT_561931/gene-P167DRAFT_539836/gene-P167DRAFT_550819/gene-P167DRAFT_304727/gene-P167DRAFT_537511/gene-P167DRAFT_505886/gene-P167DRAFT_525816/gene-P167DRAFT_575698/gene-P167DRAFT_521661/gene-P167DRAFT_480177/gene-P167DRAFT_525933	P167DRAFT_604003/P167DRAFT_606047/P167DRAFT_522217/P167DRAFT_534410/P167DRAFT_561931/P167DRAFT_539836/P167DRAFT_550819/P167DRAFT_304727/P167DRAFT_537511/P167DRAFT_505886/P167DRAFT_525816/P167DRAFT_575698/P167DRAFT_521661/P167DRAFT_480177/P167DRAFT_525933	tml:GSTUM_00000794001/tml:GSTUM_00000005001/tml:GSTUM_00010667001/tml:GSTUM_00005098001/tml:GSTUM_00004357001/tml:GSTUM_00004381001/tml:GSTUM_00003774001/tml:GSTUM_00003067001/tml:GSTUM_00006031001/tml:GSTUM_00012191001/tml:GSTUM_00004848001/tml:GSTUM_00010438001/tml:GSTUM_00005345001/tml:GSTUM_00000918001/tml:GSTUM_00004827001	15
tml04146	Peroxisome	22/710	50/1746	0.363813	1	gene-P167DRAFT_561211/gene-P167DRAFT_535454/gene-P167DRAFT_552733/gene-P167DRAFT_512593/gene-P167DRAFT_578763/gene-P167DRAFT_507582/gene-P167DRAFT_572713/gene-P167DRAFT_486437/gene-P167DRAFT_493406/gene-P167DRAFT_532629/gene-P167DRAFT_496464/gene-P167DRAFT_531097/gene-P167DRAFT_542763/gene-P167DRAFT_532077/gene-P167DRAFT_579572/gene-P167DRAFT_556203/gene-P167DRAFT_531713/gene-P167DRAFT_552505/gen…	P167DRAFT_561211/P167DRAFT_535454/P167DRAFT_552733/P167DRAFT_512593/P167DRAFT_578763/P167DRAFT_507582/P167DRAFT_572713/P167DRAFT_486437/P167DRAFT_493406/P167DRAFT_532629/P167DRAFT_496464/P167DRAFT_531097/P167DRAFT_542763/P167DRAFT_532077/P167DRAFT_579572/P167DRAFT_556203/P167DRAFT_531713/P167DRAFT_552505/P167DRAFT_535024/P167DRAFT_525492/P167DRAFT_550641/-	tml:GSTUM_00009176001/tml:GSTUM_00001051001/tml:GSTUM_00006417001/tml:GSTUM_00001646001/tml:GSTUM_00004727001/tml:GSTUM_00000569001/tml:GSTUM_00005092001/tml:GSTUM_00011881001/tml:GSTUM_00010225001/tml:GSTUM_00006110001/tml:GSTUM_00003906001/tml:GSTUM_00003438001/tml:GSTUM_00009421001/tml:GSTUM_00006747001/tml:GSTUM_00004111001/tml:GSTUM_00000743001/tml:GSTUM_00007085001/tml:GSTUM_00003170001/tml…	22
tml00480	Glutathione metabolism	10/710	22/1746	0.399853	1	gene-P167DRAFT_537235/gene-P167DRAFT_524825/gene-P167DRAFT_512593/gene-P167DRAFT_542601/gene-P167DRAFT_509719/gene-P167DRAFT_534774/gene-P167DRAFT_602390/gene-P167DRAFT_549845/gene-P167DRAFT_535024/gene-P167DRAFT_579296	P167DRAFT_537235/P167DRAFT_524825/P167DRAFT_512593/P167DRAFT_542601/P167DRAFT_509719/P167DRAFT_534774/P167DRAFT_602390/P167DRAFT_549845/P167DRAFT_535024/P167DRAFT_579296	tml:GSTUM_00006718001/tml:GSTUM_00004188001/tml:GSTUM_00001646001/tml:GSTUM_00007611001/tml:GSTUM_00008722001/tml:GSTUM_00010331001/tml:GSTUM_00003663001/tml:GSTUM_00006625001/tml:GSTUM_00011853001/tml:GSTUM_00005466001	10
tml03440	Homologous recombination	7/710	15/1746	0.410604	1	gene-P167DRAFT_139370/gene-P167DRAFT_512610/gene-P167DRAFT_575416/gene-P167DRAFT_493126/gene-P167DRAFT_410759/gene-P167DRAFT_560278/gene-P167DRAFT_525800	P167DRAFT_139370/P167DRAFT_512610/P167DRAFT_575416/P167DRAFT_493126/P167DRAFT_410759/P167DRAFT_560278/P167DRAFT_525800	tml:GSTUM_00007669001/tml:GSTUM_00001634001/tml:GSTUM_00002619001/tml:GSTUM_00010921001/tml:GSTUM_00009344001/tml:GSTUM_00004321001/tml:GSTUM_00008900001	7
tml04130	SNARE interactions in vesicular transport	7/710	15/1746	0.410604	1	gene-P167DRAFT_501981/gene-P167DRAFT_561931/gene-P167DRAFT_532966/gene-P167DRAFT_510261/gene-P167DRAFT_578946/gene-P167DRAFT_498878/gene-P167DRAFT_536889	P167DRAFT_501981/P167DRAFT_561931/P167DRAFT_532966/P167DRAFT_510261/P167DRAFT_578946/P167DRAFT_498878/P167DRAFT_536889	tml:GSTUM_00005690001/tml:GSTUM_00004357001/tml:GSTUM_00009483001/tml:GSTUM_00004296001/tml:GSTUM_00001393001/tml:GSTUM_00002243001/tml:GSTUM_00009599001	7
tml00220	Arginine biosynthesis	7/710	16/1746	0.494872	1	gene-P167DRAFT_573270/gene-P167DRAFT_536523/gene-P167DRAFT_534859/gene-P167DRAFT_503018/gene-P167DRAFT_481577/gene-P167DRAFT_496480/gene-P167DRAFT_535098	P167DRAFT_573270/P167DRAFT_536523/P167DRAFT_534859/P167DRAFT_503018/P167DRAFT_481577/P167DRAFT_496480/P167DRAFT_535098	tml:GSTUM_00005102001/tml:GSTUM_00002523001/tml:GSTUM_00006350001/tml:GSTUM_00004641001/tml:GSTUM_00005230001/tml:GSTUM_00003888001/tml:GSTUM_00001013001	7
tml03430	Mismatch repair	9/710	21/1746	0.501485	1	gene-P167DRAFT_580065/gene-P167DRAFT_604057/gene-P167DRAFT_558322/gene-P167DRAFT_524800/gene-P167DRAFT_544573/gene-P167DRAFT_604227/gene-P167DRAFT_558155/gene-P167DRAFT_489393/gene-P167DRAFT_525800	P167DRAFT_580065/P167DRAFT_604057/P167DRAFT_558322/P167DRAFT_524800/P167DRAFT_544573/P167DRAFT_604227/P167DRAFT_558155/P167DRAFT_489393/P167DRAFT_525800	tml:GSTUM_00007494001/tml:GSTUM_00003206001/tml:GSTUM_00009792001/tml:GSTUM_00011039001/tml:GSTUM_00002351001/tml:GSTUM_00007106001/tml:GSTUM_00010383001/tml:GSTUM_00001828001/tml:GSTUM_00008900001	9
tml04136	Autophagy - other	9/710	21/1746	0.501485	1	gene-P167DRAFT_539959/gene-P167DRAFT_575675/gene-P167DRAFT_578469/gene-P167DRAFT_563634/gene-P167DRAFT_533967/gene-P167DRAFT_491497/gene-P167DRAFT_525816/gene-P167DRAFT_578926/gene-P167DRAFT_394151	P167DRAFT_539959/P167DRAFT_575675/P167DRAFT_578469/P167DRAFT_563634/P167DRAFT_533967/P167DRAFT_491497/P167DRAFT_525816/P167DRAFT_578926/P167DRAFT_394151	tml:GSTUM_00000936001/tml:GSTUM_00009121001/tml:GSTUM_00007150001/tml:GSTUM_00011787001/tml:GSTUM_00011357001/tml:GSTUM_00002741001/tml:GSTUM_00004848001/tml:GSTUM_00001405001/tml:GSTUM_00010735001	9
tml04120	Ubiquitin mediated proteolysis	23/710	56/1746	0.526724	1	gene-P167DRAFT_508183/gene-P167DRAFT_500304/gene-P167DRAFT_532541/gene-P167DRAFT_487542/gene-P167DRAFT_557164/gene-P167DRAFT_537145/gene-P167DRAFT_560528/gene-P167DRAFT_564650/gene-P167DRAFT_481847/gene-P167DRAFT_98766/gene-P167DRAFT_563165/gene-P167DRAFT_493843/gene-P167DRAFT_568387/gene-P167DRAFT_529856/gene-P167DRAFT_573808/gene-P167DRAFT_550769/gene-P167DRAFT_495450/gene-P167DRAFT_296444/gene…	P167DRAFT_508183/P167DRAFT_500304/P167DRAFT_532541/P167DRAFT_487542/P167DRAFT_557164/P167DRAFT_537145/P167DRAFT_560528/P167DRAFT_564650/P167DRAFT_481847/P167DRAFT_98766/P167DRAFT_563165/P167DRAFT_493843/P167DRAFT_568387/P167DRAFT_529856/P167DRAFT_573808/P167DRAFT_550769/P167DRAFT_495450/P167DRAFT_296444/P167DRAFT_569884/P167DRAFT_491367/P167DRAFT_471251/P167DRAFT_533368/P167DRAFT_530467	tml:GSTUM_00009571001/tml:GSTUM_00009718001/tml:GSTUM_00005268001/tml:GSTUM_00000398001/tml:GSTUM_00008050001/tml:GSTUM_00001820001/tml:GSTUM_00001134001/tml:GSTUM_00010140001/tml:GSTUM_00005257001/tml:GSTUM_00002788001/tml:GSTUM_00007432001/tml:GSTUM_00000245001/tml:GSTUM_00004395001/tml:GSTUM_00005182001/tml:GSTUM_00000174001/tml:GSTUM_00001615001/tml:GSTUM_00010887001/tml:GSTUM_00000554001/tml…	23
tml04144	Endocytosis	26/710	64/1746	0.551163	1	gene-P167DRAFT_513514/gene-P167DRAFT_542118/gene-P167DRAFT_516391/gene-P167DRAFT_564783/gene-P167DRAFT_531141/gene-P167DRAFT_534848/gene-P167DRAFT_520985/gene-P167DRAFT_484712/gene-P167DRAFT_410939/gene-P167DRAFT_537764/gene-P167DRAFT_579710/gene-P167DRAFT_554269/gene-P167DRAFT_552741/gene-P167DRAFT_551419/gene-P167DRAFT_560328/gene-P167DRAFT_483504/gene-P167DRAFT_533500/gene-P167DRAFT_551142/gen…	P167DRAFT_513514/P167DRAFT_542118/P167DRAFT_516391/P167DRAFT_564783/P167DRAFT_531141/P167DRAFT_534848/P167DRAFT_520985/P167DRAFT_484712/P167DRAFT_410939/P167DRAFT_537764/P167DRAFT_579710/P167DRAFT_554269/P167DRAFT_552741/P167DRAFT_551419/P167DRAFT_560328/P167DRAFT_483504/P167DRAFT_533500/P167DRAFT_551142/P167DRAFT_538520/P167DRAFT_538775/P167DRAFT_531433/P167DRAFT_536611/P167DRAFT_538473/P167DRAF…	tml:GSTUM_00006364001/tml:GSTUM_00012087001/tml:GSTUM_00004400001/tml:GSTUM_00002508001/tml:GSTUM_00011316001/tml:GSTUM_00008667001/tml:GSTUM_00008030001/tml:GSTUM_00008880001/tml:GSTUM_00009307001/tml:GSTUM_00003968001/tml:GSTUM_00003913001/tml:GSTUM_00006724001/tml:GSTUM_00001232001/tml:GSTUM_00000204001/tml:GSTUM_00009031001/tml:GSTUM_00003263001/tml:GSTUM_00007544001/tml:GSTUM_00006968001/tml…	26
tml03010	Ribosome	43/710	107/1746	0.579204	1	gene-P167DRAFT_538337/gene-P167DRAFT_489583/gene-P167DRAFT_203288/gene-P167DRAFT_540410/gene-P167DRAFT_538190/gene-P167DRAFT_525023/gene-P167DRAFT_534926/gene-P167DRAFT_538488/gene-P167DRAFT_526041/gene-P167DRAFT_527184/gene-P167DRAFT_533896/gene-P167DRAFT_422104/gene-P167DRAFT_534478/gene-P167DRAFT_510287/gene-P167DRAFT_534569/gene-P167DRAFT_487100/gene-P167DRAFT_538458/gene-P167DRAFT_516328/gen…	P167DRAFT_538337/P167DRAFT_489583/P167DRAFT_203288/P167DRAFT_540410/P167DRAFT_538190/P167DRAFT_525023/P167DRAFT_534926/P167DRAFT_538488/P167DRAFT_526041/P167DRAFT_527184/P167DRAFT_533896/P167DRAFT_422104/P167DRAFT_534478/P167DRAFT_510287/P167DRAFT_534569/P167DRAFT_487100/P167DRAFT_538458/P167DRAFT_516328/P167DRAFT_22928/P167DRAFT_536120/P167DRAFT_579048/P167DRAFT_538529/P167DRAFT_580865/P167DRAFT…	tml:GSTUM_00002514001/tml:GSTUM_00004308001/tml:GSTUM_00002428001/tml:GSTUM_00003937001/tml:GSTUM_00002790001/tml:GSTUM_00010430001/tml:GSTUM_00009039001/tml:GSTUM_00005343001/tml:GSTUM_00003203001/tml:GSTUM_00002912001/tml:GSTUM_00010632001/tml:GSTUM_00010493001/tml:GSTUM_00006406001/tml:GSTUM_00009915001/tml:GSTUM_00007992001/tml:GSTUM_00010497001/tml:GSTUM_00002935001/tml:GSTUM_00009946001/tml…	43
tml00600	Sphingolipid metabolism	5/710	12/1746	0.580947	1	gene-P167DRAFT_573109/gene-P167DRAFT_550251/gene-P167DRAFT_539239/novel.913/gene-P167DRAFT_559089	P167DRAFT_573109/P167DRAFT_550251/P167DRAFT_539239/-/P167DRAFT_559089	tml:GSTUM_00008990001/tml:GSTUM_00003900001/tml:GSTUM_00011684001/tml:GSTUM_00008240001/tml:GSTUM_00005905001	5
tml04070	Phosphatidylinositol signaling system	8/710	20/1746	0.608515	1	gene-P167DRAFT_558720/gene-P167DRAFT_511238/gene-P167DRAFT_334903/gene-P167DRAFT_493412/gene-P167DRAFT_540012/gene-P167DRAFT_203770/gene-P167DRAFT_525816/gene-P167DRAFT_489364	P167DRAFT_558720/P167DRAFT_511238/P167DRAFT_334903/P167DRAFT_493412/P167DRAFT_540012/P167DRAFT_203770/P167DRAFT_525816/P167DRAFT_489364	tml:GSTUM_00004198001/tml:GSTUM_00004324001/tml:GSTUM_00010381001/tml:GSTUM_00010272001/tml:GSTUM_00011954001/tml:GSTUM_00012052001/tml:GSTUM_00004848001/tml:GSTUM_00002625001	8
tml00460	Cyanoamino acid metabolism	4/710	10/1746	0.634709	1	gene-P167DRAFT_524825/gene-P167DRAFT_578048/gene-P167DRAFT_548809/gene-P167DRAFT_602390	P167DRAFT_524825/P167DRAFT_578048/P167DRAFT_548809/P167DRAFT_602390	tml:GSTUM_00004188001/tml:GSTUM_00005599001/tml:GSTUM_00000266001/tml:GSTUM_00003663001	4
tml00565	Ether lipid metabolism	4/710	10/1746	0.634709	1	gene-P167DRAFT_488756/gene-P167DRAFT_563983/gene-P167DRAFT_538775/gene-P167DRAFT_571530	P167DRAFT_488756/P167DRAFT_563983/P167DRAFT_538775/P167DRAFT_571530	tml:GSTUM_00005876001/tml:GSTUM_00005064001/tml:GSTUM_00005776001/tml:GSTUM_00005652001	4
tml00860	Porphyrin and chlorophyll metabolism	7/710	18/1746	0.648315	1	gene-P167DRAFT_550950/gene-P167DRAFT_557753/gene-P167DRAFT_536767/gene-P167DRAFT_554871/gene-P167DRAFT_546029/gene-P167DRAFT_482055/gene-P167DRAFT_491232	P167DRAFT_550950/P167DRAFT_557753/P167DRAFT_536767/P167DRAFT_554871/P167DRAFT_546029/P167DRAFT_482055/P167DRAFT_491232	tml:GSTUM_00002233001/tml:GSTUM_00011791001/tml:GSTUM_00001943001/tml:GSTUM_00001967001/tml:GSTUM_00005890001/tml:GSTUM_00010160001/tml:GSTUM_00007887001	7
tml03420	Nucleotide excision repair	14/710	36/1746	0.648382	1	gene-P167DRAFT_603540/gene-P167DRAFT_507898/gene-P167DRAFT_557164/gene-P167DRAFT_570589/gene-P167DRAFT_499111/gene-P167DRAFT_580065/gene-P167DRAFT_558322/gene-P167DRAFT_519543/gene-P167DRAFT_544573/gene-P167DRAFT_584994/gene-P167DRAFT_604227/gene-P167DRAFT_529540/gene-P167DRAFT_558155/gene-P167DRAFT_525800	P167DRAFT_603540/P167DRAFT_507898/P167DRAFT_557164/P167DRAFT_570589/P167DRAFT_499111/P167DRAFT_580065/P167DRAFT_558322/P167DRAFT_519543/P167DRAFT_544573/P167DRAFT_584994/P167DRAFT_604227/P167DRAFT_529540/P167DRAFT_558155/P167DRAFT_525800	tml:GSTUM_00007495001/tml:GSTUM_00001713001/tml:GSTUM_00008050001/tml:GSTUM_00008643001/tml:GSTUM_00010519001/tml:GSTUM_00007494001/tml:GSTUM_00009792001/tml:GSTUM_00008581001/tml:GSTUM_00002351001/tml:GSTUM_00010342001/tml:GSTUM_00007106001/tml:GSTUM_00009565001/tml:GSTUM_00010383001/tml:GSTUM_00008900001	14
tml03030	DNA replication	12/710	31/1746	0.654552	1	gene-P167DRAFT_603540/gene-P167DRAFT_606144/gene-P167DRAFT_509482/gene-P167DRAFT_580065/gene-P167DRAFT_558322/gene-P167DRAFT_523049/gene-P167DRAFT_544573/gene-P167DRAFT_584994/gene-P167DRAFT_604227/gene-P167DRAFT_558155/gene-P167DRAFT_528381/gene-P167DRAFT_525800	P167DRAFT_603540/P167DRAFT_606144/P167DRAFT_509482/P167DRAFT_580065/P167DRAFT_558322/P167DRAFT_523049/P167DRAFT_544573/P167DRAFT_584994/P167DRAFT_604227/P167DRAFT_558155/P167DRAFT_528381/P167DRAFT_525800	tml:GSTUM_00007495001/tml:GSTUM_00005881001/tml:GSTUM_00010054001/tml:GSTUM_00007494001/tml:GSTUM_00009792001/tml:GSTUM_00003837001/tml:GSTUM_00002351001/tml:GSTUM_00010342001/tml:GSTUM_00007106001/tml:GSTUM_00010383001/tml:GSTUM_00000275001/tml:GSTUM_00008900001	12
tml00670	One carbon pool by folate	5/710	13/1746	0.665817	1	gene-P167DRAFT_577049/gene-P167DRAFT_560944/gene-P167DRAFT_532626/gene-P167DRAFT_329489/gene-P167DRAFT_511429	P167DRAFT_577049/P167DRAFT_560944/P167DRAFT_532626/P167DRAFT_329489/P167DRAFT_511429	tml:GSTUM_00010817001/tml:GSTUM_00006396001/tml:GSTUM_00010660001/tml:GSTUM_00010215001/tml:GSTUM_00009125001	5
tml00520	Amino sugar and nucleotide sugar metabolism	13/710	34/1746	0.676577	1	gene-P167DRAFT_528251/gene-P167DRAFT_555117/gene-P167DRAFT_65576/gene-P167DRAFT_349934/gene-P167DRAFT_484783/gene-P167DRAFT_546458/gene-P167DRAFT_483112/gene-P167DRAFT_63945/gene-P167DRAFT_500717/gene-P167DRAFT_603780/gene-P167DRAFT_532166/gene-P167DRAFT_553082/gene-P167DRAFT_521411	P167DRAFT_528251/P167DRAFT_555117/P167DRAFT_65576/P167DRAFT_349934/P167DRAFT_484783/P167DRAFT_546458/P167DRAFT_483112/P167DRAFT_63945/P167DRAFT_500717/P167DRAFT_603780/P167DRAFT_532166/P167DRAFT_553082/P167DRAFT_521411	tml:GSTUM_00006876001/tml:GSTUM_00009079001/tml:GSTUM_00008894001/tml:GSTUM_00005119001/tml:GSTUM_00010084001/tml:GSTUM_00002612001/tml:GSTUM_00007514001/tml:GSTUM_00008447001/tml:GSTUM_00005221001/tml:GSTUM_00006856001/tml:GSTUM_00005561001/tml:GSTUM_00002409001/tml:GSTUM_00000129001	13
tml00400	Phenylalanine, tyrosine and tryptophan biosynthesis	6/710	16/1746	0.691561	1	gene-P167DRAFT_479915/gene-P167DRAFT_515330/gene-P167DRAFT_532494/gene-P167DRAFT_535329/gene-P167DRAFT_534859/gene-P167DRAFT_506880	P167DRAFT_479915/P167DRAFT_515330/P167DRAFT_532494/P167DRAFT_535329/P167DRAFT_534859/P167DRAFT_506880	tml:GSTUM_00004491001/tml:GSTUM_00007952001/tml:GSTUM_00003941001/tml:GSTUM_00010690001/tml:GSTUM_00006350001/tml:GSTUM_00011071001	6
tml01040	Biosynthesis of unsaturated fatty acids	4/710	11/1746	0.719912	1	gene-P167DRAFT_532629/gene-P167DRAFT_564812/gene-P167DRAFT_516486/gene-P167DRAFT_552505	P167DRAFT_532629/P167DRAFT_564812/P167DRAFT_516486/P167DRAFT_552505	tml:GSTUM_00006110001/tml:GSTUM_00009842001/tml:GSTUM_00001911001/tml:GSTUM_00003170001	4
tml00970	Aminoacyl-tRNA biosynthesis	13/710	35/1746	0.723921	1	gene-P167DRAFT_532015/gene-P167DRAFT_517673/gene-P167DRAFT_537699/gene-P167DRAFT_531125/gene-P167DRAFT_561575/gene-P167DRAFT_536787/gene-P167DRAFT_560616/gene-P167DRAFT_567056/gene-P167DRAFT_543626/gene-P167DRAFT_526750/gene-P167DRAFT_480273/gene-P167DRAFT_504228/gene-P167DRAFT_519494	P167DRAFT_532015/P167DRAFT_517673/P167DRAFT_537699/P167DRAFT_531125/P167DRAFT_561575/P167DRAFT_536787/P167DRAFT_560616/P167DRAFT_567056/P167DRAFT_543626/P167DRAFT_526750/P167DRAFT_480273/P167DRAFT_504228/P167DRAFT_519494	tml:GSTUM_00010658001/tml:GSTUM_00006079001/tml:GSTUM_00004084001/tml:GSTUM_00007805001/tml:GSTUM_00009790001/tml:GSTUM_00011254001/tml:GSTUM_00009747001/tml:GSTUM_00001005001/tml:GSTUM_00002673001/tml:GSTUM_00008601001/tml:GSTUM_00008496001/tml:GSTUM_00005319001/tml:GSTUM_00012225001	13
tml00562	Inositol phosphate metabolism	8/710	22/1746	0.73297	1	gene-P167DRAFT_558720/gene-P167DRAFT_334903/gene-P167DRAFT_493412/gene-P167DRAFT_467207/gene-P167DRAFT_540012/gene-P167DRAFT_525816/gene-P167DRAFT_539623/gene-P167DRAFT_489364	P167DRAFT_558720/P167DRAFT_334903/P167DRAFT_493412/P167DRAFT_467207/P167DRAFT_540012/P167DRAFT_525816/P167DRAFT_539623/P167DRAFT_489364	tml:GSTUM_00004198001/tml:GSTUM_00010381001/tml:GSTUM_00010272001/tml:GSTUM_00011434001/tml:GSTUM_00011954001/tml:GSTUM_00004848001/tml:GSTUM_00001435001/tml:GSTUM_00002625001	8
tml00630	Glyoxylate and dicarboxylate metabolism	10/710	28/1746	0.765709	1	gene-P167DRAFT_572713/gene-P167DRAFT_558054/gene-P167DRAFT_552265/gene-P167DRAFT_495147/gene-P167DRAFT_548809/gene-P167DRAFT_559434/gene-P167DRAFT_503018/gene-P167DRAFT_483065/gene-P167DRAFT_572440/gene-P167DRAFT_535098	P167DRAFT_572713/P167DRAFT_558054/P167DRAFT_552265/P167DRAFT_495147/P167DRAFT_548809/P167DRAFT_559434/P167DRAFT_503018/P167DRAFT_483065/P167DRAFT_572440/P167DRAFT_535098	tml:GSTUM_00005092001/tml:GSTUM_00003447001/tml:GSTUM_00011436001/tml:GSTUM_00004963001/tml:GSTUM_00000266001/tml:GSTUM_00008535001/tml:GSTUM_00004641001/tml:GSTUM_00007439001/tml:GSTUM_00008462001/tml:GSTUM_00001013001	10
tml01212	Fatty acid metabolism	8/710	23/1746	0.783911	1	gene-P167DRAFT_552733/gene-P167DRAFT_533009/gene-P167DRAFT_558054/gene-P167DRAFT_532629/gene-P167DRAFT_564812/gene-P167DRAFT_516486/gene-P167DRAFT_552505/gene-P167DRAFT_584802	P167DRAFT_552733/P167DRAFT_533009/P167DRAFT_558054/P167DRAFT_532629/P167DRAFT_564812/P167DRAFT_516486/P167DRAFT_552505/P167DRAFT_584802	tml:GSTUM_00006417001/tml:GSTUM_00009440001/tml:GSTUM_00003447001/tml:GSTUM_00006110001/tml:GSTUM_00009842001/tml:GSTUM_00001911001/tml:GSTUM_00003170001/tml:GSTUM_00001129001	8
tml00650	Butanoate metabolism	4/710	12/1746	0.789395	1	gene-P167DRAFT_575382/gene-P167DRAFT_558054/gene-P167DRAFT_496479/gene-P167DRAFT_557615	P167DRAFT_575382/P167DRAFT_558054/P167DRAFT_496479/P167DRAFT_557615	tml:GSTUM_00000440001/tml:GSTUM_00003447001/tml:GSTUM_00003893001/tml:GSTUM_00004718001	4
tml00130	Ubiquinone and other terpenoid-quinone biosynthesis	3/710	10/1746	0.843921	1	gene-P167DRAFT_536647/gene-P167DRAFT_535067/gene-P167DRAFT_515351	P167DRAFT_536647/P167DRAFT_535067/P167DRAFT_515351	tml:GSTUM_00010375001/tml:GSTUM_00011833001/tml:GSTUM_00010637001	3
tml00730	Thiamine metabolism	3/710	10/1746	0.843921	1	gene-P167DRAFT_489484/gene-P167DRAFT_532973/gene-P167DRAFT_218796	P167DRAFT_489484/P167DRAFT_532973/P167DRAFT_218796	tml:GSTUM_00001709001/tml:GSTUM_00009366001/tml:GSTUM_00001710001	3
tml00920	Sulfur metabolism	4/710	13/1746	0.844318	1	gene-P167DRAFT_535870/gene-P167DRAFT_576141/gene-P167DRAFT_538967/gene-P167DRAFT_198038	P167DRAFT_535870/P167DRAFT_576141/P167DRAFT_538967/P167DRAFT_198038	tml:GSTUM_00003830001/tml:GSTUM_00010016001/tml:GSTUM_00002663001/tml:GSTUM_00006994001	4
tml00760	Nicotinate and nicotinamide metabolism	5/710	16/1746	0.847694	1	gene-P167DRAFT_485479/gene-P167DRAFT_575382/gene-P167DRAFT_570513/gene-P167DRAFT_499028/gene-P167DRAFT_514920	P167DRAFT_485479/P167DRAFT_575382/P167DRAFT_570513/P167DRAFT_499028/P167DRAFT_514920	tml:GSTUM_00009558001/tml:GSTUM_00000440001/tml:GSTUM_00012119001/tml:GSTUM_00011298001/tml:GSTUM_00006241001	5
tml00770	Pantothenate and CoA biosynthesis	5/710	16/1746	0.847694	1	gene-P167DRAFT_565232/gene-P167DRAFT_537431/gene-P167DRAFT_329275/gene-P167DRAFT_496479/gene-P167DRAFT_560153	P167DRAFT_565232/P167DRAFT_537431/P167DRAFT_329275/P167DRAFT_496479/P167DRAFT_560153	tml:GSTUM_00011921001/tml:GSTUM_00000980001/tml:GSTUM_00010247001/tml:GSTUM_00003893001/tml:GSTUM_00000504001	5
tml00030	Pentose phosphate pathway	6/710	19/1746	0.852469	1	gene-P167DRAFT_533059/gene-P167DRAFT_481061/gene-P167DRAFT_483112/gene-P167DRAFT_508514/gene-P167DRAFT_518680/gene-P167DRAFT_483679	P167DRAFT_533059/P167DRAFT_481061/P167DRAFT_483112/P167DRAFT_508514/P167DRAFT_518680/P167DRAFT_483679	tml:GSTUM_00009355001/tml:GSTUM_00012117001/tml:GSTUM_00007514001/tml:GSTUM_00010425001/tml:GSTUM_00005650001/tml:GSTUM_00003264001	6
tml00310	Lysine degradation	6/710	19/1746	0.852469	1	gene-P167DRAFT_575382/gene-P167DRAFT_558054/gene-P167DRAFT_483065/gene-P167DRAFT_514905/gene-P167DRAFT_532909/gene-P167DRAFT_577351	P167DRAFT_575382/P167DRAFT_558054/P167DRAFT_483065/P167DRAFT_514905/P167DRAFT_532909/P167DRAFT_577351	tml:GSTUM_00000440001/tml:GSTUM_00003447001/tml:GSTUM_00007439001/tml:GSTUM_00010516001/tml:GSTUM_00007723001/tml:GSTUM_00002654001	6
tml00051	Fructose and mannose metabolism	7/710	22/1746	0.857896	1	gene-P167DRAFT_533059/gene-P167DRAFT_65576/gene-P167DRAFT_486890/gene-P167DRAFT_603780/gene-P167DRAFT_572646/gene-P167DRAFT_521411/gene-P167DRAFT_539623	P167DRAFT_533059/P167DRAFT_65576/P167DRAFT_486890/P167DRAFT_603780/P167DRAFT_572646/P167DRAFT_521411/P167DRAFT_539623	tml:GSTUM_00009355001/tml:GSTUM_00008894001/tml:GSTUM_00001050001/tml:GSTUM_00006856001/tml:GSTUM_00003021001/tml:GSTUM_00000129001/tml:GSTUM_00001435001	7
tml02010	ABC transporters	4/710	14/1746	0.886631	1	gene-P167DRAFT_535454/gene-P167DRAFT_578053/gene-P167DRAFT_606371/gene-P167DRAFT_508401	P167DRAFT_535454/P167DRAFT_578053/P167DRAFT_606371/P167DRAFT_508401	tml:GSTUM_00001051001/tml:GSTUM_00012138001/tml:GSTUM_00006483001/tml:GSTUM_00008964001	4
tml00790	Folate biosynthesis	6/710	20/1746	0.887717	1	gene-P167DRAFT_535359/gene-P167DRAFT_522346/gene-P167DRAFT_536308/gene-P167DRAFT_564638/gene-P167DRAFT_484568/gene-P167DRAFT_329489	P167DRAFT_535359/P167DRAFT_522346/P167DRAFT_536308/P167DRAFT_564638/P167DRAFT_484568/P167DRAFT_329489	tml:GSTUM_00007110001/tml:GSTUM_00008216001/tml:GSTUM_00000660001/tml:GSTUM_00004678001/tml:GSTUM_00006340001/tml:GSTUM_00010215001	6
tml00910	Nitrogen metabolism	3/710	11/1746	0.890424	1	gene-P167DRAFT_548809/gene-P167DRAFT_503018/gene-P167DRAFT_535098	P167DRAFT_548809/P167DRAFT_503018/P167DRAFT_535098	tml:GSTUM_00000266001/tml:GSTUM_00004641001/tml:GSTUM_00001013001	3
tml00330	Arginine and proline metabolism	5/710	18/1746	0.916091	1	gene-P167DRAFT_555047/gene-P167DRAFT_511016/gene-P167DRAFT_534859/gene-P167DRAFT_572440/gene-P167DRAFT_552802	P167DRAFT_555047/P167DRAFT_511016/P167DRAFT_534859/P167DRAFT_572440/P167DRAFT_552802	tml:GSTUM_00010778001/tml:GSTUM_00009859001/tml:GSTUM_00006350001/tml:GSTUM_00008462001/tml:GSTUM_00000458001	5
tml00900	Terpenoid backbone biosynthesis	5/710	18/1746	0.916091	1	gene-P167DRAFT_558054/gene-P167DRAFT_511566/gene-P167DRAFT_540586/gene-P167DRAFT_609283/gene-P167DRAFT_571913	P167DRAFT_558054/P167DRAFT_511566/P167DRAFT_540586/P167DRAFT_609283/P167DRAFT_571913	tml:GSTUM_00003447001/tml:GSTUM_00010209001/tml:GSTUM_00005185001/tml:GSTUM_00006247001/tml:GSTUM_00006317001	5
tml00071	Fatty acid degradation	4/710	15/1746	0.918532	1	gene-P167DRAFT_552733/gene-P167DRAFT_558054/gene-P167DRAFT_532629/gene-P167DRAFT_548712	P167DRAFT_552733/P167DRAFT_558054/P167DRAFT_532629/P167DRAFT_548712	tml:GSTUM_00006417001/tml:GSTUM_00003447001/tml:GSTUM_00006110001/tml:GSTUM_00006862001	4
tml00052	Galactose metabolism	3/710	12/1746	0.924101	1	gene-P167DRAFT_533059/gene-P167DRAFT_483112/gene-P167DRAFT_603780	P167DRAFT_533059/P167DRAFT_483112/P167DRAFT_603780	tml:GSTUM_00009355001/tml:GSTUM_00007514001/tml:GSTUM_00006856001	3
tml00380	Tryptophan metabolism	6/710	22/1746	0.937162	1	gene-P167DRAFT_524420/gene-P167DRAFT_516428/gene-P167DRAFT_572713/gene-P167DRAFT_558054/gene-P167DRAFT_542648/gene-P167DRAFT_483065	P167DRAFT_524420/P167DRAFT_516428/P167DRAFT_572713/P167DRAFT_558054/P167DRAFT_542648/P167DRAFT_483065	tml:GSTUM_00011259001/tml:GSTUM_00004424001/tml:GSTUM_00005092001/tml:GSTUM_00003447001/tml:GSTUM_00007650001/tml:GSTUM_00007439001	6
tml00300	Lysine biosynthesis	2/710	10/1746	0.957946	1	gene-P167DRAFT_608828/gene-P167DRAFT_606284	P167DRAFT_608828/P167DRAFT_606284	tml:GSTUM_00011608001/tml:GSTUM_00009048001	2
tml00350	Tyrosine metabolism	4/710	17/1746	0.959347	1	gene-P167DRAFT_575382/gene-P167DRAFT_534859/gene-P167DRAFT_491406/gene-P167DRAFT_548712	P167DRAFT_575382/P167DRAFT_534859/P167DRAFT_491406/P167DRAFT_548712	tml:GSTUM_00000440001/tml:GSTUM_00006350001/tml:GSTUM_00008764001/tml:GSTUM_00006862001	4
tml00010	Glycolysis / Gluconeogenesis	7/710	27/1746	0.964802	1	gene-P167DRAFT_533059/gene-P167DRAFT_483112/gene-P167DRAFT_536786/gene-P167DRAFT_603780/gene-P167DRAFT_483065/gene-P167DRAFT_548712/gene-P167DRAFT_539623	P167DRAFT_533059/P167DRAFT_483112/P167DRAFT_536786/P167DRAFT_603780/P167DRAFT_483065/P167DRAFT_548712/P167DRAFT_539623	tml:GSTUM_00009355001/tml:GSTUM_00007514001/tml:GSTUM_00000424001/tml:GSTUM_00006856001/tml:GSTUM_00007439001/tml:GSTUM_00006862001/tml:GSTUM_00001435001	7
tml00230	Purine metabolism	13/710	45/1746	0.964981	1	gene-P167DRAFT_573270/gene-P167DRAFT_493769/gene-P167DRAFT_486242/gene-P167DRAFT_515084/gene-P167DRAFT_483112/gene-P167DRAFT_499028/gene-P167DRAFT_532626/gene-P167DRAFT_532973/gene-P167DRAFT_498755/gene-P167DRAFT_602089/gene-P167DRAFT_508514/gene-P167DRAFT_518680/gene-P167DRAFT_505077	P167DRAFT_573270/P167DRAFT_493769/P167DRAFT_486242/P167DRAFT_515084/P167DRAFT_483112/P167DRAFT_499028/P167DRAFT_532626/P167DRAFT_532973/P167DRAFT_498755/P167DRAFT_602089/P167DRAFT_508514/P167DRAFT_518680/P167DRAFT_505077	tml:GSTUM_00005102001/tml:GSTUM_00006808001/tml:GSTUM_00010984001/tml:GSTUM_00010538001/tml:GSTUM_00007514001/tml:GSTUM_00011298001/tml:GSTUM_00010660001/tml:GSTUM_00009366001/tml:GSTUM_00002876001/tml:GSTUM_00004503001/tml:GSTUM_00010425001/tml:GSTUM_00005650001/tml:GSTUM_00011373001	13
tml00270	Cysteine and methionine metabolism	11/710	40/1746	0.97222	1	gene-P167DRAFT_518663/gene-P167DRAFT_553951/gene-P167DRAFT_555778/gene-P167DRAFT_604202/gene-P167DRAFT_542601/gene-P167DRAFT_535870/gene-P167DRAFT_534252/gene-P167DRAFT_606284/gene-P167DRAFT_534859/gene-P167DRAFT_579296/gene-P167DRAFT_524044	P167DRAFT_518663/P167DRAFT_553951/P167DRAFT_555778/P167DRAFT_604202/P167DRAFT_542601/P167DRAFT_535870/P167DRAFT_534252/P167DRAFT_606284/P167DRAFT_534859/P167DRAFT_579296/P167DRAFT_524044	tml:GSTUM_00005323001/tml:GSTUM_00002414001/tml:GSTUM_00006346001/tml:GSTUM_00008874001/tml:GSTUM_00007611001/tml:GSTUM_00003830001/tml:GSTUM_00008825001/tml:GSTUM_00009048001/tml:GSTUM_00006350001/tml:GSTUM_00005466001/tml:GSTUM_00006909001	11
tml00250	Alanine, aspartate and glutamate metabolism	5/710	22/1746	0.977639	1	gene-P167DRAFT_575382/gene-P167DRAFT_534859/gene-P167DRAFT_503018/gene-P167DRAFT_557615/gene-P167DRAFT_535098	P167DRAFT_575382/P167DRAFT_534859/P167DRAFT_503018/P167DRAFT_557615/P167DRAFT_535098	tml:GSTUM_00000440001/tml:GSTUM_00006350001/tml:GSTUM_00004641001/tml:GSTUM_00004718001/tml:GSTUM_00001013001	5
tml00240	Pyrimidine metabolism	6/710	26/1746	0.982463	1	gene-P167DRAFT_550786/gene-P167DRAFT_499028/gene-P167DRAFT_482249/gene-P167DRAFT_532544/gene-P167DRAFT_533970/gene-P167DRAFT_511429	P167DRAFT_550786/P167DRAFT_499028/P167DRAFT_482249/P167DRAFT_532544/P167DRAFT_533970/P167DRAFT_511429	tml:GSTUM_00010534001/tml:GSTUM_00011298001/tml:GSTUM_00003198001/tml:GSTUM_00006180001/tml:GSTUM_00002959001/tml:GSTUM_00009125001	6
tml00564	Glycerophospholipid metabolism	10/710	39/1746	0.984205	1	gene-P167DRAFT_536270/gene-P167DRAFT_334903/gene-P167DRAFT_537356/gene-P167DRAFT_529941/gene-P167DRAFT_488756/gene-P167DRAFT_483113/gene-P167DRAFT_538775/gene-P167DRAFT_510949/gene-P167DRAFT_519378/gene-P167DRAFT_511489	P167DRAFT_536270/P167DRAFT_334903/P167DRAFT_537356/P167DRAFT_529941/P167DRAFT_488756/P167DRAFT_483113/P167DRAFT_538775/P167DRAFT_510949/P167DRAFT_519378/P167DRAFT_511489	tml:GSTUM_00007959001/tml:GSTUM_00010381001/tml:GSTUM_00003480001/tml:GSTUM_00006388001/tml:GSTUM_00005876001/tml:GSTUM_00006227001/tml:GSTUM_00005776001/tml:GSTUM_00007736001/tml:GSTUM_00010452001/tml:GSTUM_00010254001	10
tml00190	Oxidative phosphorylation	20/710	69/1746	0.985256	1	gene-P167DRAFT_503742/gene-P167DRAFT_522217/gene-P167DRAFT_471499/gene-P167DRAFT_536767/gene-P167DRAFT_606248/gene-P167DRAFT_539836/gene-P167DRAFT_572046/gene-P167DRAFT_537511/gene-P167DRAFT_166708/gene-P167DRAFT_536423/gene-P167DRAFT_505886/gene-P167DRAFT_575698/gene-P167DRAFT_521661/gene-P167DRAFT_531540/gene-P167DRAFT_548801/gene-P167DRAFT_608619/gene-P167DRAFT_562877/gene-P167DRAFT_577325/gen…	P167DRAFT_503742/P167DRAFT_522217/P167DRAFT_471499/P167DRAFT_536767/P167DRAFT_606248/P167DRAFT_539836/P167DRAFT_572046/P167DRAFT_537511/P167DRAFT_166708/P167DRAFT_536423/P167DRAFT_505886/P167DRAFT_575698/P167DRAFT_521661/P167DRAFT_531540/P167DRAFT_548801/P167DRAFT_608619/P167DRAFT_562877/P167DRAFT_577325/P167DRAFT_480859/P167DRAFT_469629	tml:GSTUM_00010487001/tml:GSTUM_00010667001/tml:GSTUM_00006489001/tml:GSTUM_00001943001/tml:GSTUM_00001462001/tml:GSTUM_00004381001/tml:GSTUM_00012228001/tml:GSTUM_00006031001/tml:GSTUM_00011100001/tml:GSTUM_00005904001/tml:GSTUM_00012191001/tml:GSTUM_00010438001/tml:GSTUM_00005345001/tml:GSTUM_00012037001/tml:GSTUM_00000273001/tml:GSTUM_00003766001/tml:GSTUM_00009423001/tml:GSTUM_00000711001/tml…	20
tml01210	2-Oxocarboxylic acid metabolism	7/710	31/1746	0.990142	1	gene-P167DRAFT_608828/gene-P167DRAFT_536523/gene-P167DRAFT_534859/gene-P167DRAFT_329275/gene-P167DRAFT_496479/gene-P167DRAFT_481577/gene-P167DRAFT_535024	P167DRAFT_608828/P167DRAFT_536523/P167DRAFT_534859/P167DRAFT_329275/P167DRAFT_496479/P167DRAFT_481577/P167DRAFT_535024	tml:GSTUM_00011608001/tml:GSTUM_00002523001/tml:GSTUM_00006350001/tml:GSTUM_00010247001/tml:GSTUM_00003893001/tml:GSTUM_00005230001/tml:GSTUM_00011853001	7
tml00290	Valine, leucine and isoleucine biosynthesis	2/710	14/1746	0.993068	1	gene-P167DRAFT_329275/gene-P167DRAFT_496479	P167DRAFT_329275/P167DRAFT_496479	tml:GSTUM_00010247001/tml:GSTUM_00003893001	2
tml00640	Propanoate metabolism	3/710	18/1746	0.993144	1	gene-P167DRAFT_558054/gene-P167DRAFT_483065/gene-P167DRAFT_516167	P167DRAFT_558054/P167DRAFT_483065/P167DRAFT_516167	tml:GSTUM_00003447001/tml:GSTUM_00007439001/tml:GSTUM_00004464001	3
tml00740	Riboflavin metabolism	1/710	10/1746	0.994686	1	gene-P167DRAFT_531410	P167DRAFT_531410	tml:GSTUM_00005446001	1
tml00360	Phenylalanine metabolism	1/710	11/1746	0.996859	1	gene-P167DRAFT_534859	P167DRAFT_534859	tml:GSTUM_00006350001	1
tml01230	Biosynthesis of amino acids	28/710	100/1746	0.997569	1	gene-P167DRAFT_518663/gene-P167DRAFT_533059/gene-P167DRAFT_555778/gene-P167DRAFT_604202/gene-P167DRAFT_535870/gene-P167DRAFT_515330/gene-P167DRAFT_532494/gene-P167DRAFT_608828/gene-P167DRAFT_606284/gene-P167DRAFT_536523/gene-P167DRAFT_535329/gene-P167DRAFT_534859/gene-P167DRAFT_329275/gene-P167DRAFT_503018/gene-P167DRAFT_496479/gene-P167DRAFT_481019/gene-P167DRAFT_508514/gene-P167DRAFT_525002/gen…	P167DRAFT_518663/P167DRAFT_533059/P167DRAFT_555778/P167DRAFT_604202/P167DRAFT_535870/P167DRAFT_515330/P167DRAFT_532494/P167DRAFT_608828/P167DRAFT_606284/P167DRAFT_536523/P167DRAFT_535329/P167DRAFT_534859/P167DRAFT_329275/P167DRAFT_503018/P167DRAFT_496479/P167DRAFT_481019/P167DRAFT_508514/P167DRAFT_525002/P167DRAFT_481577/P167DRAFT_532517/P167DRAFT_518680/P167DRAFT_535024/P167DRAFT_506880/P167DRAF…	tml:GSTUM_00005323001/tml:GSTUM_00009355001/tml:GSTUM_00006346001/tml:GSTUM_00008874001/tml:GSTUM_00003830001/tml:GSTUM_00007952001/tml:GSTUM_00003941001/tml:GSTUM_00011608001/tml:GSTUM_00009048001/tml:GSTUM_00002523001/tml:GSTUM_00010690001/tml:GSTUM_00006350001/tml:GSTUM_00010247001/tml:GSTUM_00004641001/tml:GSTUM_00003893001/tml:GSTUM_00009708001/tml:GSTUM_00010425001/tml:GSTUM_00010427001/tml…	28
tml00410	beta-Alanine metabolism	1/710	12/1746	0.998144	1	gene-P167DRAFT_557615	P167DRAFT_557615	tml:GSTUM_00004718001	1
tml00620	Pyruvate metabolism	4/710	25/1746	0.998177	1	gene-P167DRAFT_558054/gene-P167DRAFT_480494/gene-P167DRAFT_572150/gene-P167DRAFT_483065	P167DRAFT_558054/P167DRAFT_480494/P167DRAFT_572150/P167DRAFT_483065	tml:GSTUM_00003447001/tml:GSTUM_00008475001/tml:GSTUM_00004787001/tml:GSTUM_00007439001	4
tml00260	Glycine, serine and threonine metabolism	5/710	29/1746	0.998354	1	gene-P167DRAFT_606284/gene-P167DRAFT_483113/gene-P167DRAFT_483065/gene-P167DRAFT_491232/gene-P167DRAFT_524044	P167DRAFT_606284/P167DRAFT_483113/P167DRAFT_483065/P167DRAFT_491232/P167DRAFT_524044	tml:GSTUM_00009048001/tml:GSTUM_00006227001/tml:GSTUM_00007439001/tml:GSTUM_00007887001/tml:GSTUM_00006909001	5
tml00561	Glycerolipid metabolism	3/710	22/1746	0.998786	1	gene-P167DRAFT_579515/gene-P167DRAFT_519378/gene-P167DRAFT_511489	P167DRAFT_579515/P167DRAFT_519378/P167DRAFT_511489	tml:GSTUM_00003622001/tml:GSTUM_00010452001/tml:GSTUM_00010254001	3
tml00280	Valine, leucine and isoleucine degradation	3/710	24/1746	0.999502	1	gene-P167DRAFT_558054/gene-P167DRAFT_532629/gene-P167DRAFT_483065	P167DRAFT_558054/P167DRAFT_532629/P167DRAFT_483065	tml:GSTUM_00003447001/tml:GSTUM_00006110001/tml:GSTUM_00007439001	3
tml00680	Methane metabolism	1/710	15/1746	0.999618	1	gene-P167DRAFT_533059	P167DRAFT_533059	tml:GSTUM_00009355001	1
tml00500	Starch and sucrose metabolism	4/710	29/1746	0.999662	1	gene-P167DRAFT_578048/gene-P167DRAFT_587604/gene-P167DRAFT_483112/gene-P167DRAFT_603780	P167DRAFT_578048/P167DRAFT_587604/P167DRAFT_483112/P167DRAFT_603780	tml:GSTUM_00005599001/tml:GSTUM_00011961001/tml:GSTUM_00007514001/tml:GSTUM_00006856001	4
tml00020	Citrate cycle (TCA cycle)	3/710	26/1746	0.999799	1	gene-P167DRAFT_483065/gene-P167DRAFT_516167/gene-P167DRAFT_535024	P167DRAFT_483065/P167DRAFT_516167/P167DRAFT_535024	tml:GSTUM_00007439001/tml:GSTUM_00004464001/tml:GSTUM_00011853001	3
tml01200	Carbon metabolism	17/710	87/1746	0.999995	1	gene-P167DRAFT_533059/gene-P167DRAFT_577049/gene-P167DRAFT_535870/gene-P167DRAFT_572713/gene-P167DRAFT_558054/gene-P167DRAFT_481061/gene-P167DRAFT_548809/gene-P167DRAFT_572150/gene-P167DRAFT_603780/gene-P167DRAFT_534859/gene-P167DRAFT_483065/gene-P167DRAFT_508514/gene-P167DRAFT_516167/gene-P167DRAFT_518680/gene-P167DRAFT_535024/gene-P167DRAFT_539623/gene-P167DRAFT_483679	P167DRAFT_533059/P167DRAFT_577049/P167DRAFT_535870/P167DRAFT_572713/P167DRAFT_558054/P167DRAFT_481061/P167DRAFT_548809/P167DRAFT_572150/P167DRAFT_603780/P167DRAFT_534859/P167DRAFT_483065/P167DRAFT_508514/P167DRAFT_516167/P167DRAFT_518680/P167DRAFT_535024/P167DRAFT_539623/P167DRAFT_483679	tml:GSTUM_00009355001/tml:GSTUM_00010817001/tml:GSTUM_00003830001/tml:GSTUM_00005092001/tml:GSTUM_00003447001/tml:GSTUM_00012117001/tml:GSTUM_00000266001/tml:GSTUM_00004787001/tml:GSTUM_00006856001/tml:GSTUM_00006350001/tml:GSTUM_00007439001/tml:GSTUM_00010425001/tml:GSTUM_00004464001/tml:GSTUM_00005650001/tml:GSTUM_00011853001/tml:GSTUM_00001435001/tml:GSTUM_00003264001	17
tml01110	Biosynthesis of secondary metabolites	87/710	302/1746	0.999999	1	gene-P167DRAFT_518663/gene-P167DRAFT_481104/gene-P167DRAFT_479915/gene-P167DRAFT_533059/gene-P167DRAFT_578048/gene-P167DRAFT_480224/gene-P167DRAFT_550950/gene-P167DRAFT_555778/gene-P167DRAFT_65576/gene-P167DRAFT_537605/gene-P167DRAFT_557753/gene-P167DRAFT_604202/gene-P167DRAFT_535870/gene-P167DRAFT_515084/gene-P167DRAFT_523863/gene-P167DRAFT_536647/gene-P167DRAFT_572713/gene-P167DRAFT_558054/gene…	P167DRAFT_518663/P167DRAFT_481104/P167DRAFT_479915/P167DRAFT_533059/P167DRAFT_578048/P167DRAFT_480224/P167DRAFT_550950/P167DRAFT_555778/P167DRAFT_65576/P167DRAFT_537605/P167DRAFT_557753/P167DRAFT_604202/P167DRAFT_535870/P167DRAFT_515084/P167DRAFT_523863/P167DRAFT_536647/P167DRAFT_572713/P167DRAFT_558054/P167DRAFT_587604/P167DRAFT_515330/P167DRAFT_571220/P167DRAFT_537356/P167DRAFT_604801/P167DRAFT…	tml:GSTUM_00005323001/tml:GSTUM_00007875001/tml:GSTUM_00004491001/tml:GSTUM_00009355001/tml:GSTUM_00005599001/tml:GSTUM_00004489001/tml:GSTUM_00002233001/tml:GSTUM_00006346001/tml:GSTUM_00008894001/tml:GSTUM_00004857001/tml:GSTUM_00011791001/tml:GSTUM_00008874001/tml:GSTUM_00003830001/tml:GSTUM_00010538001/tml:GSTUM_00005882001/tml:GSTUM_00010375001/tml:GSTUM_00005092001/tml:GSTUM_00003447001/tml…	87
tml03050	Proteasome	1/710	35/1746	1	1	gene-P167DRAFT_512013	P167DRAFT_512013	tml:GSTUM_00003768001	1

## Sheet: B01vsB02_KEGGenrich_down
KEGGID	Description	GeneRatio	BgRatio	pvalue	padj	geneID	geneName	keggID	Count
tml01110	Biosynthesis of secondary metabolites	122/457	302/1746	1.73286e-09	1.55958e-07	gene-P167DRAFT_187740/gene-P167DRAFT_550838/gene-P167DRAFT_488814/gene-P167DRAFT_533406/gene-P167DRAFT_552996/gene-P167DRAFT_538823/gene-P167DRAFT_526307/gene-P167DRAFT_560504/gene-P167DRAFT_557698/gene-P167DRAFT_551319/gene-P167DRAFT_528344/gene-P167DRAFT_536895/gene-P167DRAFT_533253/gene-P167DRAFT_525254/gene-P167DRAFT_608239/gene-P167DRAFT_484638/gene-P167DRAFT_540036/gene-P167DRAFT_536880/gen…	P167DRAFT_187740/P167DRAFT_550838/P167DRAFT_488814/P167DRAFT_533406/P167DRAFT_552996/P167DRAFT_538823/P167DRAFT_526307/P167DRAFT_560504/P167DRAFT_557698/P167DRAFT_551319/P167DRAFT_528344/P167DRAFT_536895/P167DRAFT_533253/P167DRAFT_525254/P167DRAFT_608239/P167DRAFT_484638/P167DRAFT_540036/P167DRAFT_536880/P167DRAFT_566343/P167DRAFT_506846/P167DRAFT_543485/P167DRAFT_277091/P167DRAFT_536093/P167DRAF…	tml:GSTUM_00009426001/tml:GSTUM_00009484001/tml:GSTUM_00005850001/tml:GSTUM_00006246001/tml:GSTUM_00000988001/tml:GSTUM_00009036001/tml:GSTUM_00005793001/tml:GSTUM_00006315001/tml:GSTUM_00009043001/tml:GSTUM_00005638001/tml:GSTUM_00000247001/tml:GSTUM_00007995001/tml:GSTUM_00008343001/tml:GSTUM_00004770001/tml:GSTUM_00004330001/tml:GSTUM_00008696001/tml:GSTUM_00005180001/tml:GSTUM_00009058001/tml…	122
tml00500	Starch and sucrose metabolism	20/457	29/1746	1.39632e-06	6.28346e-05	gene-P167DRAFT_576249/gene-P167DRAFT_488814/gene-P167DRAFT_533406/gene-P167DRAFT_538823/gene-P167DRAFT_481026/gene-P167DRAFT_259355/gene-P167DRAFT_529037/gene-P167DRAFT_535877/gene-P167DRAFT_570887/gene-P167DRAFT_541583/gene-P167DRAFT_560970/gene-P167DRAFT_569491/gene-P167DRAFT_494862/gene-P167DRAFT_561436/gene-P167DRAFT_555594/gene-P167DRAFT_532102/gene-P167DRAFT_524847/gene-P167DRAFT_495599/gen…	P167DRAFT_576249/P167DRAFT_488814/P167DRAFT_533406/P167DRAFT_538823/P167DRAFT_481026/P167DRAFT_259355/P167DRAFT_529037/P167DRAFT_535877/P167DRAFT_570887/P167DRAFT_541583/P167DRAFT_560970/P167DRAFT_569491/P167DRAFT_494862/P167DRAFT_561436/P167DRAFT_555594/P167DRAFT_532102/P167DRAFT_524847/P167DRAFT_495599/P167DRAFT_602268/P167DRAFT_529144	tml:GSTUM_00010908001/tml:GSTUM_00005850001/tml:GSTUM_00006246001/tml:GSTUM_00009036001/tml:GSTUM_00008530001/tml:GSTUM_00006610001/tml:GSTUM_00007852001/tml:GSTUM_00003828001/tml:GSTUM_00011889001/tml:GSTUM_00006999001/tml:GSTUM_00004119001/tml:GSTUM_00001845001/tml:GSTUM_00001433001/tml:GSTUM_00000550001/tml:GSTUM_00004366001/tml:GSTUM_00001003001/tml:GSTUM_00008973001/tml:GSTUM_00007119001/tml…	20
tml03050	Proteasome	21/457	35/1746	2.06206e-05	0.000618618	gene-P167DRAFT_526771/gene-P167DRAFT_507232/gene-P167DRAFT_554256/gene-P167DRAFT_501551/gene-P167DRAFT_536292/gene-P167DRAFT_535342/gene-P167DRAFT_498435/gene-P167DRAFT_534240/gene-P167DRAFT_536624/gene-P167DRAFT_578508/gene-P167DRAFT_484066/gene-P167DRAFT_566604/gene-P167DRAFT_478769/gene-P167DRAFT_560120/gene-P167DRAFT_567234/gene-P167DRAFT_536957/gene-P167DRAFT_534589/gene-P167DRAFT_534466/gen…	P167DRAFT_526771/P167DRAFT_507232/P167DRAFT_554256/P167DRAFT_501551/P167DRAFT_536292/P167DRAFT_535342/P167DRAFT_498435/P167DRAFT_534240/P167DRAFT_536624/P167DRAFT_578508/P167DRAFT_484066/P167DRAFT_566604/P167DRAFT_478769/P167DRAFT_560120/P167DRAFT_567234/P167DRAFT_536957/P167DRAFT_534589/P167DRAFT_534466/P167DRAFT_539098/P167DRAFT_133135/P167DRAFT_539265	tml:GSTUM_00000405001/tml:GSTUM_00000653001/tml:GSTUM_00008267001/tml:GSTUM_00009364001/tml:GSTUM_00000006001/tml:GSTUM_00008777001/tml:GSTUM_00010525001/tml:GSTUM_00008849001/tml:GSTUM_00002160001/tml:GSTUM_00009774001/tml:GSTUM_00004807001/tml:GSTUM_00000459001/tml:GSTUM_00000481001/tml:GSTUM_00002908001/tml:GSTUM_00002926001/tml:GSTUM_00011030001/tml:GSTUM_00005364001/tml:GSTUM_00001672001/tml…	21
tml00230	Purine metabolism	24/457	45/1746	7.75616e-05	0.00158326	gene-P167DRAFT_536895/gene-P167DRAFT_533253/gene-P167DRAFT_606183/gene-P167DRAFT_570604/gene-P167DRAFT_532419/gene-P167DRAFT_106023/gene-P167DRAFT_492697/gene-P167DRAFT_525810/gene-P167DRAFT_532243/gene-P167DRAFT_494862/gene-P167DRAFT_537638/gene-P167DRAFT_563238/gene-P167DRAFT_280572/gene-P167DRAFT_538558/gene-P167DRAFT_490397/gene-P167DRAFT_516437/gene-P167DRAFT_486175/gene-P167DRAFT_574224/gen…	P167DRAFT_536895/P167DRAFT_533253/P167DRAFT_606183/P167DRAFT_570604/P167DRAFT_532419/P167DRAFT_106023/P167DRAFT_492697/P167DRAFT_525810/P167DRAFT_532243/P167DRAFT_494862/P167DRAFT_537638/P167DRAFT_563238/P167DRAFT_280572/P167DRAFT_538558/P167DRAFT_490397/P167DRAFT_516437/P167DRAFT_486175/P167DRAFT_574224/P167DRAFT_525274/P167DRAFT_487849/P167DRAFT_535819/P167DRAFT_609124/P167DRAFT_550859/P167DRAF…	tml:GSTUM_00007995001/tml:GSTUM_00008343001/tml:GSTUM_00005906001/tml:GSTUM_00009828001/tml:GSTUM_00005193001/tml:GSTUM_00012207001/tml:GSTUM_00002925001/tml:GSTUM_00004852001/tml:GSTUM_00007206001/tml:GSTUM_00001433001/tml:GSTUM_00002931001/tml:GSTUM_00006998001/tml:GSTUM_00012078001/tml:GSTUM_00002747001/tml:GSTUM_00003745001/tml:GSTUM_00008921001/tml:GSTUM_00008613001/tml:GSTUM_00003827001/tml…	24
tml01200	Carbon metabolism	39/457	87/1746	8.79588e-05	0.00158326	gene-P167DRAFT_187740/gene-P167DRAFT_538823/gene-P167DRAFT_560504/gene-P167DRAFT_551319/gene-P167DRAFT_533253/gene-P167DRAFT_484638/gene-P167DRAFT_540036/gene-P167DRAFT_536880/gene-P167DRAFT_566343/gene-P167DRAFT_506846/gene-P167DRAFT_543485/gene-P167DRAFT_536093/gene-P167DRAFT_552530/gene-P167DRAFT_480021/gene-P167DRAFT_479959/gene-P167DRAFT_532351/gene-P167DRAFT_180783/gene-P167DRAFT_558989/gen…	P167DRAFT_187740/P167DRAFT_538823/P167DRAFT_560504/P167DRAFT_551319/P167DRAFT_533253/P167DRAFT_484638/P167DRAFT_540036/P167DRAFT_536880/P167DRAFT_566343/P167DRAFT_506846/P167DRAFT_543485/P167DRAFT_536093/P167DRAFT_552530/P167DRAFT_480021/P167DRAFT_479959/P167DRAFT_532351/P167DRAFT_180783/P167DRAFT_558989/P167DRAFT_554673/P167DRAFT_521731/P167DRAFT_531212/P167DRAFT_484482/P167DRAFT_536459/P167DRAF…	tml:GSTUM_00009426001/tml:GSTUM_00009036001/tml:GSTUM_00006315001/tml:GSTUM_00005638001/tml:GSTUM_00008343001/tml:GSTUM_00008696001/tml:GSTUM_00005180001/tml:GSTUM_00009058001/tml:GSTUM_00008015001/tml:GSTUM_00011095001/tml:GSTUM_00012200001/tml:GSTUM_00005441001/tml:GSTUM_00010099001/tml:GSTUM_00006989001/tml:GSTUM_00004475001/tml:GSTUM_00009714001/tml:GSTUM_00000649001/tml:GSTUM_00001513001/tml…	39
tml00010	Glycolysis / Gluconeogenesis	15/457	27/1746	0.00103586	0.0125702	gene-P167DRAFT_187740/gene-P167DRAFT_538823/gene-P167DRAFT_533253/gene-P167DRAFT_608239/gene-P167DRAFT_536880/gene-P167DRAFT_536093/gene-P167DRAFT_480021/gene-P167DRAFT_180783/gene-P167DRAFT_531212/gene-P167DRAFT_536459/gene-P167DRAFT_603613/gene-P167DRAFT_494862/gene-P167DRAFT_536876/gene-P167DRAFT_573225/gene-P167DRAFT_533505	P167DRAFT_187740/P167DRAFT_538823/P167DRAFT_533253/P167DRAFT_608239/P167DRAFT_536880/P167DRAFT_536093/P167DRAFT_480021/P167DRAFT_180783/P167DRAFT_531212/P167DRAFT_536459/P167DRAFT_603613/P167DRAFT_494862/P167DRAFT_536876/P167DRAFT_573225/P167DRAFT_533505	tml:GSTUM_00009426001/tml:GSTUM_00009036001/tml:GSTUM_00008343001/tml:GSTUM_00004330001/tml:GSTUM_00009058001/tml:GSTUM_00005441001/tml:GSTUM_00006989001/tml:GSTUM_00000649001/tml:GSTUM_00001447001/tml:GSTUM_00001753001/tml:GSTUM_00003252001/tml:GSTUM_00001433001/tml:GSTUM_00008020001/tml:GSTUM_00002338001/tml:GSTUM_00006321001	15
tml00250	Alanine, aspartate and glutamate metabolism	13/457	22/1746	0.00104178	0.0125702	gene-P167DRAFT_480920/gene-P167DRAFT_252129/gene-P167DRAFT_605426/gene-P167DRAFT_512018/gene-P167DRAFT_536221/gene-P167DRAFT_106023/gene-P167DRAFT_563629/gene-P167DRAFT_537638/gene-P167DRAFT_537332/gene-P167DRAFT_539430/gene-P167DRAFT_503467/gene-P167DRAFT_517130/gene-P167DRAFT_607488	P167DRAFT_480920/P167DRAFT_252129/P167DRAFT_605426/P167DRAFT_512018/P167DRAFT_536221/P167DRAFT_106023/P167DRAFT_563629/P167DRAFT_537638/P167DRAFT_537332/P167DRAFT_539430/P167DRAFT_503467/P167DRAFT_517130/P167DRAFT_607488	tml:GSTUM_00006745001/tml:GSTUM_00004877001/tml:GSTUM_00005367001/tml:GSTUM_00006295001/tml:GSTUM_00001506001/tml:GSTUM_00012207001/tml:GSTUM_00011761001/tml:GSTUM_00002931001/tml:GSTUM_00003489001/tml:GSTUM_00007160001/tml:GSTUM_00004021001/tml:GSTUM_00009671001/tml:GSTUM_00000853001	13
tml00680	Methane metabolism	10/457	15/1746	0.00111735	0.0125702	gene-P167DRAFT_560504/gene-P167DRAFT_536880/gene-P167DRAFT_536093/gene-P167DRAFT_532351/gene-P167DRAFT_180783/gene-P167DRAFT_531212/gene-P167DRAFT_563629/gene-P167DRAFT_536876/gene-P167DRAFT_573225/gene-P167DRAFT_481746	P167DRAFT_560504/P167DRAFT_536880/P167DRAFT_536093/P167DRAFT_532351/P167DRAFT_180783/P167DRAFT_531212/P167DRAFT_563629/P167DRAFT_536876/P167DRAFT_573225/P167DRAFT_481746	tml:GSTUM_00006315001/tml:GSTUM_00009058001/tml:GSTUM_00005441001/tml:GSTUM_00009714001/tml:GSTUM_00000649001/tml:GSTUM_00001447001/tml:GSTUM_00011761001/tml:GSTUM_00008020001/tml:GSTUM_00002338001/tml:GSTUM_00002422001	10
tml01230	Biosynthesis of amino acids	39/457	100/1746	0.00260899	0.0244529	gene-P167DRAFT_187740/gene-P167DRAFT_552996/gene-P167DRAFT_560504/gene-P167DRAFT_557698/gene-P167DRAFT_533253/gene-P167DRAFT_525254/gene-P167DRAFT_536880/gene-P167DRAFT_506846/gene-P167DRAFT_512018/gene-P167DRAFT_536357/gene-P167DRAFT_554357/gene-P167DRAFT_528739/gene-P167DRAFT_558989/gene-P167DRAFT_521731/gene-P167DRAFT_531212/gene-P167DRAFT_484482/gene-P167DRAFT_535369/gene-P167DRAFT_255229/gen…	P167DRAFT_187740/P167DRAFT_552996/P167DRAFT_560504/P167DRAFT_557698/P167DRAFT_533253/P167DRAFT_525254/P167DRAFT_536880/P167DRAFT_506846/P167DRAFT_512018/P167DRAFT_536357/P167DRAFT_554357/P167DRAFT_528739/P167DRAFT_558989/P167DRAFT_521731/P167DRAFT_531212/P167DRAFT_484482/P167DRAFT_535369/P167DRAFT_255229/P167DRAFT_266725/P167DRAFT_603613/P167DRAFT_111006/P167DRAFT_507930/P167DRAFT_542797/P167DRAF…	tml:GSTUM_00009426001/tml:GSTUM_00000988001/tml:GSTUM_00006315001/tml:GSTUM_00009043001/tml:GSTUM_00008343001/tml:GSTUM_00004770001/tml:GSTUM_00009058001/tml:GSTUM_00011095001/tml:GSTUM_00006295001/tml:GSTUM_00005842001/tml:GSTUM_00000969001/tml:GSTUM_00002791001/tml:GSTUM_00001513001/tml:GSTUM_00005438001/tml:GSTUM_00001447001/tml:GSTUM_00008902001/tml:GSTUM_00010677001/tml:GSTUM_00000035001/tml…	39
tml00270	Cysteine and methionine metabolism	19/457	40/1746	0.00271699	0.0244529	gene-P167DRAFT_557698/gene-P167DRAFT_540036/gene-P167DRAFT_554357/gene-P167DRAFT_515974/gene-P167DRAFT_558989/gene-P167DRAFT_484482/gene-P167DRAFT_535369/gene-P167DRAFT_519551/gene-P167DRAFT_496316/gene-P167DRAFT_555780/gene-P167DRAFT_559271/gene-P167DRAFT_492936/gene-P167DRAFT_533586/gene-P167DRAFT_482868/gene-P167DRAFT_554621/gene-P167DRAFT_531946/gene-P167DRAFT_545885/gene-P167DRAFT_558933/gen…	P167DRAFT_557698/P167DRAFT_540036/P167DRAFT_554357/P167DRAFT_515974/P167DRAFT_558989/P167DRAFT_484482/P167DRAFT_535369/P167DRAFT_519551/P167DRAFT_496316/P167DRAFT_555780/P167DRAFT_559271/P167DRAFT_492936/P167DRAFT_533586/P167DRAFT_482868/P167DRAFT_554621/P167DRAFT_531946/P167DRAFT_545885/P167DRAFT_558933/P167DRAFT_481746	tml:GSTUM_00009043001/tml:GSTUM_00005180001/tml:GSTUM_00000969001/tml:GSTUM_00007013001/tml:GSTUM_00001513001/tml:GSTUM_00008902001/tml:GSTUM_00010677001/tml:GSTUM_00012206001/tml:GSTUM_00006508001/tml:GSTUM_00006393001/tml:GSTUM_00000780001/tml:GSTUM_00011721001/tml:GSTUM_00011415001/tml:GSTUM_00004091001/tml:GSTUM_00008805001/tml:GSTUM_00002438001/tml:GSTUM_00011972001/tml:GSTUM_00008875001/tml…	19
tml00030	Pentose phosphate pathway	11/457	19/1746	0.00323063	0.0264324	gene-P167DRAFT_538823/gene-P167DRAFT_551319/gene-P167DRAFT_484638/gene-P167DRAFT_506846/gene-P167DRAFT_180783/gene-P167DRAFT_521731/gene-P167DRAFT_531212/gene-P167DRAFT_255229/gene-P167DRAFT_542797/gene-P167DRAFT_494862/gene-P167DRAFT_280572	P167DRAFT_538823/P167DRAFT_551319/P167DRAFT_484638/P167DRAFT_506846/P167DRAFT_180783/P167DRAFT_521731/P167DRAFT_531212/P167DRAFT_255229/P167DRAFT_542797/P167DRAFT_494862/P167DRAFT_280572	tml:GSTUM_00009036001/tml:GSTUM_00005638001/tml:GSTUM_00008696001/tml:GSTUM_00011095001/tml:GSTUM_00000649001/tml:GSTUM_00005438001/tml:GSTUM_00001447001/tml:GSTUM_00000035001/tml:GSTUM_00009363001/tml:GSTUM_00001433001/tml:GSTUM_00012078001	11
tml00051	Fructose and mannose metabolism	12/457	22/1746	0.00410699	0.0308024	gene-P167DRAFT_551472/gene-P167DRAFT_594686/gene-P167DRAFT_495365/gene-P167DRAFT_481783/gene-P167DRAFT_180783/gene-P167DRAFT_531212/gene-P167DRAFT_537479/gene-P167DRAFT_550934/gene-P167DRAFT_552876/gene-P167DRAFT_532926/gene-P167DRAFT_609453/gene-P167DRAFT_532318	P167DRAFT_551472/P167DRAFT_594686/P167DRAFT_495365/P167DRAFT_481783/P167DRAFT_180783/P167DRAFT_531212/P167DRAFT_537479/P167DRAFT_550934/P167DRAFT_552876/P167DRAFT_532926/P167DRAFT_609453/P167DRAFT_532318	tml:GSTUM_00003020001/tml:GSTUM_00000686001/tml:GSTUM_00004923001/tml:GSTUM_00005151001/tml:GSTUM_00000649001/tml:GSTUM_00001447001/tml:GSTUM_00009989001/tml:GSTUM_00007395001/tml:GSTUM_00008518001/tml:GSTUM_00001999001/tml:GSTUM_00003022001/tml:GSTUM_00005420001	12
tml00520	Amino sugar and nucleotide sugar metabolism	16/457	34/1746	0.00654364	0.0453021	gene-P167DRAFT_538823/gene-P167DRAFT_532007/gene-P167DRAFT_530439/gene-P167DRAFT_554148/gene-P167DRAFT_536221/gene-P167DRAFT_529237/gene-P167DRAFT_603769/gene-P167DRAFT_537479/gene-P167DRAFT_494862/gene-P167DRAFT_525105/gene-P167DRAFT_534549/gene-P167DRAFT_534947/gene-P167DRAFT_488894/gene-P167DRAFT_483275/gene-P167DRAFT_513133/gene-P167DRAFT_532318	P167DRAFT_538823/P167DRAFT_532007/P167DRAFT_530439/P167DRAFT_554148/P167DRAFT_536221/P167DRAFT_529237/P167DRAFT_603769/P167DRAFT_537479/P167DRAFT_494862/P167DRAFT_525105/P167DRAFT_534549/P167DRAFT_534947/P167DRAFT_488894/P167DRAFT_483275/P167DRAFT_513133/P167DRAFT_532318	tml:GSTUM_00009036001/tml:GSTUM_00002433001/tml:GSTUM_00011196001/tml:GSTUM_00010448001/tml:GSTUM_00001506001/tml:GSTUM_00002484001/tml:GSTUM_00004721001/tml:GSTUM_00009989001/tml:GSTUM_00001433001/tml:GSTUM_00008260001/tml:GSTUM_00004532001/tml:GSTUM_00005101001/tml:GSTUM_00001747001/tml:GSTUM_00006229001/tml:GSTUM_00006245001/tml:GSTUM_00005420001	16
tml00240	Pyrimidine metabolism	13/457	26/1746	0.00748474	0.0481162	gene-P167DRAFT_495047/gene-P167DRAFT_252129/gene-P167DRAFT_605426/gene-P167DRAFT_586150/gene-P167DRAFT_521779/gene-P167DRAFT_533573/gene-P167DRAFT_516437/gene-P167DRAFT_525274/gene-P167DRAFT_535819/gene-P167DRAFT_609124/gene-P167DRAFT_607488/gene-P167DRAFT_262039/gene-P167DRAFT_510409	P167DRAFT_495047/P167DRAFT_252129/P167DRAFT_605426/P167DRAFT_586150/P167DRAFT_521779/P167DRAFT_533573/P167DRAFT_516437/P167DRAFT_525274/P167DRAFT_535819/P167DRAFT_609124/P167DRAFT_607488/P167DRAFT_262039/P167DRAFT_510409	tml:GSTUM_00004349001/tml:GSTUM_00004877001/tml:GSTUM_00005367001/tml:GSTUM_00011680001/tml:GSTUM_00011874001/tml:GSTUM_00003273001/tml:GSTUM_00008921001/tml:GSTUM_00006680001/tml:GSTUM_00003865001/tml:GSTUM_00004360001/tml:GSTUM_00000853001/tml:GSTUM_00005497001/tml:GSTUM_00005642001	13
tml00040	Pentose and glucuronate interconversions	8/457	14/1746	0.013417	0.0805021	gene-P167DRAFT_478650/gene-P167DRAFT_572401/gene-P167DRAFT_528697/gene-P167DRAFT_521731/gene-P167DRAFT_567403/gene-P167DRAFT_552876/gene-P167DRAFT_532926/gene-P167DRAFT_552860	P167DRAFT_478650/P167DRAFT_572401/P167DRAFT_528697/P167DRAFT_521731/P167DRAFT_567403/P167DRAFT_552876/P167DRAFT_532926/P167DRAFT_552860	tml:GSTUM_00005037001/tml:GSTUM_00005097001/tml:GSTUM_00006916001/tml:GSTUM_00005438001/tml:GSTUM_00008534001/tml:GSTUM_00008518001/tml:GSTUM_00001999001/tml:GSTUM_00012011001	8
tml00300	Lysine biosynthesis	6/457	10/1746	0.0243578	0.137013	gene-P167DRAFT_552996/gene-P167DRAFT_536357/gene-P167DRAFT_535369/gene-P167DRAFT_507930/gene-P167DRAFT_531086/gene-P167DRAFT_554621	P167DRAFT_552996/P167DRAFT_536357/P167DRAFT_535369/P167DRAFT_507930/P167DRAFT_531086/P167DRAFT_554621	tml:GSTUM_00000988001/tml:GSTUM_00005842001/tml:GSTUM_00010677001/tml:GSTUM_00011274001/tml:GSTUM_00009173001/tml:GSTUM_00008805001	6
tml00770	Pantothenate and CoA biosynthesis	8/457	16/1746	0.0346242	0.178266	gene-P167DRAFT_504753/gene-P167DRAFT_554357/gene-P167DRAFT_534385/gene-P167DRAFT_266725/gene-P167DRAFT_111006/gene-P167DRAFT_538544/gene-P167DRAFT_480434/gene-P167DRAFT_598583	P167DRAFT_504753/P167DRAFT_554357/P167DRAFT_534385/P167DRAFT_266725/P167DRAFT_111006/P167DRAFT_538544/P167DRAFT_480434/P167DRAFT_598583	tml:GSTUM_00009271001/tml:GSTUM_00000969001/tml:GSTUM_00005069001/tml:GSTUM_00007244001/tml:GSTUM_00011835001/tml:GSTUM_00000724001/tml:GSTUM_00000615001/tml:GSTUM_00009396001	8
tml00380	Tryptophan metabolism	10/457	22/1746	0.0388277	0.178266	gene-P167DRAFT_528888/gene-P167DRAFT_528344/gene-P167DRAFT_608239/gene-P167DRAFT_552530/gene-P167DRAFT_488169/gene-P167DRAFT_539536/gene-P167DRAFT_479959/gene-P167DRAFT_537925/gene-P167DRAFT_554621/gene-P167DRAFT_530003	P167DRAFT_528888/P167DRAFT_528344/P167DRAFT_608239/P167DRAFT_552530/P167DRAFT_488169/P167DRAFT_539536/P167DRAFT_479959/P167DRAFT_537925/P167DRAFT_554621/P167DRAFT_530003	tml:GSTUM_00007145001/tml:GSTUM_00000247001/tml:GSTUM_00004330001/tml:GSTUM_00010099001/tml:GSTUM_00005398001/tml:GSTUM_00007919001/tml:GSTUM_00004475001/tml:GSTUM_00010313001/tml:GSTUM_00008805001/tml:GSTUM_00008844001	10
tml00620	Pyruvate metabolism	11/457	25/1746	0.0396105	0.178266	gene-P167DRAFT_486200/gene-P167DRAFT_533253/gene-P167DRAFT_608239/gene-P167DRAFT_540036/gene-P167DRAFT_543485/gene-P167DRAFT_539256/gene-P167DRAFT_480021/gene-P167DRAFT_536459/gene-P167DRAFT_531086/gene-P167DRAFT_573225/gene-P167DRAFT_534307	P167DRAFT_486200/P167DRAFT_533253/P167DRAFT_608239/P167DRAFT_540036/P167DRAFT_543485/P167DRAFT_539256/P167DRAFT_480021/P167DRAFT_536459/P167DRAFT_531086/P167DRAFT_573225/P167DRAFT_534307	tml:GSTUM_00005333001/tml:GSTUM_00008343001/tml:GSTUM_00004330001/tml:GSTUM_00005180001/tml:GSTUM_00012200001/tml:GSTUM_00010132001/tml:GSTUM_00006989001/tml:GSTUM_00001753001/tml:GSTUM_00009173001/tml:GSTUM_00002338001/tml:GSTUM_00005012001	11
tml01210	2-Oxocarboxylic acid metabolism	13/457	31/1746	0.0396146	0.178266	gene-P167DRAFT_554357/gene-P167DRAFT_535369/gene-P167DRAFT_266725/gene-P167DRAFT_111006/gene-P167DRAFT_507930/gene-P167DRAFT_531086/gene-P167DRAFT_554621/gene-P167DRAFT_502998/gene-P167DRAFT_225278/gene-P167DRAFT_533778/gene-P167DRAFT_533394/gene-P167DRAFT_558605/gene-P167DRAFT_598583	P167DRAFT_554357/P167DRAFT_535369/P167DRAFT_266725/P167DRAFT_111006/P167DRAFT_507930/P167DRAFT_531086/P167DRAFT_554621/P167DRAFT_502998/P167DRAFT_225278/P167DRAFT_533778/P167DRAFT_533394/P167DRAFT_558605/P167DRAFT_598583	tml:GSTUM_00000969001/tml:GSTUM_00010677001/tml:GSTUM_00007244001/tml:GSTUM_00011835001/tml:GSTUM_00011274001/tml:GSTUM_00009173001/tml:GSTUM_00008805001/tml:GSTUM_00004657001/tml:GSTUM_00004106001/tml:GSTUM_00004655001/tml:GSTUM_00006278001/tml:GSTUM_00008176001/tml:GSTUM_00009396001	13
tml02010	ABC transporters	7/457	14/1746	0.0475887	0.203952	gene-P167DRAFT_535286/gene-P167DRAFT_494683/gene-P167DRAFT_143934/gene-P167DRAFT_529228/gene-P167DRAFT_533377/gene-P167DRAFT_568904/gene-P167DRAFT_554561	P167DRAFT_535286/P167DRAFT_494683/P167DRAFT_143934/P167DRAFT_529228/P167DRAFT_533377/P167DRAFT_568904/P167DRAFT_554561	tml:GSTUM_00002809001/tml:GSTUM_00007904001/tml:GSTUM_00007310001/tml:GSTUM_00002494001/tml:GSTUM_00007455001/tml:GSTUM_00000822001/tml:GSTUM_00003208001	7
tml00260	Glycine, serine and threonine metabolism	12/457	29/1746	0.052359	0.207439	gene-P167DRAFT_550838/gene-P167DRAFT_560504/gene-P167DRAFT_495047/gene-P167DRAFT_545667/gene-P167DRAFT_558989/gene-P167DRAFT_554673/gene-P167DRAFT_535369/gene-P167DRAFT_563629/gene-P167DRAFT_536876/gene-P167DRAFT_552638/gene-P167DRAFT_481746/gene-P167DRAFT_504991	P167DRAFT_550838/P167DRAFT_560504/P167DRAFT_495047/P167DRAFT_545667/P167DRAFT_558989/P167DRAFT_554673/P167DRAFT_535369/P167DRAFT_563629/P167DRAFT_536876/P167DRAFT_552638/P167DRAFT_481746/P167DRAFT_504991	tml:GSTUM_00009484001/tml:GSTUM_00006315001/tml:GSTUM_00004349001/tml:GSTUM_00011166001/tml:GSTUM_00001513001/tml:GSTUM_00012074001/tml:GSTUM_00010677001/tml:GSTUM_00011761001/tml:GSTUM_00008020001/tml:GSTUM_00008698001/tml:GSTUM_00002422001/tml:GSTUM_00009055001	12
tml00020	Citrate cycle (TCA cycle)	11/457	26/1746	0.0530121	0.207439	gene-P167DRAFT_540036/gene-P167DRAFT_566343/gene-P167DRAFT_480021/gene-P167DRAFT_536459/gene-P167DRAFT_510782/gene-P167DRAFT_533191/gene-P167DRAFT_482765/gene-P167DRAFT_578509/gene-P167DRAFT_502998/gene-P167DRAFT_225278/gene-P167DRAFT_533394	P167DRAFT_540036/P167DRAFT_566343/P167DRAFT_480021/P167DRAFT_536459/P167DRAFT_510782/P167DRAFT_533191/P167DRAFT_482765/P167DRAFT_578509/P167DRAFT_502998/P167DRAFT_225278/P167DRAFT_533394	tml:GSTUM_00005180001/tml:GSTUM_00008015001/tml:GSTUM_00006989001/tml:GSTUM_00001753001/tml:GSTUM_00002676001/tml:GSTUM_00005664001/tml:GSTUM_00005662001/tml:GSTUM_00009772001/tml:GSTUM_00004657001/tml:GSTUM_00004106001/tml:GSTUM_00006278001	11
tml00052	Galactose metabolism	6/457	12/1746	0.0658548	0.22121	gene-P167DRAFT_529237/gene-P167DRAFT_494862/gene-P167DRAFT_525105/gene-P167DRAFT_495599/gene-P167DRAFT_602268/gene-P167DRAFT_513133	P167DRAFT_529237/P167DRAFT_494862/P167DRAFT_525105/P167DRAFT_495599/P167DRAFT_602268/P167DRAFT_513133	tml:GSTUM_00002484001/tml:GSTUM_00001433001/tml:GSTUM_00008260001/tml:GSTUM_00007119001/tml:GSTUM_00004616001/tml:GSTUM_00006245001	6
tml00071	Fatty acid degradation	7/457	15/1746	0.0697204	0.22121	gene-P167DRAFT_528344/gene-P167DRAFT_608239/gene-P167DRAFT_536093/gene-P167DRAFT_594892/gene-P167DRAFT_479959/gene-P167DRAFT_528737/gene-P167DRAFT_532587	P167DRAFT_528344/P167DRAFT_608239/P167DRAFT_536093/P167DRAFT_594892/P167DRAFT_479959/P167DRAFT_528737/P167DRAFT_532587	tml:GSTUM_00000247001/tml:GSTUM_00004330001/tml:GSTUM_00005441001/tml:GSTUM_00010671001/tml:GSTUM_00004475001/tml:GSTUM_00011577001/tml:GSTUM_00005116001	7
tml03440	Homologous recombination	7/457	15/1746	0.0697204	0.22121	gene-P167DRAFT_526783/gene-P167DRAFT_498635/novel.501/gene-P167DRAFT_537488/gene-P167DRAFT_540090/gene-P167DRAFT_565640/gene-P167DRAFT_553793	P167DRAFT_526783/P167DRAFT_498635/-/P167DRAFT_537488/P167DRAFT_540090/P167DRAFT_565640/P167DRAFT_553793	tml:GSTUM_00010491001/tml:GSTUM_00000296001/tml:GSTUM_00002392001/tml:GSTUM_00003154001/tml:GSTUM_00006347001/tml:GSTUM_00002952001/tml:GSTUM_00005673001	7
tml00280	Valine, leucine and isoleucine degradation	10/457	24/1746	0.0705691	0.22121	gene-P167DRAFT_608239/gene-P167DRAFT_554357/gene-P167DRAFT_479959/gene-P167DRAFT_552208/gene-P167DRAFT_504861/gene-P167DRAFT_517130/gene-P167DRAFT_516129/gene-P167DRAFT_528737/gene-P167DRAFT_256123/gene-P167DRAFT_502218	P167DRAFT_608239/P167DRAFT_554357/P167DRAFT_479959/P167DRAFT_552208/P167DRAFT_504861/P167DRAFT_517130/P167DRAFT_516129/P167DRAFT_528737/P167DRAFT_256123/P167DRAFT_502218	tml:GSTUM_00004330001/tml:GSTUM_00000969001/tml:GSTUM_00004475001/tml:GSTUM_00003265001/tml:GSTUM_00000127001/tml:GSTUM_00009671001/tml:GSTUM_00006975001/tml:GSTUM_00011577001/tml:GSTUM_00000074001/tml:GSTUM_00007426001	10
tml00330	Arginine and proline metabolism	8/457	18/1746	0.0712789	0.22121	gene-P167DRAFT_560683/gene-P167DRAFT_608239/gene-P167DRAFT_539536/gene-P167DRAFT_537332/gene-P167DRAFT_541930/gene-P167DRAFT_492936/gene-P167DRAFT_558933/gene-P167DRAFT_530003	P167DRAFT_560683/P167DRAFT_608239/P167DRAFT_539536/P167DRAFT_537332/P167DRAFT_541930/P167DRAFT_492936/P167DRAFT_558933/P167DRAFT_530003	tml:GSTUM_00010907001/tml:GSTUM_00004330001/tml:GSTUM_00007919001/tml:GSTUM_00003489001/tml:GSTUM_00005520001/tml:GSTUM_00011721001/tml:GSTUM_00008875001/tml:GSTUM_00008844001	8
tml00640	Propanoate metabolism	8/457	18/1746	0.0712789	0.22121	gene-P167DRAFT_566343/gene-P167DRAFT_479959/gene-P167DRAFT_484106/gene-P167DRAFT_552208/gene-P167DRAFT_504861/gene-P167DRAFT_517130/gene-P167DRAFT_573225/gene-P167DRAFT_516129	P167DRAFT_566343/P167DRAFT_479959/P167DRAFT_484106/P167DRAFT_552208/P167DRAFT_504861/P167DRAFT_517130/P167DRAFT_573225/P167DRAFT_516129	tml:GSTUM_00008015001/tml:GSTUM_00004475001/tml:GSTUM_00004644001/tml:GSTUM_00003265001/tml:GSTUM_00000127001/tml:GSTUM_00009671001/tml:GSTUM_00002338001/tml:GSTUM_00006975001	8
tml00630	Glyoxylate and dicarboxylate metabolism	11/457	28/1746	0.088115	0.264345	gene-P167DRAFT_560504/gene-P167DRAFT_540036/gene-P167DRAFT_543485/gene-P167DRAFT_552530/gene-P167DRAFT_554673/gene-P167DRAFT_563629/gene-P167DRAFT_537925/gene-P167DRAFT_573225/gene-P167DRAFT_479298/gene-P167DRAFT_502998/gene-P167DRAFT_533394	P167DRAFT_560504/P167DRAFT_540036/P167DRAFT_543485/P167DRAFT_552530/P167DRAFT_554673/P167DRAFT_563629/P167DRAFT_537925/P167DRAFT_573225/P167DRAFT_479298/P167DRAFT_502998/P167DRAFT_533394	tml:GSTUM_00006315001/tml:GSTUM_00005180001/tml:GSTUM_00012200001/tml:GSTUM_00010099001/tml:GSTUM_00012074001/tml:GSTUM_00011761001/tml:GSTUM_00010313001/tml:GSTUM_00002338001/tml:GSTUM_00004661001/tml:GSTUM_00004657001/tml:GSTUM_00006278001	11
tml00740	Riboflavin metabolism	5/457	10/1746	0.0919832	0.267048	gene-P167DRAFT_535041/gene-P167DRAFT_463956/gene-P167DRAFT_558189/gene-P167DRAFT_488424/gene-P167DRAFT_537754	P167DRAFT_535041/P167DRAFT_463956/P167DRAFT_558189/P167DRAFT_488424/P167DRAFT_537754	tml:GSTUM_00011845001/tml:GSTUM_00004329001/tml:GSTUM_00010340001/tml:GSTUM_00001408001/tml:GSTUM_00004794001	5
tml00920	Sulfur metabolism	6/457	13/1746	0.0961564	0.27044	gene-P167DRAFT_557698/gene-P167DRAFT_523012/gene-P167DRAFT_484482/gene-P167DRAFT_538558/gene-P167DRAFT_559271/gene-P167DRAFT_490397	P167DRAFT_557698/P167DRAFT_523012/P167DRAFT_484482/P167DRAFT_538558/P167DRAFT_559271/P167DRAFT_490397	tml:GSTUM_00009043001/tml:GSTUM_00003848001/tml:GSTUM_00008902001/tml:GSTUM_00002747001/tml:GSTUM_00000780001/tml:GSTUM_00003745001	6
tml00360	Phenylalanine metabolism	5/457	11/1746	0.133665	0.36454	gene-P167DRAFT_550838/gene-P167DRAFT_531360/gene-P167DRAFT_539536/gene-P167DRAFT_554621/gene-P167DRAFT_530003	P167DRAFT_550838/P167DRAFT_531360/P167DRAFT_539536/P167DRAFT_554621/P167DRAFT_530003	tml:GSTUM_00009484001/tml:GSTUM_00000546001/tml:GSTUM_00007919001/tml:GSTUM_00008805001/tml:GSTUM_00008844001	5
tml00860	Porphyrin and chlorophyll metabolism	7/457	18/1746	0.166275	0.440139	gene-P167DRAFT_526307/gene-P167DRAFT_487098/gene-P167DRAFT_559465/gene-P167DRAFT_528262/gene-P167DRAFT_526282/gene-P167DRAFT_512863/gene-P167DRAFT_537530	P167DRAFT_526307/P167DRAFT_487098/P167DRAFT_559465/P167DRAFT_528262/P167DRAFT_526282/P167DRAFT_512863/P167DRAFT_537530	tml:GSTUM_00005793001/tml:GSTUM_00000153001/tml:GSTUM_00008492001/tml:GSTUM_00006904001/tml:GSTUM_00003545001/tml:GSTUM_00010264001/tml:GSTUM_00011202001	7
tml00970	Aminoacyl-tRNA biosynthesis	12/457	35/1746	0.18026	0.463525	gene-P167DRAFT_604701/gene-P167DRAFT_567268/gene-P167DRAFT_521054/gene-P167DRAFT_515774/gene-P167DRAFT_540225/gene-P167DRAFT_550854/gene-P167DRAFT_505208/gene-P167DRAFT_531511/gene-P167DRAFT_544469/gene-P167DRAFT_505451/gene-P167DRAFT_512863/gene-P167DRAFT_479526	P167DRAFT_604701/P167DRAFT_567268/P167DRAFT_521054/P167DRAFT_515774/P167DRAFT_540225/P167DRAFT_550854/P167DRAFT_505208/P167DRAFT_531511/P167DRAFT_544469/P167DRAFT_505451/P167DRAFT_512863/P167DRAFT_479526	tml:GSTUM_00003370001/tml:GSTUM_00002674001/tml:GSTUM_00002716001/tml:GSTUM_00011574001/tml:GSTUM_00000015001/tml:GSTUM_00000298001/tml:GSTUM_00008811001/tml:GSTUM_00004266001/tml:GSTUM_00008559001/tml:GSTUM_00006820001/tml:GSTUM_00010264001/tml:GSTUM_00011569001	12
tml01212	Fatty acid metabolism	8/457	23/1746	0.234312	0.573605	gene-P167DRAFT_607538/gene-P167DRAFT_481232/gene-P167DRAFT_594892/gene-P167DRAFT_479959/gene-P167DRAFT_534502/gene-P167DRAFT_531573/gene-P167DRAFT_528737/gene-P167DRAFT_519949	P167DRAFT_607538/P167DRAFT_481232/P167DRAFT_594892/P167DRAFT_479959/P167DRAFT_534502/P167DRAFT_531573/P167DRAFT_528737/P167DRAFT_519949	tml:GSTUM_00002095001/tml:GSTUM_00008129001/tml:GSTUM_00010671001/tml:GSTUM_00004475001/tml:GSTUM_00003444001/tml:GSTUM_00002898001/tml:GSTUM_00011577001/tml:GSTUM_00010871001	8
tml00670	One carbon pool by folate	5/457	13/1746	0.235815	0.573605	gene-P167DRAFT_560504/gene-P167DRAFT_536895/gene-P167DRAFT_573351/gene-P167DRAFT_552817/gene-P167DRAFT_535356	P167DRAFT_560504/P167DRAFT_536895/P167DRAFT_573351/P167DRAFT_552817/P167DRAFT_535356	tml:GSTUM_00006315001/tml:GSTUM_00007995001/tml:GSTUM_00011854001/tml:GSTUM_00003049001/tml:GSTUM_00003351001	5
tml00130	Ubiquinone and other terpenoid-quinone biosynthesis	4/457	10/1746	0.251716	0.59617	gene-P167DRAFT_531360/gene-P167DRAFT_277091/gene-P167DRAFT_554621/gene-P167DRAFT_567872	P167DRAFT_531360/P167DRAFT_277091/P167DRAFT_554621/P167DRAFT_567872	tml:GSTUM_00000546001/tml:GSTUM_00011192001/tml:GSTUM_00008805001/tml:GSTUM_00011023001	4
tml00350	Tyrosine metabolism	6/457	17/1746	0.27096	0.625292	gene-P167DRAFT_550838/gene-P167DRAFT_539328/gene-P167DRAFT_531360/gene-P167DRAFT_536093/gene-P167DRAFT_554621/gene-P167DRAFT_521068	P167DRAFT_550838/P167DRAFT_539328/P167DRAFT_531360/P167DRAFT_536093/P167DRAFT_554621/P167DRAFT_521068	tml:GSTUM_00009484001/tml:GSTUM_00006919001/tml:GSTUM_00000546001/tml:GSTUM_00005441001/tml:GSTUM_00008805001/tml:GSTUM_00004221001	6
tml04120	Ubiquitin mediated proteolysis	17/457	56/1746	0.279466	0.628798	gene-P167DRAFT_519894/gene-P167DRAFT_552789/gene-P167DRAFT_479932/gene-P167DRAFT_389082/gene-P167DRAFT_482699/gene-P167DRAFT_526023/gene-P167DRAFT_539048/gene-P167DRAFT_537149/gene-P167DRAFT_355913/gene-P167DRAFT_574110/gene-P167DRAFT_484112/gene-P167DRAFT_527500/gene-P167DRAFT_539214/gene-P167DRAFT_550990/gene-P167DRAFT_487594/gene-P167DRAFT_488795/gene-P167DRAFT_425501	P167DRAFT_519894/P167DRAFT_552789/P167DRAFT_479932/P167DRAFT_389082/P167DRAFT_482699/P167DRAFT_526023/P167DRAFT_539048/P167DRAFT_537149/P167DRAFT_355913/P167DRAFT_574110/P167DRAFT_484112/P167DRAFT_527500/P167DRAFT_539214/P167DRAFT_550990/P167DRAFT_487594/P167DRAFT_488795/P167DRAFT_425501	tml:GSTUM_00007772001/tml:GSTUM_00002116001/tml:GSTUM_00006934001/tml:GSTUM_00004382001/tml:GSTUM_00005683001/tml:GSTUM_00001209001/tml:GSTUM_00006793001/tml:GSTUM_00011251001/tml:GSTUM_00006814001/tml:GSTUM_00009492001/tml:GSTUM_00004713001/tml:GSTUM_00005761001/tml:GSTUM_00006668001/tml:GSTUM_00012035001/tml:GSTUM_00003819001/tml:GSTUM_00002124001/tml:GSTUM_00003383001	17
tml00290	Valine, leucine and isoleucine biosynthesis	5/457	14/1746	0.293167	0.639271	gene-P167DRAFT_554357/gene-P167DRAFT_558989/gene-P167DRAFT_266725/gene-P167DRAFT_111006/gene-P167DRAFT_598583	P167DRAFT_554357/P167DRAFT_558989/P167DRAFT_266725/P167DRAFT_111006/P167DRAFT_598583	tml:GSTUM_00000969001/tml:GSTUM_00001513001/tml:GSTUM_00007244001/tml:GSTUM_00011835001/tml:GSTUM_00009396001	5
tml04136	Autophagy - other	7/457	21/1746	0.298326	0.639271	gene-P167DRAFT_532142/gene-P167DRAFT_511906/gene-P167DRAFT_146376/gene-P167DRAFT_567050/gene-P167DRAFT_344912/gene-P167DRAFT_480329/gene-P167DRAFT_536230	P167DRAFT_532142/P167DRAFT_511906/P167DRAFT_146376/P167DRAFT_567050/P167DRAFT_344912/P167DRAFT_480329/P167DRAFT_536230	tml:GSTUM_00005517001/tml:GSTUM_00000250001/tml:GSTUM_00009922001/tml:GSTUM_00004299001/tml:GSTUM_00005219001/tml:GSTUM_00007009001/tml:GSTUM_00011978001	7
tml04146	Peroxisome	15/457	50/1746	0.315614	0.652857	gene-P167DRAFT_538428/gene-P167DRAFT_572015/gene-P167DRAFT_594892/gene-P167DRAFT_552530/gene-P167DRAFT_606002/gene-P167DRAFT_563629/gene-P167DRAFT_565597/gene-P167DRAFT_537925/gene-P167DRAFT_494139/gene-P167DRAFT_606050/gene-P167DRAFT_528737/gene-P167DRAFT_528484/gene-P167DRAFT_537793/gene-P167DRAFT_570725/gene-P167DRAFT_532587	P167DRAFT_538428/P167DRAFT_572015/P167DRAFT_594892/P167DRAFT_552530/P167DRAFT_606002/P167DRAFT_563629/P167DRAFT_565597/P167DRAFT_537925/P167DRAFT_494139/P167DRAFT_606050/P167DRAFT_528737/P167DRAFT_528484/P167DRAFT_537793/P167DRAFT_570725/P167DRAFT_532587	tml:GSTUM_00003168001/tml:GSTUM_00008154001/tml:GSTUM_00010671001/tml:GSTUM_00010099001/tml:GSTUM_00011977001/tml:GSTUM_00011761001/tml:GSTUM_00005870001/tml:GSTUM_00010313001/tml:GSTUM_00011718001/tml:GSTUM_00010782001/tml:GSTUM_00011577001/tml:GSTUM_00006627001/tml:GSTUM_00008726001/tml:GSTUM_00005213001/tml:GSTUM_00005116001	15
tml01040	Biosynthesis of unsaturated fatty acids	4/457	11/1746	0.319174	0.652857	gene-P167DRAFT_534502/gene-P167DRAFT_531573/gene-P167DRAFT_528737/gene-P167DRAFT_519949	P167DRAFT_534502/P167DRAFT_531573/P167DRAFT_528737/P167DRAFT_519949	tml:GSTUM_00003444001/tml:GSTUM_00002898001/tml:GSTUM_00011577001/tml:GSTUM_00010871001	4
tml03018	RNA degradation	14/457	47/1746	0.335869	0.671737	gene-P167DRAFT_534578/gene-P167DRAFT_576799/gene-P167DRAFT_536880/gene-P167DRAFT_556334/gene-P167DRAFT_486037/gene-P167DRAFT_563430/gene-P167DRAFT_527985/gene-P167DRAFT_557029/gene-P167DRAFT_243283/gene-P167DRAFT_499329/gene-P167DRAFT_495455/gene-P167DRAFT_555935/gene-P167DRAFT_508192/gene-P167DRAFT_209063	P167DRAFT_534578/P167DRAFT_576799/P167DRAFT_536880/P167DRAFT_556334/P167DRAFT_486037/P167DRAFT_563430/P167DRAFT_527985/P167DRAFT_557029/P167DRAFT_243283/P167DRAFT_499329/P167DRAFT_495455/P167DRAFT_555935/P167DRAFT_508192/P167DRAFT_209063	tml:GSTUM_00001128001/tml:GSTUM_00005366001/tml:GSTUM_00009058001/tml:GSTUM_00002230001/tml:GSTUM_00001151001/tml:GSTUM_00004689001/tml:GSTUM_00010243001/tml:GSTUM_00006126001/tml:GSTUM_00000578001/tml:GSTUM_00007008001/tml:GSTUM_00010739001/tml:GSTUM_00010494001/tml:GSTUM_00010514001/tml:GSTUM_00002521001	14
tml00480	Glutathione metabolism	7/457	22/1746	0.34673	0.678385	gene-P167DRAFT_508413/gene-P167DRAFT_551319/gene-P167DRAFT_484638/gene-P167DRAFT_500066/gene-P167DRAFT_496316/gene-P167DRAFT_516437/gene-P167DRAFT_558933	P167DRAFT_508413/P167DRAFT_551319/P167DRAFT_484638/P167DRAFT_500066/P167DRAFT_496316/P167DRAFT_516437/P167DRAFT_558933	tml:GSTUM_00008955001/tml:GSTUM_00005638001/tml:GSTUM_00008696001/tml:GSTUM_00005537001/tml:GSTUM_00006508001/tml:GSTUM_00008921001/tml:GSTUM_00008875001	7
tml00310	Lysine degradation	6/457	19/1746	0.376861	0.72165	gene-P167DRAFT_552996/gene-P167DRAFT_528344/gene-P167DRAFT_608239/gene-P167DRAFT_536357/gene-P167DRAFT_479959/gene-P167DRAFT_531276	P167DRAFT_552996/P167DRAFT_528344/P167DRAFT_608239/P167DRAFT_536357/P167DRAFT_479959/P167DRAFT_531276	tml:GSTUM_00000988001/tml:GSTUM_00000247001/tml:GSTUM_00004330001/tml:GSTUM_00005842001/tml:GSTUM_00004475001/tml:GSTUM_00001459001	6
tml00410	beta-Alanine metabolism	4/457	12/1746	0.387711	0.726959	gene-P167DRAFT_550838/gene-P167DRAFT_608239/gene-P167DRAFT_479959/gene-P167DRAFT_517130	P167DRAFT_550838/P167DRAFT_608239/P167DRAFT_479959/P167DRAFT_517130	tml:GSTUM_00009484001/tml:GSTUM_00004330001/tml:GSTUM_00004475001/tml:GSTUM_00009671001	4
tml00220	Arginine biosynthesis	5/457	16/1746	0.412293	0.757273	gene-P167DRAFT_480920/gene-P167DRAFT_512018/gene-P167DRAFT_503467/gene-P167DRAFT_533778/gene-P167DRAFT_558605	P167DRAFT_480920/P167DRAFT_512018/P167DRAFT_503467/P167DRAFT_533778/P167DRAFT_558605	tml:GSTUM_00006745001/tml:GSTUM_00006295001/tml:GSTUM_00004021001/tml:GSTUM_00004655001/tml:GSTUM_00008176001	5
tml00190	Oxidative phosphorylation	19/457	69/1746	0.443135	0.787364	gene-P167DRAFT_516732/gene-P167DRAFT_526050/gene-P167DRAFT_556032/gene-P167DRAFT_523042/gene-P167DRAFT_566155/gene-P167DRAFT_510782/gene-P167DRAFT_578509/gene-P167DRAFT_603608/gene-P167DRAFT_559087/gene-P167DRAFT_498511/gene-P167DRAFT_531286/gene-P167DRAFT_482335/gene-P167DRAFT_495879/gene-P167DRAFT_545929/gene-P167DRAFT_538510/gene-P167DRAFT_533973/gene-P167DRAFT_538323/gene-P167DRAFT_523130/gen…	P167DRAFT_516732/P167DRAFT_526050/P167DRAFT_556032/P167DRAFT_523042/P167DRAFT_566155/P167DRAFT_510782/P167DRAFT_578509/P167DRAFT_603608/P167DRAFT_559087/P167DRAFT_498511/P167DRAFT_531286/P167DRAFT_482335/P167DRAFT_495879/P167DRAFT_545929/P167DRAFT_538510/P167DRAFT_533973/P167DRAFT_538323/P167DRAFT_523130/P167DRAFT_557249	tml:GSTUM_00005552001/tml:GSTUM_00004960001/tml:GSTUM_00001101001/tml:GSTUM_00003840001/tml:GSTUM_00008933001/tml:GSTUM_00002676001/tml:GSTUM_00009772001/tml:GSTUM_00002365001/tml:GSTUM_00005903001/tml:GSTUM_00003783001/tml:GSTUM_00003784001/tml:GSTUM_00009425001/tml:GSTUM_00004116001/tml:GSTUM_00000652001/tml:GSTUM_00002677001/tml:GSTUM_00002958001/tml:GSTUM_00010813001/tml:GSTUM_00003805001/tml…	19
tml00564	Glycerophospholipid metabolism	11/457	39/1746	0.446173	0.787364	gene-P167DRAFT_133075/gene-P167DRAFT_559410/gene-P167DRAFT_576182/gene-P167DRAFT_563713/gene-P167DRAFT_606743/gene-P167DRAFT_492550/gene-P167DRAFT_552885/gene-P167DRAFT_556966/gene-P167DRAFT_534464/gene-P167DRAFT_570408/gene-P167DRAFT_599654	P167DRAFT_133075/P167DRAFT_559410/P167DRAFT_576182/P167DRAFT_563713/P167DRAFT_606743/P167DRAFT_492550/P167DRAFT_552885/P167DRAFT_556966/P167DRAFT_534464/P167DRAFT_570408/P167DRAFT_599654	tml:GSTUM_00002999001/tml:GSTUM_00008960001/tml:GSTUM_00010045001/tml:GSTUM_00003213001/tml:GSTUM_00008953001/tml:GSTUM_00001965001/tml:GSTUM_00008945001/tml:GSTUM_00006165001/tml:GSTUM_00001674001/tml:GSTUM_00004256001/tml:GSTUM_00003942001	11
tml03430	Mismatch repair	6/457	21/1746	0.483463	0.833992	gene-P167DRAFT_603488/gene-P167DRAFT_536780/gene-P167DRAFT_490717/gene-P167DRAFT_537488/gene-P167DRAFT_565640/gene-P167DRAFT_539569	P167DRAFT_603488/P167DRAFT_536780/P167DRAFT_490717/P167DRAFT_537488/P167DRAFT_565640/P167DRAFT_539569	tml:GSTUM_00006266001/tml:GSTUM_00011264001/tml:GSTUM_00002148001/tml:GSTUM_00003154001/tml:GSTUM_00002952001/tml:GSTUM_00005992001	6
tml00460	Cyanoamino acid metabolism	3/457	10/1746	0.509662	0.833992	gene-P167DRAFT_560504/gene-P167DRAFT_532102/gene-P167DRAFT_529144	P167DRAFT_560504/P167DRAFT_532102/P167DRAFT_529144	tml:GSTUM_00006315001/tml:GSTUM_00001003001/tml:GSTUM_00006007001	3
tml00565	Ether lipid metabolism	3/457	10/1746	0.509662	0.833992	gene-P167DRAFT_552885/gene-P167DRAFT_556966/gene-P167DRAFT_570408	P167DRAFT_552885/P167DRAFT_556966/P167DRAFT_570408	tml:GSTUM_00008945001/tml:GSTUM_00006165001/tml:GSTUM_00004256001	3
tml00730	Thiamine metabolism	3/457	10/1746	0.509662	0.833992	gene-P167DRAFT_535041/gene-P167DRAFT_558189/gene-P167DRAFT_551728	P167DRAFT_535041/P167DRAFT_558189/P167DRAFT_551728	tml:GSTUM_00011845001/tml:GSTUM_00010340001/tml:GSTUM_00000323001	3
tml00910	Nitrogen metabolism	3/457	11/1746	0.581095	0.933902	gene-P167DRAFT_480920/gene-P167DRAFT_507166/gene-P167DRAFT_503467	P167DRAFT_480920/P167DRAFT_507166/P167DRAFT_503467	tml:GSTUM_00006745001/tml:GSTUM_00010229001/tml:GSTUM_00004021001	3
tml00513	Various types of N-glycan biosynthesis	6/457	24/1746	0.629954	0.952459	gene-P167DRAFT_522332/gene-P167DRAFT_528582/gene-P167DRAFT_478996/gene-P167DRAFT_508082/gene-P167DRAFT_553622/gene-P167DRAFT_560085	P167DRAFT_522332/P167DRAFT_528582/P167DRAFT_478996/P167DRAFT_508082/P167DRAFT_553622/P167DRAFT_560085	tml:GSTUM_00008220001/tml:GSTUM_00011693001/tml:GSTUM_00011393001/tml:GSTUM_00001932001/tml:GSTUM_00011096001/tml:GSTUM_00004829001	6
tml00790	Folate biosynthesis	5/457	20/1746	0.632555	0.952459	gene-P167DRAFT_457196/gene-P167DRAFT_604709/gene-P167DRAFT_479653/gene-P167DRAFT_489961/gene-P167DRAFT_551728	P167DRAFT_457196/P167DRAFT_604709/P167DRAFT_479653/P167DRAFT_489961/P167DRAFT_551728	tml:GSTUM_00001036001/tml:GSTUM_00010330001/tml:GSTUM_00011612001/tml:GSTUM_00008510001/tml:GSTUM_00000323001	5
tml00400	Phenylalanine, tyrosine and tryptophan biosynthesis	4/457	16/1746	0.637189	0.952459	gene-P167DRAFT_525254/gene-P167DRAFT_528739/gene-P167DRAFT_554621/gene-P167DRAFT_536843	P167DRAFT_525254/P167DRAFT_528739/P167DRAFT_554621/P167DRAFT_536843	tml:GSTUM_00004770001/tml:GSTUM_00002791001/tml:GSTUM_00008805001/tml:GSTUM_00001826001	4
tml00760	Nicotinate and nicotinamide metabolism	4/457	16/1746	0.637189	0.952459	gene-P167DRAFT_488028/gene-P167DRAFT_587050/gene-P167DRAFT_525274/gene-P167DRAFT_570102	P167DRAFT_488028/P167DRAFT_587050/P167DRAFT_525274/P167DRAFT_570102	tml:GSTUM_00011090001/tml:GSTUM_00007018001/tml:GSTUM_00006680001/tml:GSTUM_00004490001	4
tml00650	Butanoate metabolism	3/457	12/1746	0.645556	0.952459	gene-P167DRAFT_479959/gene-P167DRAFT_517130/gene-P167DRAFT_598583	P167DRAFT_479959/P167DRAFT_517130/P167DRAFT_598583	tml:GSTUM_00004475001/tml:GSTUM_00009671001/tml:GSTUM_00009396001	3
tml00561	Glycerolipid metabolism	5/457	22/1746	0.721619	1	gene-P167DRAFT_608239/gene-P167DRAFT_606743/gene-P167DRAFT_552885/gene-P167DRAFT_556966/gene-P167DRAFT_534464	P167DRAFT_608239/P167DRAFT_606743/P167DRAFT_552885/P167DRAFT_556966/P167DRAFT_534464	tml:GSTUM_00004330001/tml:GSTUM_00008953001/tml:GSTUM_00008945001/tml:GSTUM_00006165001/tml:GSTUM_00001674001	5
tml00100	Steroid biosynthesis	4/457	18/1746	0.734041	1	gene-P167DRAFT_505356/gene-P167DRAFT_552885/gene-P167DRAFT_533194/gene-P167DRAFT_495967	P167DRAFT_505356/P167DRAFT_552885/P167DRAFT_533194/P167DRAFT_495967	tml:GSTUM_00003588001/tml:GSTUM_00008945001/tml:GSTUM_00005658001/tml:GSTUM_00000025001	4
tml00900	Terpenoid backbone biosynthesis	4/457	18/1746	0.734041	1	gene-P167DRAFT_479095/gene-P167DRAFT_565521/gene-P167DRAFT_540657/gene-P167DRAFT_506565	P167DRAFT_479095/P167DRAFT_565521/P167DRAFT_540657/P167DRAFT_506565	tml:GSTUM_00003780001/tml:GSTUM_00000645001/tml:GSTUM_00011980001/tml:GSTUM_00003820001	4
tml03030	DNA replication	7/457	31/1746	0.740865	1	gene-P167DRAFT_537488/gene-P167DRAFT_542640/gene-P167DRAFT_518301/gene-P167DRAFT_536496/gene-P167DRAFT_565640/gene-P167DRAFT_539569/gene-P167DRAFT_496170	P167DRAFT_537488/P167DRAFT_542640/P167DRAFT_518301/P167DRAFT_536496/P167DRAFT_565640/P167DRAFT_539569/P167DRAFT_496170	tml:GSTUM_00003154001/tml:GSTUM_00007656001/tml:GSTUM_00009401001/tml:GSTUM_00006910001/tml:GSTUM_00002952001/tml:GSTUM_00005992001/tml:GSTUM_00004110001	7
tml04070	Phosphatidylinositol signaling system	4/457	20/1746	0.810075	1	gene-P167DRAFT_491660/gene-P167DRAFT_217062/gene-P167DRAFT_492550/gene-P167DRAFT_171534	P167DRAFT_491660/P167DRAFT_217062/P167DRAFT_492550/P167DRAFT_171534	tml:GSTUM_00010971001/tml:GSTUM_00006522001/tml:GSTUM_00001965001/tml:GSTUM_00002161001	4
tml04113	Meiosis - yeast	14/457	64/1746	0.826345	1	gene-P167DRAFT_487151/gene-P167DRAFT_512304/gene-P167DRAFT_489371/gene-P167DRAFT_485287/gene-P167DRAFT_554374/gene-P167DRAFT_355913/gene-P167DRAFT_574110/gene-P167DRAFT_574519/gene-P167DRAFT_598950/gene-P167DRAFT_577418/novel.1867/gene-P167DRAFT_536496/gene-P167DRAFT_487594/gene-P167DRAFT_496170	P167DRAFT_487151/P167DRAFT_512304/P167DRAFT_489371/P167DRAFT_485287/P167DRAFT_554374/P167DRAFT_355913/P167DRAFT_574110/P167DRAFT_574519/P167DRAFT_598950/P167DRAFT_577418/-/P167DRAFT_536496/P167DRAFT_487594/P167DRAFT_496170	tml:GSTUM_00000167001/tml:GSTUM_00007078001/tml:GSTUM_00011288001/tml:GSTUM_00000447001/tml:GSTUM_00009991001/tml:GSTUM_00006814001/tml:GSTUM_00009492001/tml:GSTUM_00011110001/tml:GSTUM_00000014001/tml:GSTUM_00005720001/tml:GSTUM_00004260001/tml:GSTUM_00006910001/tml:GSTUM_00003819001/tml:GSTUM_00004110001	14
tml04139	Mitophagy - yeast	6/457	30/1746	0.837777	1	gene-P167DRAFT_6914/gene-P167DRAFT_537547/gene-P167DRAFT_557593/gene-P167DRAFT_146376/gene-P167DRAFT_19565/gene-P167DRAFT_491083	P167DRAFT_6914/P167DRAFT_537547/P167DRAFT_557593/P167DRAFT_146376/P167DRAFT_19565/P167DRAFT_491083	tml:GSTUM_00001624001/tml:GSTUM_00002150001/tml:GSTUM_00011446001/tml:GSTUM_00009922001/tml:GSTUM_00006230001/tml:GSTUM_00000094001	6
tml00562	Inositol phosphate metabolism	4/457	22/1746	0.867384	1	gene-P167DRAFT_566634/gene-P167DRAFT_491660/gene-P167DRAFT_217062/gene-P167DRAFT_171534	P167DRAFT_566634/P167DRAFT_491660/P167DRAFT_217062/P167DRAFT_171534	tml:GSTUM_00008252001/tml:GSTUM_00010971001/tml:GSTUM_00006522001/tml:GSTUM_00002161001	4
tml03420	Nucleotide excision repair	7/457	36/1746	0.870713	1	gene-P167DRAFT_520238/gene-P167DRAFT_505037/gene-P167DRAFT_536780/gene-P167DRAFT_537488/gene-P167DRAFT_565640/gene-P167DRAFT_553950/gene-P167DRAFT_539569	P167DRAFT_520238/P167DRAFT_505037/P167DRAFT_536780/P167DRAFT_537488/P167DRAFT_565640/P167DRAFT_553950/P167DRAFT_539569	tml:GSTUM_00008890001/tml:GSTUM_00012213001/tml:GSTUM_00011264001/tml:GSTUM_00003154001/tml:GSTUM_00002952001/tml:GSTUM_00006514001/tml:GSTUM_00005992001	7
tml03060	Protein export	3/457	18/1746	0.888302	1	gene-P167DRAFT_578284/gene-P167DRAFT_604962/gene-P167DRAFT_522800	P167DRAFT_578284/P167DRAFT_604962/P167DRAFT_522800	tml:GSTUM_00011708001/tml:GSTUM_00004286001/tml:GSTUM_00009507001	3
tml00563	Glycosylphosphatidylinositol (GPI)-anchor biosynthesis	4/457	23/1746	0.890008	1	gene-P167DRAFT_493873/gene-P167DRAFT_523089/gene-P167DRAFT_500505/gene-P167DRAFT_606774	P167DRAFT_493873/P167DRAFT_523089/P167DRAFT_500505/P167DRAFT_606774	tml:GSTUM_00001817001/tml:GSTUM_00011236001/tml:GSTUM_00009231001/tml:GSTUM_00010687001	4
tml00510	N-Glycan biosynthesis	5/457	29/1746	0.911362	1	gene-P167DRAFT_522332/gene-P167DRAFT_528582/gene-P167DRAFT_508082/gene-P167DRAFT_481419/gene-P167DRAFT_554457	P167DRAFT_522332/P167DRAFT_528582/P167DRAFT_508082/P167DRAFT_481419/P167DRAFT_554457	tml:GSTUM_00008220001/tml:GSTUM_00011693001/tml:GSTUM_00001932001/tml:GSTUM_00006099001/tml:GSTUM_00004894001	5
tml04111	Cell cycle - yeast	17/457	83/1746	0.912139	1	gene-P167DRAFT_552789/gene-P167DRAFT_501472/gene-P167DRAFT_355913/gene-P167DRAFT_574110/gene-P167DRAFT_574519/gene-P167DRAFT_578052/gene-P167DRAFT_598950/gene-P167DRAFT_577418/novel.1867/gene-P167DRAFT_536496/gene-P167DRAFT_519497/gene-P167DRAFT_550990/gene-P167DRAFT_487594/gene-P167DRAFT_488795/gene-P167DRAFT_496170/gene-P167DRAFT_425501/gene-P167DRAFT_561367	P167DRAFT_552789/P167DRAFT_501472/P167DRAFT_355913/P167DRAFT_574110/P167DRAFT_574519/P167DRAFT_578052/P167DRAFT_598950/P167DRAFT_577418/-/P167DRAFT_536496/P167DRAFT_519497/P167DRAFT_550990/P167DRAFT_487594/P167DRAFT_488795/P167DRAFT_496170/P167DRAFT_425501/P167DRAFT_561367	tml:GSTUM_00002116001/tml:GSTUM_00001830001/tml:GSTUM_00006814001/tml:GSTUM_00009492001/tml:GSTUM_00011110001/tml:GSTUM_00006901001/tml:GSTUM_00000014001/tml:GSTUM_00005720001/tml:GSTUM_00004260001/tml:GSTUM_00006910001/tml:GSTUM_00012224001/tml:GSTUM_00012035001/tml:GSTUM_00003819001/tml:GSTUM_00002124001/tml:GSTUM_00004110001/tml:GSTUM_00003383001/tml:GSTUM_00009635001	17
tml04130	SNARE interactions in vesicular transport	2/457	15/1746	0.934175	1	gene-P167DRAFT_482968/gene-P167DRAFT_570590	P167DRAFT_482968/P167DRAFT_570590	tml:GSTUM_00009739001/tml:GSTUM_00008619001	2
tml03020	RNA polymerase	3/457	21/1746	0.94158	1	gene-P167DRAFT_577490/gene-P167DRAFT_533140/gene-P167DRAFT_571214	P167DRAFT_577490/P167DRAFT_533140/P167DRAFT_571214	tml:GSTUM_00009040001/tml:GSTUM_00003403001/tml:GSTUM_00005279001	3
tml03410	Base excision repair	3/457	21/1746	0.94158	1	gene-P167DRAFT_554394/gene-P167DRAFT_565640/gene-P167DRAFT_539569	P167DRAFT_554394/P167DRAFT_565640/P167DRAFT_539569	tml:GSTUM_00005329001/tml:GSTUM_00002952001/tml:GSTUM_00005992001	3
tml04141	Protein processing in endoplasmic reticulum	14/457	74/1746	0.947666	1	gene-P167DRAFT_522332/gene-P167DRAFT_576362/gene-P167DRAFT_479932/gene-P167DRAFT_508082/gene-P167DRAFT_526023/gene-P167DRAFT_481419/gene-P167DRAFT_570845/gene-P167DRAFT_547381/gene-P167DRAFT_515009/gene-P167DRAFT_527500/gene-P167DRAFT_535196/gene-P167DRAFT_609358/gene-P167DRAFT_553950/gene-P167DRAFT_488795	P167DRAFT_522332/P167DRAFT_576362/P167DRAFT_479932/P167DRAFT_508082/P167DRAFT_526023/P167DRAFT_481419/P167DRAFT_570845/P167DRAFT_547381/P167DRAFT_515009/P167DRAFT_527500/P167DRAFT_535196/P167DRAFT_609358/P167DRAFT_553950/P167DRAFT_488795	tml:GSTUM_00008220001/tml:GSTUM_00000086001/tml:GSTUM_00006934001/tml:GSTUM_00001932001/tml:GSTUM_00001209001/tml:GSTUM_00006099001/tml:GSTUM_00006136001/tml:GSTUM_00004954001/tml:GSTUM_00001576001/tml:GSTUM_00005761001/tml:GSTUM_00002998001/tml:GSTUM_00006442001/tml:GSTUM_00006514001/tml:GSTUM_00002124001	14
tml04933	AGE-RAGE signaling pathway in diabetic complications	1/457	10/1746	0.952346	1	gene-P167DRAFT_171534	P167DRAFT_171534	tml:GSTUM_00002161001	1
tml03015	mRNA surveillance pathway	7/457	44/1746	0.965212	1	gene-P167DRAFT_608248/gene-P167DRAFT_560458/gene-P167DRAFT_489371/gene-P167DRAFT_482150/gene-P167DRAFT_598950/gene-P167DRAFT_560843/gene-P167DRAFT_532229	P167DRAFT_608248/P167DRAFT_560458/P167DRAFT_489371/P167DRAFT_482150/P167DRAFT_598950/P167DRAFT_560843/P167DRAFT_532229	tml:GSTUM_00004332001/tml:GSTUM_00006798001/tml:GSTUM_00011288001/tml:GSTUM_00007695001/tml:GSTUM_00000014001/tml:GSTUM_00010751001/tml:GSTUM_00007173001	7
tml04138	Autophagy - yeast	11/457	64/1746	0.969513	1	gene-P167DRAFT_532142/gene-P167DRAFT_511906/gene-P167DRAFT_485287/gene-P167DRAFT_146376/gene-P167DRAFT_567050/gene-P167DRAFT_609358/gene-P167DRAFT_504376/gene-P167DRAFT_480329/gene-P167DRAFT_87044/gene-P167DRAFT_570590/gene-P167DRAFT_536230	P167DRAFT_532142/P167DRAFT_511906/P167DRAFT_485287/P167DRAFT_146376/P167DRAFT_567050/P167DRAFT_609358/P167DRAFT_504376/P167DRAFT_480329/P167DRAFT_87044/P167DRAFT_570590/P167DRAFT_536230	tml:GSTUM_00005517001/tml:GSTUM_00000250001/tml:GSTUM_00000447001/tml:GSTUM_00009922001/tml:GSTUM_00004299001/tml:GSTUM_00006442001/tml:GSTUM_00008004001/tml:GSTUM_00007009001/tml:GSTUM_00004530001/tml:GSTUM_00008619001/tml:GSTUM_00011978001	11
tml00600	Sphingolipid metabolism	1/457	12/1746	0.974139	1	gene-P167DRAFT_479787	P167DRAFT_479787	tml:GSTUM_00007343001	1
tml04145	Phagosome	4/457	33/1746	0.986253	1	gene-P167DRAFT_537344/gene-P167DRAFT_523042/gene-P167DRAFT_610117/gene-P167DRAFT_489488	P167DRAFT_537344/P167DRAFT_523042/P167DRAFT_610117/P167DRAFT_489488	tml:GSTUM_00008543001/tml:GSTUM_00003840001/tml:GSTUM_00009636001/tml:GSTUM_00002629001	4
tml04011	MAPK signaling pathway - yeast	8/457	57/1746	0.991931	1	gene-P167DRAFT_525704/gene-P167DRAFT_552530/gene-P167DRAFT_485047/gene-P167DRAFT_537925/gene-P167DRAFT_573360/gene-P167DRAFT_578052/gene-P167DRAFT_19565/gene-P167DRAFT_491083	P167DRAFT_525704/P167DRAFT_552530/P167DRAFT_485047/P167DRAFT_537925/P167DRAFT_573360/P167DRAFT_578052/P167DRAFT_19565/P167DRAFT_491083	tml:GSTUM_00002781001/tml:GSTUM_00010099001/tml:GSTUM_00005078001/tml:GSTUM_00010313001/tml:GSTUM_00002412001/tml:GSTUM_00006901001/tml:GSTUM_00006230001/tml:GSTUM_00000094001	8
tml03022	Basal transcription factors	3/457	30/1746	0.992988	1	gene-P167DRAFT_520238/gene-P167DRAFT_537435/gene-P167DRAFT_537756	P167DRAFT_520238/P167DRAFT_537435/P167DRAFT_537756	tml:GSTUM_00008890001/tml:GSTUM_00000972001/tml:GSTUM_00004943001	3
tml04144	Endocytosis	7/457	64/1746	0.999373	1	gene-P167DRAFT_571545/gene-P167DRAFT_554070/gene-P167DRAFT_533004/gene-P167DRAFT_537826/gene-P167DRAFT_489488/gene-P167DRAFT_531538/gene-P167DRAFT_548835	P167DRAFT_571545/P167DRAFT_554070/P167DRAFT_533004/P167DRAFT_537826/P167DRAFT_489488/P167DRAFT_531538/P167DRAFT_548835	tml:GSTUM_00005641001/tml:GSTUM_00004098001/tml:GSTUM_00009429001/tml:GSTUM_00008766001/tml:GSTUM_00002629001/tml:GSTUM_00012039001/tml:GSTUM_00006302001	7
tml03008	Ribosome biogenesis in eukaryotes	5/457	61/1746	0.999926	1	gene-P167DRAFT_606183/gene-P167DRAFT_549452/gene-P167DRAFT_557593/gene-P167DRAFT_535843/gene-P167DRAFT_532500	P167DRAFT_606183/P167DRAFT_549452/P167DRAFT_557593/P167DRAFT_535843/P167DRAFT_532500	tml:GSTUM_00005906001/tml:GSTUM_00011136001/tml:GSTUM_00011446001/tml:GSTUM_00005897001/tml:GSTUM_00006515001	5
tml03013	RNA transport	7/457	82/1746	0.99999	1	gene-P167DRAFT_608248/gene-P167DRAFT_560458/gene-P167DRAFT_491048/gene-P167DRAFT_566010/gene-P167DRAFT_480265/gene-P167DRAFT_578111/gene-P167DRAFT_504388	P167DRAFT_608248/P167DRAFT_560458/P167DRAFT_491048/P167DRAFT_566010/P167DRAFT_480265/P167DRAFT_578111/P167DRAFT_504388	tml:GSTUM_00004332001/tml:GSTUM_00006798001/tml:GSTUM_00000087001/tml:GSTUM_00009595001/tml:GSTUM_00001611001/tml:GSTUM_00000261001/tml:GSTUM_00008017001	7
tml03010	Ribosome	9/457	107/1746	1	1	gene-P167DRAFT_532023/gene-P167DRAFT_537622/gene-P167DRAFT_527100/gene-P167DRAFT_535258/gene-P167DRAFT_512153/gene-P167DRAFT_531881/gene-P167DRAFT_538445/gene-P167DRAFT_534259/gene-P167DRAFT_556409	P167DRAFT_532023/P167DRAFT_537622/P167DRAFT_527100/P167DRAFT_535258/P167DRAFT_512153/P167DRAFT_531881/P167DRAFT_538445/P167DRAFT_534259/P167DRAFT_556409	tml:GSTUM_00009183001/tml:GSTUM_00011221001/tml:GSTUM_00004856001/tml:GSTUM_00004249001/tml:GSTUM_00011692001/tml:GSTUM_00004502001/tml:GSTUM_00008012001/tml:GSTUM_00008832001/tml:GSTUM_00011602001	9
tml03040	Spliceosome	5/457	86/1746	1	1	gene-P167DRAFT_576799/gene-P167DRAFT_554903/gene-P167DRAFT_580094/gene-P167DRAFT_479052/gene-P167DRAFT_508192	P167DRAFT_576799/P167DRAFT_554903/P167DRAFT_580094/P167DRAFT_479052/P167DRAFT_508192	tml:GSTUM_00005366001/tml:GSTUM_00002910001/tml:GSTUM_00011314001/tml:GSTUM_00003777001/tml:GSTUM_00010514001	5

## Sheet: B01vsB03_KEGGenrich_up
KEGGID	Description	GeneRatio	BgRatio	pvalue	padj	geneID	geneName	keggID	Count
tml03040	Spliceosome	41/476	86/1746	2.70082e-05	0.00177339	gene-P167DRAFT_524057/gene-P167DRAFT_488774/gene-P167DRAFT_564073/gene-P167DRAFT_550922/gene-P167DRAFT_484524/gene-P167DRAFT_569988/gene-P167DRAFT_526091/gene-P167DRAFT_537627/gene-P167DRAFT_544998/gene-P167DRAFT_478895/gene-P167DRAFT_577260/gene-P167DRAFT_484958/gene-P167DRAFT_573931/gene-P167DRAFT_555233/gene-P167DRAFT_608224/gene-P167DRAFT_602594/gene-P167DRAFT_564650/gene-P167DRAFT_485421/gen…	P167DRAFT_524057/P167DRAFT_488774/P167DRAFT_564073/P167DRAFT_550922/P167DRAFT_484524/P167DRAFT_569988/P167DRAFT_526091/P167DRAFT_537627/P167DRAFT_544998/P167DRAFT_478895/P167DRAFT_577260/P167DRAFT_484958/P167DRAFT_573931/P167DRAFT_555233/P167DRAFT_608224/P167DRAFT_602594/P167DRAFT_564650/P167DRAFT_485421/P167DRAFT_556109/P167DRAFT_605622/P167DRAFT_540411/P167DRAFT_556579/P167DRAFT_531656/P167DRAF…	tml:GSTUM_00001460001/tml:GSTUM_00005886001/tml:GSTUM_00006400001/tml:GSTUM_00009435001/tml:GSTUM_00008859001/tml:GSTUM_00007005001/tml:GSTUM_00011621001/tml:GSTUM_00000050001/tml:GSTUM_00010675001/tml:GSTUM_00007797001/tml:GSTUM_00005341001/tml:GSTUM_00005079001/tml:GSTUM_00009927001/tml:GSTUM_00006858001/tml:GSTUM_00005829001/tml:GSTUM_00008735001/tml:GSTUM_00010140001/tml:GSTUM_00008008001/tml…	41
tml04141	Protein processing in endoplasmic reticulum	36/476	74/1746	4.98663e-05	0.00177339	gene-P167DRAFT_534924/gene-P167DRAFT_532331/gene-P167DRAFT_535803/gene-P167DRAFT_532892/gene-P167DRAFT_558021/gene-P167DRAFT_507313/gene-P167DRAFT_486802/gene-P167DRAFT_562720/gene-P167DRAFT_528439/gene-P167DRAFT_518871/gene-P167DRAFT_602070/gene-P167DRAFT_534410/gene-P167DRAFT_509775/gene-P167DRAFT_606047/gene-P167DRAFT_512198/gene-P167DRAFT_533410/gene-P167DRAFT_502066/gene-P167DRAFT_501970/gen…	P167DRAFT_534924/P167DRAFT_532331/P167DRAFT_535803/P167DRAFT_532892/P167DRAFT_558021/P167DRAFT_507313/P167DRAFT_486802/P167DRAFT_562720/P167DRAFT_528439/P167DRAFT_518871/P167DRAFT_602070/P167DRAFT_534410/P167DRAFT_509775/P167DRAFT_606047/P167DRAFT_512198/P167DRAFT_533410/P167DRAFT_502066/P167DRAFT_501970/P167DRAFT_491562/P167DRAFT_538919/P167DRAFT_536408/P167DRAFT_510273/P167DRAFT_504965/P167DRAF…	tml:GSTUM_00002346001/tml:GSTUM_00012085001/tml:GSTUM_00003357001/tml:GSTUM_00007691001/tml:GSTUM_00006402001/tml:GSTUM_00005843001/tml:GSTUM_00006762001/tml:GSTUM_00011157001/tml:GSTUM_00003782001/tml:GSTUM_00006280001/tml:GSTUM_00004467001/tml:GSTUM_00005098001/tml:GSTUM_00010257001/tml:GSTUM_00000005001/tml:GSTUM_00011709001/tml:GSTUM_00006238001/tml:GSTUM_00005649001/tml:GSTUM_00004764001/tml…	36
tml04111	Cell cycle - yeast	39/476	83/1746	6.48802e-05	0.00177339	gene-P167DRAFT_493097/gene-P167DRAFT_500304/gene-P167DRAFT_512605/gene-P167DRAFT_494613/gene-P167DRAFT_531546/gene-P167DRAFT_478758/gene-P167DRAFT_608547/gene-P167DRAFT_553468/gene-P167DRAFT_486195/gene-P167DRAFT_547901/gene-P167DRAFT_543119/gene-P167DRAFT_509482/gene-P167DRAFT_563165/gene-P167DRAFT_563990/gene-P167DRAFT_481810/gene-P167DRAFT_481461/gene-P167DRAFT_564560/gene-P167DRAFT_553675/gen…	P167DRAFT_493097/P167DRAFT_500304/P167DRAFT_512605/P167DRAFT_494613/P167DRAFT_531546/P167DRAFT_478758/P167DRAFT_608547/P167DRAFT_553468/P167DRAFT_486195/P167DRAFT_547901/P167DRAFT_543119/P167DRAFT_509482/P167DRAFT_563165/P167DRAFT_563990/P167DRAFT_481810/P167DRAFT_481461/P167DRAFT_564560/P167DRAFT_553675/P167DRAFT_570723/P167DRAFT_562914/P167DRAFT_604445/P167DRAFT_314670/P167DRAFT_571531/P167DRAF…	tml:GSTUM_00005832001/tml:GSTUM_00009718001/tml:GSTUM_00001636001/tml:GSTUM_00001665001/tml:GSTUM_00012031001/tml:GSTUM_00000551001/tml:GSTUM_00006787001/tml:GSTUM_00000412001/tml:GSTUM_00002343001/tml:GSTUM_00010806001/tml:GSTUM_00007462001/tml:GSTUM_00010054001/tml:GSTUM_00007432001/tml:GSTUM_00005056001/tml:GSTUM_00005229001/tml:GSTUM_00005137001/tml:GSTUM_00011866001/tml:GSTUM_00005451001/tml…	39
tml03013	RNA transport	38/476	82/1746	0.000117732	0.0024135	gene-P167DRAFT_534924/gene-P167DRAFT_603019/gene-P167DRAFT_493097/gene-P167DRAFT_532765/gene-P167DRAFT_157308/novel.368/gene-P167DRAFT_182742/gene-P167DRAFT_543592/gene-P167DRAFT_524057/gene-P167DRAFT_539841/gene-P167DRAFT_504406/gene-P167DRAFT_478895/gene-P167DRAFT_503193/gene-P167DRAFT_502066/gene-P167DRAFT_134355/gene-P167DRAFT_608224/gene-P167DRAFT_68710/gene-P167DRAFT_569755/gene-P167DRAFT_5…	P167DRAFT_534924/P167DRAFT_603019/P167DRAFT_493097/P167DRAFT_532765/P167DRAFT_157308/-/P167DRAFT_182742/P167DRAFT_543592/P167DRAFT_524057/P167DRAFT_539841/P167DRAFT_504406/P167DRAFT_478895/P167DRAFT_503193/P167DRAFT_502066/P167DRAFT_134355/P167DRAFT_608224/P167DRAFT_68710/P167DRAFT_569755/P167DRAFT_505411/P167DRAFT_506073/P167DRAFT_530467/P167DRAFT_572765/P167DRAFT_604020/P167DRAFT_484672/P167DRA…	tml:GSTUM_00002346001/tml:GSTUM_00005346001/tml:GSTUM_00005832001/tml:GSTUM_00010167001/tml:GSTUM_00003358001/tml:GSTUM_00009643001/tml:GSTUM_00011471001/tml:GSTUM_00011372001/tml:GSTUM_00001460001/tml:GSTUM_00004384001/tml:GSTUM_00008034001/tml:GSTUM_00007797001/tml:GSTUM_00010629001/tml:GSTUM_00005649001/tml:GSTUM_00004234001/tml:GSTUM_00005829001/tml:GSTUM_00010485001/tml:GSTUM_00008059001/tml…	38
tml04113	Meiosis - yeast	30/476	64/1746	0.0004939	0.00809995	gene-P167DRAFT_114840/gene-P167DRAFT_512605/gene-P167DRAFT_533499/gene-P167DRAFT_494613/gene-P167DRAFT_549728/gene-P167DRAFT_608547/gene-P167DRAFT_553468/gene-P167DRAFT_547901/gene-P167DRAFT_509482/gene-P167DRAFT_563165/gene-P167DRAFT_563990/gene-P167DRAFT_481810/gene-P167DRAFT_1242/gene-P167DRAFT_575675/gene-P167DRAFT_562914/gene-P167DRAFT_314670/gene-P167DRAFT_574182/gene-P167DRAFT_506990/gene-…	P167DRAFT_114840/P167DRAFT_512605/P167DRAFT_533499/P167DRAFT_494613/P167DRAFT_549728/P167DRAFT_608547/P167DRAFT_553468/P167DRAFT_547901/P167DRAFT_509482/P167DRAFT_563165/P167DRAFT_563990/P167DRAFT_481810/P167DRAFT_1242/P167DRAFT_575675/P167DRAFT_562914/P167DRAFT_314670/P167DRAFT_574182/P167DRAFT_506990/P167DRAFT_523049/P167DRAFT_606144/P167DRAFT_570009/P167DRAFT_541910/P167DRAFT_394151/P167DRAFT_…	tml:GSTUM_00003688001/tml:GSTUM_00001636001/tml:GSTUM_00007546001/tml:GSTUM_00001665001/tml:GSTUM_00006371001/tml:GSTUM_00006787001/tml:GSTUM_00000412001/tml:GSTUM_00010806001/tml:GSTUM_00010054001/tml:GSTUM_00007432001/tml:GSTUM_00005056001/tml:GSTUM_00005229001/tml:GSTUM_00011380001/tml:GSTUM_00009121001/tml:GSTUM_00009336001/tml:GSTUM_00007868001/tml:GSTUM_00003847001/tml:GSTUM_00005326001/tml…	30
tml00100	Steroid biosynthesis	11/476	18/1746	0.00254533	0.0331048	gene-P167DRAFT_481104/gene-P167DRAFT_523863/gene-P167DRAFT_480224/gene-P167DRAFT_571220/gene-P167DRAFT_567225/gene-P167DRAFT_537605/gene-P167DRAFT_604801/gene-P167DRAFT_515542/gene-P167DRAFT_500542/gene-P167DRAFT_487368/gene-P167DRAFT_570134	P167DRAFT_481104/P167DRAFT_523863/P167DRAFT_480224/P167DRAFT_571220/P167DRAFT_567225/P167DRAFT_537605/P167DRAFT_604801/P167DRAFT_515542/P167DRAFT_500542/P167DRAFT_487368/P167DRAFT_570134	tml:GSTUM_00007875001/tml:GSTUM_00005882001/tml:GSTUM_00004489001/tml:GSTUM_00002482001/tml:GSTUM_00002933001/tml:GSTUM_00004857001/tml:GSTUM_00002798001/tml:GSTUM_00003619001/tml:GSTUM_00005894001/tml:GSTUM_00011943001/tml:GSTUM_00004443001	11
tml04138	Autophagy - yeast	28/476	64/1746	0.00282602	0.0331048	gene-P167DRAFT_534924/gene-P167DRAFT_114840/gene-P167DRAFT_569368/gene-P167DRAFT_533499/gene-P167DRAFT_563634/gene-P167DRAFT_525816/gene-P167DRAFT_533967/gene-P167DRAFT_504420/gene-P167DRAFT_526775/gene-P167DRAFT_1242/gene-P167DRAFT_487504/gene-P167DRAFT_575675/gene-P167DRAFT_557371/gene-P167DRAFT_539959/gene-P167DRAFT_483149/gene-P167DRAFT_491831/gene-P167DRAFT_503759/gene-P167DRAFT_501981/gene-…	P167DRAFT_534924/P167DRAFT_114840/P167DRAFT_569368/P167DRAFT_533499/P167DRAFT_563634/P167DRAFT_525816/P167DRAFT_533967/P167DRAFT_504420/P167DRAFT_526775/P167DRAFT_1242/P167DRAFT_487504/P167DRAFT_575675/P167DRAFT_557371/P167DRAFT_539959/P167DRAFT_483149/P167DRAFT_491831/P167DRAFT_503759/P167DRAFT_501981/P167DRAFT_511238/P167DRAFT_570735/P167DRAFT_355530/P167DRAFT_394151/P167DRAFT_570144/P167DRAFT_…	tml:GSTUM_00002346001/tml:GSTUM_00003688001/tml:GSTUM_00007760001/tml:GSTUM_00007546001/tml:GSTUM_00011787001/tml:GSTUM_00004848001/tml:GSTUM_00011357001/tml:GSTUM_00008038001/tml:GSTUM_00011246001/tml:GSTUM_00011380001/tml:GSTUM_00000397001/tml:GSTUM_00009121001/tml:GSTUM_00006080001/tml:GSTUM_00000936001/tml:GSTUM_00006237001/tml:GSTUM_00001312001/tml:GSTUM_00008840001/tml:GSTUM_00005690001/tml…	28
tml04933	AGE-RAGE signaling pathway in diabetic complications	7/476	10/1746	0.00582398	0.0596958	gene-P167DRAFT_572764/gene-P167DRAFT_533499/gene-P167DRAFT_478758/gene-P167DRAFT_488708/gene-P167DRAFT_391983/gene-P167DRAFT_304727/gene-P167DRAFT_550819	P167DRAFT_572764/P167DRAFT_533499/P167DRAFT_478758/P167DRAFT_488708/P167DRAFT_391983/P167DRAFT_304727/P167DRAFT_550819	tml:GSTUM_00001680001/tml:GSTUM_00007546001/tml:GSTUM_00000551001/tml:GSTUM_00005852001/tml:GSTUM_00001395001/tml:GSTUM_00003067001/tml:GSTUM_00003774001	7
tml04145	Phagosome	16/476	33/1746	0.00701136	0.0638812	gene-P167DRAFT_561931/gene-P167DRAFT_525816/gene-P167DRAFT_534410/gene-P167DRAFT_606047/gene-P167DRAFT_596522/gene-P167DRAFT_522217/gene-P167DRAFT_521661/gene-P167DRAFT_537511/gene-P167DRAFT_539836/gene-P167DRAFT_505886/gene-P167DRAFT_304727/gene-P167DRAFT_550819/gene-P167DRAFT_557925/gene-P167DRAFT_480177/gene-P167DRAFT_604003/gene-P167DRAFT_533289	P167DRAFT_561931/P167DRAFT_525816/P167DRAFT_534410/P167DRAFT_606047/P167DRAFT_596522/P167DRAFT_522217/P167DRAFT_521661/P167DRAFT_537511/P167DRAFT_539836/P167DRAFT_505886/P167DRAFT_304727/P167DRAFT_550819/P167DRAFT_557925/P167DRAFT_480177/P167DRAFT_604003/P167DRAFT_533289	tml:GSTUM_00004357001/tml:GSTUM_00004848001/tml:GSTUM_00005098001/tml:GSTUM_00000005001/tml:GSTUM_00006826001/tml:GSTUM_00010667001/tml:GSTUM_00005345001/tml:GSTUM_00006031001/tml:GSTUM_00004381001/tml:GSTUM_00012191001/tml:GSTUM_00003067001/tml:GSTUM_00003774001/tml:GSTUM_00008824001/tml:GSTUM_00000918001/tml:GSTUM_00000794001/tml:GSTUM_00005657001	16
tml04011	MAPK signaling pathway - yeast	24/476	57/1746	0.00991295	0.0752653	gene-P167DRAFT_493097/gene-P167DRAFT_506911/gene-P167DRAFT_478758/gene-P167DRAFT_547902/gene-P167DRAFT_486195/gene-P167DRAFT_482218/gene-P167DRAFT_488708/gene-P167DRAFT_481461/gene-P167DRAFT_396723/gene-P167DRAFT_579710/gene-P167DRAFT_481027/gene-P167DRAFT_483524/gene-P167DRAFT_541474/gene-P167DRAFT_573972/gene-P167DRAFT_554576/gene-P167DRAFT_492254/gene-P167DRAFT_551736/gene-P167DRAFT_571729/gen…	P167DRAFT_493097/P167DRAFT_506911/P167DRAFT_478758/P167DRAFT_547902/P167DRAFT_486195/P167DRAFT_482218/P167DRAFT_488708/P167DRAFT_481461/P167DRAFT_396723/P167DRAFT_579710/P167DRAFT_481027/P167DRAFT_483524/P167DRAFT_541474/P167DRAFT_573972/P167DRAFT_554576/P167DRAFT_492254/P167DRAFT_551736/P167DRAFT_571729/P167DRAFT_149914/P167DRAFT_486381/P167DRAFT_274752/P167DRAFT_516182/P167DRAFT_555822/P167DRAF…	tml:GSTUM_00005832001/tml:GSTUM_00009053001/tml:GSTUM_00000551001/tml:GSTUM_00010835001/tml:GSTUM_00002343001/tml:GSTUM_00010108001/tml:GSTUM_00005852001/tml:GSTUM_00005137001/tml:GSTUM_00006450001/tml:GSTUM_00003913001/tml:GSTUM_00012095001/tml:GSTUM_00002374001/tml:GSTUM_00007328001/tml:GSTUM_00011958001/tml:GSTUM_00010137001/tml:GSTUM_00004833001/tml:GSTUM_00010173001/tml:GSTUM_00007493001/tml…	24
tml03060	Protein export	10/476	18/1746	0.0100966	0.0752653	gene-P167DRAFT_535803/gene-P167DRAFT_474836/gene-P167DRAFT_504436/gene-P167DRAFT_534410/gene-P167DRAFT_606047/gene-P167DRAFT_382991/gene-P167DRAFT_536408/gene-P167DRAFT_538530/gene-P167DRAFT_531797/gene-P167DRAFT_504373	P167DRAFT_535803/P167DRAFT_474836/P167DRAFT_504436/P167DRAFT_534410/P167DRAFT_606047/P167DRAFT_382991/P167DRAFT_536408/P167DRAFT_538530/P167DRAFT_531797/P167DRAFT_504373	tml:GSTUM_00003357001/tml:GSTUM_00006129001/tml:GSTUM_00002132001/tml:GSTUM_00005098001/tml:GSTUM_00000005001/tml:GSTUM_00007623001/tml:GSTUM_00007528001/tml:GSTUM_00007635001/tml:GSTUM_00010477001/tml:GSTUM_00008005001	10
tml03015	mRNA surveillance pathway	19/476	44/1746	0.0154852	0.105816	gene-P167DRAFT_182742/gene-P167DRAFT_524057/gene-P167DRAFT_4650/gene-P167DRAFT_547867/gene-P167DRAFT_560657/gene-P167DRAFT_608224/gene-P167DRAFT_574182/gene-P167DRAFT_493243/gene-P167DRAFT_523106/gene-P167DRAFT_491906/gene-P167DRAFT_394151/gene-P167DRAFT_196504/gene-P167DRAFT_500921/gene-P167DRAFT_537897/gene-P167DRAFT_550767/gene-P167DRAFT_500001/gene-P167DRAFT_533864/gene-P167DRAFT_502662/gene-…	P167DRAFT_182742/P167DRAFT_524057/P167DRAFT_4650/P167DRAFT_547867/P167DRAFT_560657/P167DRAFT_608224/P167DRAFT_574182/P167DRAFT_493243/P167DRAFT_523106/P167DRAFT_491906/P167DRAFT_394151/P167DRAFT_196504/P167DRAFT_500921/P167DRAFT_537897/P167DRAFT_550767/P167DRAFT_500001/P167DRAFT_533864/P167DRAFT_502662/P167DRAFT_576308	tml:GSTUM_00011471001/tml:GSTUM_00001460001/tml:GSTUM_00007778001/tml:GSTUM_00005373001/tml:GSTUM_00003375001/tml:GSTUM_00005829001/tml:GSTUM_00003847001/tml:GSTUM_00009071001/tml:GSTUM_00003809001/tml:GSTUM_00010546001/tml:GSTUM_00010735001/tml:GSTUM_00010479001/tml:GSTUM_00005146001/tml:GSTUM_00000850001/tml:GSTUM_00001600001/tml:GSTUM_00005496001/tml:GSTUM_00004748001/tml:GSTUM_00003274001/tml…	19
tml04120	Ubiquitin mediated proteolysis	22/476	56/1746	0.0316897	0.199889	gene-P167DRAFT_508183/gene-P167DRAFT_500304/gene-P167DRAFT_491367/gene-P167DRAFT_563165/gene-P167DRAFT_481847/gene-P167DRAFT_532541/gene-P167DRAFT_563990/gene-P167DRAFT_529856/gene-P167DRAFT_573808/gene-P167DRAFT_537145/gene-P167DRAFT_550769/gene-P167DRAFT_557164/gene-P167DRAFT_564650/gene-P167DRAFT_578815/gene-P167DRAFT_530467/gene-P167DRAFT_609726/gene-P167DRAFT_569884/gene-P167DRAFT_487542/gen…	P167DRAFT_508183/P167DRAFT_500304/P167DRAFT_491367/P167DRAFT_563165/P167DRAFT_481847/P167DRAFT_532541/P167DRAFT_563990/P167DRAFT_529856/P167DRAFT_573808/P167DRAFT_537145/P167DRAFT_550769/P167DRAFT_557164/P167DRAFT_564650/P167DRAFT_578815/P167DRAFT_530467/P167DRAFT_609726/P167DRAFT_569884/P167DRAFT_487542/P167DRAFT_560528/P167DRAFT_487591/P167DRAFT_495519/P167DRAFT_515363	tml:GSTUM_00009571001/tml:GSTUM_00009718001/tml:GSTUM_00008760001/tml:GSTUM_00007432001/tml:GSTUM_00005257001/tml:GSTUM_00005268001/tml:GSTUM_00005056001/tml:GSTUM_00005182001/tml:GSTUM_00000174001/tml:GSTUM_00001820001/tml:GSTUM_00001615001/tml:GSTUM_00008050001/tml:GSTUM_00010140001/tml:GSTUM_00004371001/tml:GSTUM_00003890001/tml:GSTUM_00003915001/tml:GSTUM_00007331001/tml:GSTUM_00000398001/tml…	22
tml03022	Basal transcription factors	13/476	30/1746	0.0410856	0.240644	gene-P167DRAFT_474008/gene-P167DRAFT_605437/gene-P167DRAFT_510775/gene-P167DRAFT_492124/gene-P167DRAFT_561934/gene-P167DRAFT_564787/gene-P167DRAFT_501233/gene-P167DRAFT_572504/gene-P167DRAFT_519543/gene-P167DRAFT_534213/gene-P167DRAFT_489913/gene-P167DRAFT_601537/gene-P167DRAFT_537491	P167DRAFT_474008/P167DRAFT_605437/P167DRAFT_510775/P167DRAFT_492124/P167DRAFT_561934/P167DRAFT_564787/P167DRAFT_501233/P167DRAFT_572504/P167DRAFT_519543/P167DRAFT_534213/P167DRAFT_489913/P167DRAFT_601537/P167DRAFT_537491	tml:GSTUM_00001409001/tml:GSTUM_00011245001/tml:GSTUM_00002678001/tml:GSTUM_00008604001/tml:GSTUM_00003764001/tml:GSTUM_00010435001/tml:GSTUM_00010116001/tml:GSTUM_00008882001/tml:GSTUM_00008581001/tml:GSTUM_00011394001/tml:GSTUM_00010429001/tml:GSTUM_00009642001/tml:GSTUM_00003160001	13
tml00563	Glycosylphosphatidylinositol (GPI)-anchor biosynthesis	10/476	23/1746	0.0682163	0.354707	gene-P167DRAFT_574861/gene-P167DRAFT_555736/gene-P167DRAFT_255285/gene-P167DRAFT_536420/gene-P167DRAFT_559463/gene-P167DRAFT_537489/gene-P167DRAFT_490192/gene-P167DRAFT_530700/gene-P167DRAFT_538848/gene-P167DRAFT_597635	P167DRAFT_574861/P167DRAFT_555736/P167DRAFT_255285/P167DRAFT_536420/P167DRAFT_559463/P167DRAFT_537489/P167DRAFT_490192/P167DRAFT_530700/P167DRAFT_538848/P167DRAFT_597635	tml:GSTUM_00002772001/tml:GSTUM_00006440001/tml:GSTUM_00000034001/tml:GSTUM_00002156001/tml:GSTUM_00010446001/tml:GSTUM_00003165001/tml:GSTUM_00010287001/tml:GSTUM_00011323001/tml:GSTUM_00009065001/tml:GSTUM_00007684001	10
tml00510	N-Glycan biosynthesis	12/476	29/1746	0.0692111	0.354707	gene-P167DRAFT_497672/gene-P167DRAFT_562720/gene-P167DRAFT_522295/gene-P167DRAFT_509775/gene-P167DRAFT_533410/gene-P167DRAFT_501970/gene-P167DRAFT_510273/gene-P167DRAFT_479222/gene-P167DRAFT_559463/gene-P167DRAFT_501842/gene-P167DRAFT_566199/gene-P167DRAFT_391101	P167DRAFT_497672/P167DRAFT_562720/P167DRAFT_522295/P167DRAFT_509775/P167DRAFT_533410/P167DRAFT_501970/P167DRAFT_510273/P167DRAFT_479222/P167DRAFT_559463/P167DRAFT_501842/P167DRAFT_566199/P167DRAFT_391101	tml:GSTUM_00001241001/tml:GSTUM_00011157001/tml:GSTUM_00011014001/tml:GSTUM_00010257001/tml:GSTUM_00006238001/tml:GSTUM_00004764001/tml:GSTUM_00005348001/tml:GSTUM_00001621001/tml:GSTUM_00010446001/tml:GSTUM_00003395001/tml:GSTUM_00010445001/tml:GSTUM_00001398001	12
tml04144	Endocytosis	23/476	64/1746	0.0768009	0.370451	gene-P167DRAFT_513514/gene-P167DRAFT_531433/gene-P167DRAFT_537764/gene-P167DRAFT_483504/gene-P167DRAFT_533500/gene-P167DRAFT_579710/gene-P167DRAFT_536881/gene-P167DRAFT_542118/gene-P167DRAFT_561465/gene-P167DRAFT_534848/gene-P167DRAFT_484712/gene-P167DRAFT_564783/gene-P167DRAFT_480177/gene-P167DRAFT_532967/gene-P167DRAFT_572493/gene-P167DRAFT_520985/gene-P167DRAFT_534237/gene-P167DRAFT_531901/gen…	P167DRAFT_513514/P167DRAFT_531433/P167DRAFT_537764/P167DRAFT_483504/P167DRAFT_533500/P167DRAFT_579710/P167DRAFT_536881/P167DRAFT_542118/P167DRAFT_561465/P167DRAFT_534848/P167DRAFT_484712/P167DRAFT_564783/P167DRAFT_480177/P167DRAFT_532967/P167DRAFT_572493/P167DRAFT_520985/P167DRAFT_534237/P167DRAFT_531901/P167DRAFT_606259/P167DRAFT_410939/P167DRAFT_566755/P167DRAFT_551142/P167DRAFT_533289	tml:GSTUM_00006364001/tml:GSTUM_00007350001/tml:GSTUM_00003968001/tml:GSTUM_00003263001/tml:GSTUM_00007544001/tml:GSTUM_00003913001/tml:GSTUM_00005369001/tml:GSTUM_00012087001/tml:GSTUM_00008573001/tml:GSTUM_00008667001/tml:GSTUM_00008880001/tml:GSTUM_00002508001/tml:GSTUM_00000918001/tml:GSTUM_00009481001/tml:GSTUM_00009626001/tml:GSTUM_00008030001/tml:GSTUM_00008839001/tml:GSTUM_00004450001/tml…	23
tml04136	Autophagy - other	9/476	21/1746	0.0892414	0.406544	gene-P167DRAFT_563634/gene-P167DRAFT_525816/gene-P167DRAFT_533967/gene-P167DRAFT_575675/gene-P167DRAFT_539959/gene-P167DRAFT_394151/gene-P167DRAFT_578926/gene-P167DRAFT_491497/gene-P167DRAFT_578469	P167DRAFT_563634/P167DRAFT_525816/P167DRAFT_533967/P167DRAFT_575675/P167DRAFT_539959/P167DRAFT_394151/P167DRAFT_578926/P167DRAFT_491497/P167DRAFT_578469	tml:GSTUM_00011787001/tml:GSTUM_00004848001/tml:GSTUM_00011357001/tml:GSTUM_00009121001/tml:GSTUM_00000936001/tml:GSTUM_00010735001/tml:GSTUM_00001405001/tml:GSTUM_00002741001/tml:GSTUM_00007150001	9
tml04070	Phosphatidylinositol signaling system	8/476	20/1746	0.150567	0.649814	gene-P167DRAFT_558720/gene-P167DRAFT_525816/gene-P167DRAFT_334903/gene-P167DRAFT_511238/gene-P167DRAFT_493412/gene-P167DRAFT_538858/gene-P167DRAFT_536224/gene-P167DRAFT_579420	P167DRAFT_558720/P167DRAFT_525816/P167DRAFT_334903/P167DRAFT_511238/P167DRAFT_493412/P167DRAFT_538858/P167DRAFT_536224/P167DRAFT_579420	tml:GSTUM_00004198001/tml:GSTUM_00004848001/tml:GSTUM_00010381001/tml:GSTUM_00004324001/tml:GSTUM_00010272001/tml:GSTUM_00010275001/tml:GSTUM_00001508001/tml:GSTUM_00010933001	8
tml00513	Various types of N-glycan biosynthesis	9/476	24/1746	0.181331	0.735287	gene-P167DRAFT_528251/gene-P167DRAFT_497672/gene-P167DRAFT_562720/gene-P167DRAFT_509775/gene-P167DRAFT_484783/gene-P167DRAFT_533410/gene-P167DRAFT_501970/gene-P167DRAFT_510273/gene-P167DRAFT_391101	P167DRAFT_528251/P167DRAFT_497672/P167DRAFT_562720/P167DRAFT_509775/P167DRAFT_484783/P167DRAFT_533410/P167DRAFT_501970/P167DRAFT_510273/P167DRAFT_391101	tml:GSTUM_00006876001/tml:GSTUM_00001241001/tml:GSTUM_00011157001/tml:GSTUM_00010257001/tml:GSTUM_00010084001/tml:GSTUM_00006238001/tml:GSTUM_00004764001/tml:GSTUM_00005348001/tml:GSTUM_00001398001	9
tml03020	RNA polymerase	8/476	21/1746	0.188305	0.735287	gene-P167DRAFT_569452/gene-P167DRAFT_469983/gene-P167DRAFT_504960/gene-P167DRAFT_580173/gene-P167DRAFT_608938/gene-P167DRAFT_550778/gene-P167DRAFT_531074/gene-P167DRAFT_512139	P167DRAFT_569452/P167DRAFT_469983/P167DRAFT_504960/P167DRAFT_580173/P167DRAFT_608938/P167DRAFT_550778/P167DRAFT_531074/P167DRAFT_512139	tml:GSTUM_00010542001/tml:GSTUM_00002954001/tml:GSTUM_00002358001/tml:GSTUM_00009762001/tml:GSTUM_00001642001/tml:GSTUM_00009634001/tml:GSTUM_00011382001/tml:GSTUM_00009469001	8
tml00562	Inositol phosphate metabolism	8/476	22/1746	0.229555	0.855615	gene-P167DRAFT_558720/gene-P167DRAFT_525816/gene-P167DRAFT_467207/gene-P167DRAFT_334903/gene-P167DRAFT_509691/gene-P167DRAFT_493412/gene-P167DRAFT_536224/gene-P167DRAFT_579420	P167DRAFT_558720/P167DRAFT_525816/P167DRAFT_467207/P167DRAFT_334903/P167DRAFT_509691/P167DRAFT_493412/P167DRAFT_536224/P167DRAFT_579420	tml:GSTUM_00004198001/tml:GSTUM_00004848001/tml:GSTUM_00011434001/tml:GSTUM_00010381001/tml:GSTUM_00008742001/tml:GSTUM_00010272001/tml:GSTUM_00001508001/tml:GSTUM_00010933001	8
tml00460	Cyanoamino acid metabolism	4/476	10/1746	0.278768	0.942253	gene-P167DRAFT_524825/gene-P167DRAFT_578048/gene-P167DRAFT_602390/gene-P167DRAFT_548809	P167DRAFT_524825/P167DRAFT_578048/P167DRAFT_602390/P167DRAFT_548809	tml:GSTUM_00004188001/tml:GSTUM_00005599001/tml:GSTUM_00003663001/tml:GSTUM_00000266001	4
tml03018	RNA degradation	15/476	47/1746	0.282326	0.942253	gene-P167DRAFT_182742/gene-P167DRAFT_552396/gene-P167DRAFT_321144/gene-P167DRAFT_534228/gene-P167DRAFT_496774/gene-P167DRAFT_479786/gene-P167DRAFT_553212/gene-P167DRAFT_551498/gene-P167DRAFT_539162/gene-P167DRAFT_501206/novel.1420/gene-P167DRAFT_534524/gene-P167DRAFT_514897/gene-P167DRAFT_547474/gene-P167DRAFT_209063	P167DRAFT_182742/P167DRAFT_552396/P167DRAFT_321144/P167DRAFT_534228/P167DRAFT_496774/P167DRAFT_479786/P167DRAFT_553212/P167DRAFT_551498/P167DRAFT_539162/P167DRAFT_501206/-/P167DRAFT_534524/P167DRAFT_514897/P167DRAFT_547474/P167DRAFT_209063	tml:GSTUM_00011471001/tml:GSTUM_00010661001/tml:GSTUM_00010482001/tml:GSTUM_00010488001/tml:GSTUM_00004435001/tml:GSTUM_00000748001/tml:GSTUM_00004233001/tml:GSTUM_00009675001/tml:GSTUM_00005350001/tml:GSTUM_00010952001/tml:GSTUM_00010482001/tml:GSTUM_00001235001/tml:GSTUM_00010521001/tml:GSTUM_00008784001/tml:GSTUM_00002521001	15
tml03008	Ribosome biogenesis in eukaryotes	19/476	61/1746	0.287272	0.942253	gene-P167DRAFT_321144/gene-P167DRAFT_503193/gene-P167DRAFT_605145/gene-P167DRAFT_505411/gene-P167DRAFT_532988/gene-P167DRAFT_572765/gene-P167DRAFT_531068/novel.1420/gene-P167DRAFT_511407/gene-P167DRAFT_555221/gene-P167DRAFT_531175/gene-P167DRAFT_560208/gene-P167DRAFT_499153/gene-P167DRAFT_560902/gene-P167DRAFT_537897/gene-P167DRAFT_500739/gene-P167DRAFT_66149/gene-P167DRAFT_535368/gene-P167DRAFT_…	P167DRAFT_321144/P167DRAFT_503193/P167DRAFT_605145/P167DRAFT_505411/P167DRAFT_532988/P167DRAFT_572765/P167DRAFT_531068/-/P167DRAFT_511407/P167DRAFT_555221/P167DRAFT_531175/P167DRAFT_560208/P167DRAFT_499153/P167DRAFT_560902/P167DRAFT_537897/P167DRAFT_500739/P167DRAFT_66149/P167DRAFT_535368/P167DRAFT_606044	tml:GSTUM_00010482001/tml:GSTUM_00010629001/tml:GSTUM_00011318001/tml:GSTUM_00010145001/tml:GSTUM_00009414001/tml:GSTUM_00001678001/tml:GSTUM_00011390001/tml:GSTUM_00010482001/tml:GSTUM_00010628001/tml:GSTUM_00002552001/tml:GSTUM_00007801001/tml:GSTUM_00006380001/tml:GSTUM_00011605001/tml:GSTUM_00001951001/tml:GSTUM_00000850001/tml:GSTUM_00000639001/tml:GSTUM_00008887001/tml:GSTUM_00010672001/tml…	19
tml03030	DNA replication	10/476	31/1746	0.326197	1	gene-P167DRAFT_558101/gene-P167DRAFT_603540/gene-P167DRAFT_509482/gene-P167DRAFT_580065/gene-P167DRAFT_568760/gene-P167DRAFT_506990/gene-P167DRAFT_523049/gene-P167DRAFT_604227/gene-P167DRAFT_606144/gene-P167DRAFT_557942	P167DRAFT_558101/P167DRAFT_603540/P167DRAFT_509482/P167DRAFT_580065/P167DRAFT_568760/P167DRAFT_506990/P167DRAFT_523049/P167DRAFT_604227/P167DRAFT_606144/P167DRAFT_557942	tml:GSTUM_00008006001/tml:GSTUM_00007495001/tml:GSTUM_00010054001/tml:GSTUM_00007494001/tml:GSTUM_00007397001/tml:GSTUM_00005326001/tml:GSTUM_00003837001/tml:GSTUM_00007106001/tml:GSTUM_00005881001/tml:GSTUM_00008699001	10
tml00760	Nicotinate and nicotinamide metabolism	5/476	16/1746	0.452091	1	gene-P167DRAFT_485479/gene-P167DRAFT_575382/gene-P167DRAFT_533133/gene-P167DRAFT_570513/gene-P167DRAFT_514920	P167DRAFT_485479/P167DRAFT_575382/P167DRAFT_533133/P167DRAFT_570513/P167DRAFT_514920	tml:GSTUM_00009558001/tml:GSTUM_00000440001/tml:GSTUM_00003399001/tml:GSTUM_00012119001/tml:GSTUM_00006241001	5
tml03410	Base excision repair	6/476	21/1746	0.529232	1	gene-P167DRAFT_539803/gene-P167DRAFT_603540/gene-P167DRAFT_604227/gene-P167DRAFT_488182/gene-P167DRAFT_535323/gene-P167DRAFT_552633	P167DRAFT_539803/P167DRAFT_603540/P167DRAFT_604227/P167DRAFT_488182/P167DRAFT_535323/P167DRAFT_552633	tml:GSTUM_00004008001/tml:GSTUM_00007495001/tml:GSTUM_00007106001/tml:GSTUM_00005447001/tml:GSTUM_00006764001/tml:GSTUM_00008692001	6
tml00520	Amino sugar and nucleotide sugar metabolism	9/476	34/1746	0.607171	1	gene-P167DRAFT_528251/gene-P167DRAFT_349934/gene-P167DRAFT_546458/gene-P167DRAFT_553082/gene-P167DRAFT_484783/gene-P167DRAFT_317992/gene-P167DRAFT_555117/gene-P167DRAFT_570674/gene-P167DRAFT_483112	P167DRAFT_528251/P167DRAFT_349934/P167DRAFT_546458/P167DRAFT_553082/P167DRAFT_484783/P167DRAFT_317992/P167DRAFT_555117/P167DRAFT_570674/P167DRAFT_483112	tml:GSTUM_00006876001/tml:GSTUM_00005119001/tml:GSTUM_00002612001/tml:GSTUM_00002409001/tml:GSTUM_00010084001/tml:GSTUM_00008119001/tml:GSTUM_00009079001/tml:GSTUM_00008120001/tml:GSTUM_00007514001	9
tml03440	Homologous recombination	4/476	15/1746	0.618167	1	gene-P167DRAFT_512610/gene-P167DRAFT_139370/gene-P167DRAFT_493126/gene-P167DRAFT_560278	P167DRAFT_512610/P167DRAFT_139370/P167DRAFT_493126/P167DRAFT_560278	tml:GSTUM_00001634001/tml:GSTUM_00007669001/tml:GSTUM_00010921001/tml:GSTUM_00004321001	4
tml00400	Phenylalanine, tyrosine and tryptophan biosynthesis	4/476	16/1746	0.673526	1	gene-P167DRAFT_479915/gene-P167DRAFT_534859/gene-P167DRAFT_535329/gene-P167DRAFT_515330	P167DRAFT_479915/P167DRAFT_534859/P167DRAFT_535329/P167DRAFT_515330	tml:GSTUM_00004491001/tml:GSTUM_00006350001/tml:GSTUM_00010690001/tml:GSTUM_00007952001	4
tml03420	Nucleotide excision repair	9/476	36/1746	0.682548	1	gene-P167DRAFT_603540/gene-P167DRAFT_580065/gene-P167DRAFT_557164/gene-P167DRAFT_507898/gene-P167DRAFT_578815/gene-P167DRAFT_604227/gene-P167DRAFT_519543/gene-P167DRAFT_557942/gene-P167DRAFT_601537	P167DRAFT_603540/P167DRAFT_580065/P167DRAFT_557164/P167DRAFT_507898/P167DRAFT_578815/P167DRAFT_604227/P167DRAFT_519543/P167DRAFT_557942/P167DRAFT_601537	tml:GSTUM_00007495001/tml:GSTUM_00007494001/tml:GSTUM_00008050001/tml:GSTUM_00001713001/tml:GSTUM_00004371001/tml:GSTUM_00007106001/tml:GSTUM_00008581001/tml:GSTUM_00008699001/tml:GSTUM_00009642001	9
tml04139	Mitophagy - yeast	7/476	30/1746	0.750763	1	gene-P167DRAFT_538265/gene-P167DRAFT_542387/gene-P167DRAFT_488708/gene-P167DRAFT_575675/gene-P167DRAFT_521123/gene-P167DRAFT_518272/gene-P167DRAFT_66149	P167DRAFT_538265/P167DRAFT_542387/P167DRAFT_488708/P167DRAFT_575675/P167DRAFT_521123/P167DRAFT_518272/P167DRAFT_66149	tml:GSTUM_00001629001/tml:GSTUM_00005145001/tml:GSTUM_00005852001/tml:GSTUM_00009121001/tml:GSTUM_00010370001/tml:GSTUM_00009442001/tml:GSTUM_00008887001	7
tml00480	Glutathione metabolism	5/476	22/1746	0.758711	1	gene-P167DRAFT_537235/gene-P167DRAFT_524825/gene-P167DRAFT_509719/gene-P167DRAFT_602390/gene-P167DRAFT_542601	P167DRAFT_537235/P167DRAFT_524825/P167DRAFT_509719/P167DRAFT_602390/P167DRAFT_542601	tml:GSTUM_00006718001/tml:GSTUM_00004188001/tml:GSTUM_00008722001/tml:GSTUM_00003663001/tml:GSTUM_00007611001	5
tml00330	Arginine and proline metabolism	4/476	18/1746	0.766809	1	gene-P167DRAFT_555047/gene-P167DRAFT_534859/gene-P167DRAFT_552802/gene-P167DRAFT_572440	P167DRAFT_555047/P167DRAFT_534859/P167DRAFT_552802/P167DRAFT_572440	tml:GSTUM_00010778001/tml:GSTUM_00006350001/tml:GSTUM_00000458001/tml:GSTUM_00008462001	4
tml00900	Terpenoid backbone biosynthesis	4/476	18/1746	0.766809	1	gene-P167DRAFT_553725/gene-P167DRAFT_540586/gene-P167DRAFT_169242/gene-P167DRAFT_609283	P167DRAFT_553725/P167DRAFT_540586/P167DRAFT_169242/P167DRAFT_609283	tml:GSTUM_00001514001/tml:GSTUM_00005185001/tml:GSTUM_00009050001/tml:GSTUM_00006247001	4
tml00564	Glycerophospholipid metabolism	9/476	39/1746	0.77759	1	gene-P167DRAFT_536270/gene-P167DRAFT_334903/gene-P167DRAFT_483113/gene-P167DRAFT_511489/gene-P167DRAFT_537356/gene-P167DRAFT_552586/gene-P167DRAFT_509986/gene-P167DRAFT_574600/gene-P167DRAFT_575618	P167DRAFT_536270/P167DRAFT_334903/P167DRAFT_483113/P167DRAFT_511489/P167DRAFT_537356/P167DRAFT_552586/P167DRAFT_509986/P167DRAFT_574600/P167DRAFT_575618	tml:GSTUM_00007959001/tml:GSTUM_00010381001/tml:GSTUM_00006227001/tml:GSTUM_00010254001/tml:GSTUM_00003480001/tml:GSTUM_00008863001/tml:GSTUM_00010985001/tml:GSTUM_00005439001/tml:GSTUM_00008970001	9
tml00130	Ubiquinone and other terpenoid-quinone biosynthesis	2/476	10/1746	0.803964	1	gene-P167DRAFT_536647/gene-P167DRAFT_535067	P167DRAFT_536647/P167DRAFT_535067	tml:GSTUM_00010375001/tml:GSTUM_00011833001	2
tml00030	Pentose phosphate pathway	4/476	19/1746	0.804959	1	gene-P167DRAFT_505921/gene-P167DRAFT_518680/gene-P167DRAFT_508514/gene-P167DRAFT_483112	P167DRAFT_505921/P167DRAFT_518680/P167DRAFT_508514/P167DRAFT_483112	tml:GSTUM_00001994001/tml:GSTUM_00005650001/tml:GSTUM_00010425001/tml:GSTUM_00007514001	4
tml00310	Lysine degradation	4/476	19/1746	0.804959	1	gene-P167DRAFT_575382/gene-P167DRAFT_532909/gene-P167DRAFT_577351/gene-P167DRAFT_573244	P167DRAFT_575382/P167DRAFT_532909/P167DRAFT_577351/P167DRAFT_573244	tml:GSTUM_00000440001/tml:GSTUM_00007723001/tml:GSTUM_00002654001/tml:GSTUM_00001870001	4
tml00630	Glyoxylate and dicarboxylate metabolism	6/476	28/1746	0.817876	1	gene-P167DRAFT_559434/gene-P167DRAFT_503018/gene-P167DRAFT_495147/gene-P167DRAFT_572440/gene-P167DRAFT_552265/gene-P167DRAFT_548809	P167DRAFT_559434/P167DRAFT_503018/P167DRAFT_495147/P167DRAFT_572440/P167DRAFT_552265/P167DRAFT_548809	tml:GSTUM_00008535001/tml:GSTUM_00004641001/tml:GSTUM_00004963001/tml:GSTUM_00008462001/tml:GSTUM_00011436001/tml:GSTUM_00000266001	6
tml04130	SNARE interactions in vesicular transport	3/476	15/1746	0.82076	1	gene-P167DRAFT_561931/gene-P167DRAFT_554386/gene-P167DRAFT_501981	P167DRAFT_561931/P167DRAFT_554386/P167DRAFT_501981	tml:GSTUM_00004357001/tml:GSTUM_00003164001/tml:GSTUM_00005690001	3
tml00910	Nitrogen metabolism	2/476	11/1746	0.846369	1	gene-P167DRAFT_503018/gene-P167DRAFT_548809	P167DRAFT_503018/P167DRAFT_548809	tml:GSTUM_00004641001/tml:GSTUM_00000266001	2
tml01040	Biosynthesis of unsaturated fatty acids	2/476	11/1746	0.846369	1	gene-P167DRAFT_564812/gene-P167DRAFT_516486	P167DRAFT_564812/P167DRAFT_516486	tml:GSTUM_00009842001/tml:GSTUM_00001911001	2
tml00220	Arginine biosynthesis	3/476	16/1746	0.854737	1	gene-P167DRAFT_534859/gene-P167DRAFT_503018/gene-P167DRAFT_536523	P167DRAFT_534859/P167DRAFT_503018/P167DRAFT_536523	tml:GSTUM_00006350001/tml:GSTUM_00004641001/tml:GSTUM_00002523001	3
tml00770	Pantothenate and CoA biosynthesis	3/476	16/1746	0.854737	1	gene-P167DRAFT_496479/gene-P167DRAFT_565232/gene-P167DRAFT_537431	P167DRAFT_496479/P167DRAFT_565232/P167DRAFT_537431	tml:GSTUM_00003893001/tml:GSTUM_00011921001/tml:GSTUM_00000980001	3
tml03430	Mismatch repair	4/476	21/1746	0.866019	1	gene-P167DRAFT_580065/gene-P167DRAFT_489393/gene-P167DRAFT_604227/gene-P167DRAFT_557942	P167DRAFT_580065/P167DRAFT_489393/P167DRAFT_604227/P167DRAFT_557942	tml:GSTUM_00007494001/tml:GSTUM_00001828001/tml:GSTUM_00007106001/tml:GSTUM_00008699001	4
tml00600	Sphingolipid metabolism	2/476	12/1746	0.880271	1	gene-P167DRAFT_554866/gene-P167DRAFT_550251	P167DRAFT_554866/P167DRAFT_550251	tml:GSTUM_00004831001/tml:GSTUM_00003900001	2
tml00650	Butanoate metabolism	2/476	12/1746	0.880271	1	gene-P167DRAFT_496479/gene-P167DRAFT_575382	P167DRAFT_496479/P167DRAFT_575382	tml:GSTUM_00003893001/tml:GSTUM_00000440001	2
tml00970	Aminoacyl-tRNA biosynthesis	7/476	35/1746	0.880936	1	gene-P167DRAFT_561575/gene-P167DRAFT_537699/gene-P167DRAFT_551549/gene-P167DRAFT_532015/gene-P167DRAFT_526750/gene-P167DRAFT_504228/gene-P167DRAFT_531125	P167DRAFT_561575/P167DRAFT_537699/P167DRAFT_551549/P167DRAFT_532015/P167DRAFT_526750/P167DRAFT_504228/P167DRAFT_531125	tml:GSTUM_00009790001/tml:GSTUM_00004084001/tml:GSTUM_00010648001/tml:GSTUM_00010658001/tml:GSTUM_00008601001/tml:GSTUM_00005319001/tml:GSTUM_00007805001	7
tml00860	Porphyrin and chlorophyll metabolism	3/476	18/1746	0.906179	1	gene-P167DRAFT_557753/gene-P167DRAFT_550950/gene-P167DRAFT_546029	P167DRAFT_557753/P167DRAFT_550950/P167DRAFT_546029	tml:GSTUM_00011791001/tml:GSTUM_00002233001/tml:GSTUM_00005890001	3
tml00670	One carbon pool by folate	2/476	13/1746	0.907146	1	gene-P167DRAFT_577049/gene-P167DRAFT_560944	P167DRAFT_577049/P167DRAFT_560944	tml:GSTUM_00010817001/tml:GSTUM_00006396001	2
tml01212	Fatty acid metabolism	4/476	23/1746	0.909917	1	gene-P167DRAFT_552733/gene-P167DRAFT_564812/gene-P167DRAFT_533009/gene-P167DRAFT_516486	P167DRAFT_552733/P167DRAFT_564812/P167DRAFT_533009/P167DRAFT_516486	tml:GSTUM_00006417001/tml:GSTUM_00009842001/tml:GSTUM_00009440001/tml:GSTUM_00001911001	4
tml02010	ABC transporters	2/476	14/1746	0.928296	1	gene-P167DRAFT_535454/gene-P167DRAFT_551068	P167DRAFT_535454/P167DRAFT_551068	tml:GSTUM_00001051001/tml:GSTUM_00007019001	2
tml04146	Peroxisome	9/476	50/1746	0.955937	1	gene-P167DRAFT_552733/gene-P167DRAFT_561211/gene-P167DRAFT_496464/gene-P167DRAFT_535454/gene-P167DRAFT_493406/gene-P167DRAFT_531713/gene-P167DRAFT_578763/gene-P167DRAFT_542763/gene-P167DRAFT_556203	P167DRAFT_552733/P167DRAFT_561211/P167DRAFT_496464/P167DRAFT_535454/P167DRAFT_493406/P167DRAFT_531713/P167DRAFT_578763/P167DRAFT_542763/P167DRAFT_556203	tml:GSTUM_00006417001/tml:GSTUM_00009176001/tml:GSTUM_00003906001/tml:GSTUM_00001051001/tml:GSTUM_00010225001/tml:GSTUM_00007085001/tml:GSTUM_00004727001/tml:GSTUM_00009421001/tml:GSTUM_00000743001	9
tml00565	Ether lipid metabolism	1/476	10/1746	0.958944	1	gene-P167DRAFT_552586	P167DRAFT_552586	tml:GSTUM_00008863001	1
tml00730	Thiamine metabolism	1/476	10/1746	0.958944	1	gene-P167DRAFT_532973	P167DRAFT_532973	tml:GSTUM_00009366001	1
tml00250	Alanine, aspartate and glutamate metabolism	3/476	22/1746	0.96295	1	gene-P167DRAFT_534859/gene-P167DRAFT_503018/gene-P167DRAFT_575382	P167DRAFT_534859/P167DRAFT_503018/P167DRAFT_575382	tml:GSTUM_00006350001/tml:GSTUM_00004641001/tml:GSTUM_00000440001	3
tml00380	Tryptophan metabolism	3/476	22/1746	0.96295	1	gene-P167DRAFT_524420/gene-P167DRAFT_542648/gene-P167DRAFT_516428	P167DRAFT_524420/P167DRAFT_542648/P167DRAFT_516428	tml:GSTUM_00011259001/tml:GSTUM_00007650001/tml:GSTUM_00004424001	3
tml00350	Tyrosine metabolism	2/476	17/1746	0.96768	1	gene-P167DRAFT_534859/gene-P167DRAFT_575382	P167DRAFT_534859/P167DRAFT_575382	tml:GSTUM_00006350001/tml:GSTUM_00000440001	2
tml00360	Phenylalanine metabolism	1/476	11/1746	0.970201	1	gene-P167DRAFT_534859	P167DRAFT_534859	tml:GSTUM_00006350001	1
tml00500	Starch and sucrose metabolism	4/476	29/1746	0.975296	1	gene-P167DRAFT_578048/gene-P167DRAFT_587604/gene-P167DRAFT_571729/gene-P167DRAFT_483112	P167DRAFT_578048/P167DRAFT_587604/P167DRAFT_571729/P167DRAFT_483112	tml:GSTUM_00005599001/tml:GSTUM_00011961001/tml:GSTUM_00007493001/tml:GSTUM_00007514001	4
tml00052	Galactose metabolism	1/476	12/1746	0.978376	1	gene-P167DRAFT_483112	P167DRAFT_483112	tml:GSTUM_00007514001	1
tml00410	beta-Alanine metabolism	1/476	12/1746	0.978376	1	gene-P167DRAFT_509691	P167DRAFT_509691	tml:GSTUM_00008742001	1
tml00270	Cysteine and methionine metabolism	6/476	40/1746	0.979498	1	gene-P167DRAFT_553951/gene-P167DRAFT_534859/gene-P167DRAFT_518663/gene-P167DRAFT_555778/gene-P167DRAFT_496860/gene-P167DRAFT_542601	P167DRAFT_553951/P167DRAFT_534859/P167DRAFT_518663/P167DRAFT_555778/P167DRAFT_496860/P167DRAFT_542601	tml:GSTUM_00002414001/tml:GSTUM_00006350001/tml:GSTUM_00005323001/tml:GSTUM_00006346001/tml:GSTUM_00003328001/tml:GSTUM_00007611001	6
tml00230	Purine metabolism	7/476	45/1746	0.979914	1	gene-P167DRAFT_505921/gene-P167DRAFT_518680/gene-P167DRAFT_515084/gene-P167DRAFT_493769/gene-P167DRAFT_508514/gene-P167DRAFT_483112/gene-P167DRAFT_532973	P167DRAFT_505921/P167DRAFT_518680/P167DRAFT_515084/P167DRAFT_493769/P167DRAFT_508514/P167DRAFT_483112/P167DRAFT_532973	tml:GSTUM_00001994001/tml:GSTUM_00005650001/tml:GSTUM_00010538001/tml:GSTUM_00006808001/tml:GSTUM_00010425001/tml:GSTUM_00007514001/tml:GSTUM_00009366001	7
tml00290	Valine, leucine and isoleucine biosynthesis	1/476	14/1746	0.988621	1	gene-P167DRAFT_496479	P167DRAFT_496479	tml:GSTUM_00003893001	1
tml00071	Fatty acid degradation	1/476	15/1746	0.991748	1	gene-P167DRAFT_552733	P167DRAFT_552733	tml:GSTUM_00006417001	1
tml00051	Fructose and mannose metabolism	2/476	22/1746	0.991884	1	gene-P167DRAFT_486890/gene-P167DRAFT_572646	P167DRAFT_486890/P167DRAFT_572646	tml:GSTUM_00001050001/tml:GSTUM_00003021001	2
tml01210	2-Oxocarboxylic acid metabolism	3/476	31/1746	0.996196	1	gene-P167DRAFT_534859/gene-P167DRAFT_496479/gene-P167DRAFT_536523	P167DRAFT_534859/P167DRAFT_496479/P167DRAFT_536523	tml:GSTUM_00006350001/tml:GSTUM_00003893001/tml:GSTUM_00002523001	3
tml00640	Propanoate metabolism	1/476	18/1746	0.996857	1	gene-P167DRAFT_509691	P167DRAFT_509691	tml:GSTUM_00008742001	1
tml00240	Pyrimidine metabolism	2/476	26/1746	0.997405	1	gene-P167DRAFT_533133/gene-P167DRAFT_533970	P167DRAFT_533133/P167DRAFT_533970	tml:GSTUM_00003399001/tml:GSTUM_00002959001	2
tml00010	Glycolysis / Gluconeogenesis	2/476	27/1746	0.998056	1	gene-P167DRAFT_536786/gene-P167DRAFT_483112	P167DRAFT_536786/P167DRAFT_483112	tml:GSTUM_00000424001/tml:GSTUM_00007514001	2
tml03050	Proteasome	3/476	35/1746	0.998694	1	gene-P167DRAFT_535004/gene-P167DRAFT_552327/gene-P167DRAFT_555968	P167DRAFT_535004/P167DRAFT_552327/P167DRAFT_555968	tml:GSTUM_00008234001/tml:GSTUM_00009930001/tml:GSTUM_00003902001	3
tml00561	Glycerolipid metabolism	1/476	22/1746	0.999135	1	gene-P167DRAFT_511489	P167DRAFT_511489	tml:GSTUM_00010254001	1
tml00280	Valine, leucine and isoleucine degradation	1/476	24/1746	0.999547	1	gene-P167DRAFT_509691	P167DRAFT_509691	tml:GSTUM_00008742001	1
tml00190	Oxidative phosphorylation	8/476	69/1746	0.999635	1	gene-P167DRAFT_596522/gene-P167DRAFT_522217/gene-P167DRAFT_521661/gene-P167DRAFT_537511/gene-P167DRAFT_539836/gene-P167DRAFT_505886/gene-P167DRAFT_536423/gene-P167DRAFT_503742	P167DRAFT_596522/P167DRAFT_522217/P167DRAFT_521661/P167DRAFT_537511/P167DRAFT_539836/P167DRAFT_505886/P167DRAFT_536423/P167DRAFT_503742	tml:GSTUM_00006826001/tml:GSTUM_00010667001/tml:GSTUM_00005345001/tml:GSTUM_00006031001/tml:GSTUM_00004381001/tml:GSTUM_00012191001/tml:GSTUM_00005904001/tml:GSTUM_00010487001	8
tml01230	Biosynthesis of amino acids	14/476	100/1746	0.999641	1	gene-P167DRAFT_505921/gene-P167DRAFT_534859/gene-P167DRAFT_518663/gene-P167DRAFT_496479/gene-P167DRAFT_518680/gene-P167DRAFT_535329/gene-P167DRAFT_555778/gene-P167DRAFT_503018/gene-P167DRAFT_536523/gene-P167DRAFT_525002/gene-P167DRAFT_481019/gene-P167DRAFT_552802/gene-P167DRAFT_515330/gene-P167DRAFT_508514	P167DRAFT_505921/P167DRAFT_534859/P167DRAFT_518663/P167DRAFT_496479/P167DRAFT_518680/P167DRAFT_535329/P167DRAFT_555778/P167DRAFT_503018/P167DRAFT_536523/P167DRAFT_525002/P167DRAFT_481019/P167DRAFT_552802/P167DRAFT_515330/P167DRAFT_508514	tml:GSTUM_00001994001/tml:GSTUM_00006350001/tml:GSTUM_00005323001/tml:GSTUM_00003893001/tml:GSTUM_00005650001/tml:GSTUM_00010690001/tml:GSTUM_00006346001/tml:GSTUM_00004641001/tml:GSTUM_00002523001/tml:GSTUM_00010427001/tml:GSTUM_00009708001/tml:GSTUM_00000458001/tml:GSTUM_00007952001/tml:GSTUM_00010425001	14
tml00260	Glycine, serine and threonine metabolism	1/476	29/1746	0.99991	1	gene-P167DRAFT_483113	P167DRAFT_483113	tml:GSTUM_00006227001	1
tml01200	Carbon metabolism	7/476	87/1746	0.999999	1	gene-P167DRAFT_577049/gene-P167DRAFT_505921/gene-P167DRAFT_534859/gene-P167DRAFT_518680/gene-P167DRAFT_509691/gene-P167DRAFT_508514/gene-P167DRAFT_548809	P167DRAFT_577049/P167DRAFT_505921/P167DRAFT_534859/P167DRAFT_518680/P167DRAFT_509691/P167DRAFT_508514/P167DRAFT_548809	tml:GSTUM_00010817001/tml:GSTUM_00001994001/tml:GSTUM_00006350001/tml:GSTUM_00005650001/tml:GSTUM_00008742001/tml:GSTUM_00010425001/tml:GSTUM_00000266001	7
tml01110	Biosynthesis of secondary metabolites	49/476	302/1746	1	1	gene-P167DRAFT_481104/gene-P167DRAFT_546458/gene-P167DRAFT_523863/gene-P167DRAFT_578048/gene-P167DRAFT_557753/gene-P167DRAFT_480224/gene-P167DRAFT_479915/gene-P167DRAFT_571220/gene-P167DRAFT_536647/gene-P167DRAFT_505921/gene-P167DRAFT_534859/gene-P167DRAFT_518663/gene-P167DRAFT_567225/gene-P167DRAFT_550950/gene-P167DRAFT_496479/gene-P167DRAFT_518680/gene-P167DRAFT_537605/gene-P167DRAFT_604801/gen…	P167DRAFT_481104/P167DRAFT_546458/P167DRAFT_523863/P167DRAFT_578048/P167DRAFT_557753/P167DRAFT_480224/P167DRAFT_479915/P167DRAFT_571220/P167DRAFT_536647/P167DRAFT_505921/P167DRAFT_534859/P167DRAFT_518663/P167DRAFT_567225/P167DRAFT_550950/P167DRAFT_496479/P167DRAFT_518680/P167DRAFT_537605/P167DRAFT_604801/P167DRAFT_515542/P167DRAFT_559434/P167DRAFT_483113/P167DRAFT_535329/P167DRAFT_511489/P167DRAF…	tml:GSTUM_00007875001/tml:GSTUM_00002612001/tml:GSTUM_00005882001/tml:GSTUM_00005599001/tml:GSTUM_00011791001/tml:GSTUM_00004489001/tml:GSTUM_00004491001/tml:GSTUM_00002482001/tml:GSTUM_00010375001/tml:GSTUM_00001994001/tml:GSTUM_00006350001/tml:GSTUM_00005323001/tml:GSTUM_00002933001/tml:GSTUM_00002233001/tml:GSTUM_00003893001/tml:GSTUM_00005650001/tml:GSTUM_00004857001/tml:GSTUM_00002798001/tml…	49
tml03010	Ribosome	8/476	107/1746	1	1	gene-P167DRAFT_564645/gene-P167DRAFT_516328/gene-P167DRAFT_545078/gene-P167DRAFT_489583/gene-P167DRAFT_488620/gene-P167DRAFT_534569/gene-P167DRAFT_538337/gene-P167DRAFT_203288	P167DRAFT_564645/P167DRAFT_516328/P167DRAFT_545078/P167DRAFT_489583/P167DRAFT_488620/P167DRAFT_534569/P167DRAFT_538337/P167DRAFT_203288	tml:GSTUM_00009312001/tml:GSTUM_00009946001/tml:GSTUM_00000171001/tml:GSTUM_00004308001/tml:GSTUM_00011470001/tml:GSTUM_00007992001/tml:GSTUM_00002514001/tml:GSTUM_00002428001	8

## Sheet: B01vsB03_KEGGenrich_down
KEGGID	Description	GeneRatio	BgRatio	pvalue	padj	geneID	geneName	keggID	Count
tml01110	Biosynthesis of secondary metabolites	109/359	302/1746	2.70071e-12	2.2956e-10	gene-P167DRAFT_550838/gene-P167DRAFT_488814/gene-P167DRAFT_554357/gene-P167DRAFT_529037/gene-P167DRAFT_543485/gene-P167DRAFT_538823/gene-P167DRAFT_536880/gene-P167DRAFT_528344/gene-P167DRAFT_506846/gene-P167DRAFT_566343/gene-P167DRAFT_512018/gene-P167DRAFT_480021/gene-P167DRAFT_180783/gene-P167DRAFT_187740/gene-P167DRAFT_560504/gene-P167DRAFT_558989/gene-P167DRAFT_480434/gene-P167DRAFT_528739/gen…	P167DRAFT_550838/P167DRAFT_488814/P167DRAFT_554357/P167DRAFT_529037/P167DRAFT_543485/P167DRAFT_538823/P167DRAFT_536880/P167DRAFT_528344/P167DRAFT_506846/P167DRAFT_566343/P167DRAFT_512018/P167DRAFT_480021/P167DRAFT_180783/P167DRAFT_187740/P167DRAFT_560504/P167DRAFT_558989/P167DRAFT_480434/P167DRAFT_528739/P167DRAFT_533505/P167DRAFT_259355/P167DRAFT_552530/P167DRAFT_551319/P167DRAFT_536357/P167DRAF…	tml:GSTUM_00009484001/tml:GSTUM_00005850001/tml:GSTUM_00000969001/tml:GSTUM_00007852001/tml:GSTUM_00012200001/tml:GSTUM_00009036001/tml:GSTUM_00009058001/tml:GSTUM_00000247001/tml:GSTUM_00011095001/tml:GSTUM_00008015001/tml:GSTUM_00006295001/tml:GSTUM_00006989001/tml:GSTUM_00000649001/tml:GSTUM_00009426001/tml:GSTUM_00006315001/tml:GSTUM_00001513001/tml:GSTUM_00000615001/tml:GSTUM_00002791001/tml…	109
tml01200	Carbon metabolism	36/359	87/1746	4.55695e-06	0.000190513	gene-P167DRAFT_543485/gene-P167DRAFT_538823/gene-P167DRAFT_536880/gene-P167DRAFT_506846/gene-P167DRAFT_566343/gene-P167DRAFT_480021/gene-P167DRAFT_180783/gene-P167DRAFT_187740/gene-P167DRAFT_560504/gene-P167DRAFT_558989/gene-P167DRAFT_552530/gene-P167DRAFT_532351/gene-P167DRAFT_551319/gene-P167DRAFT_521731/gene-P167DRAFT_536459/gene-P167DRAFT_540036/gene-P167DRAFT_510782/gene-P167DRAFT_531212/gen…	P167DRAFT_543485/P167DRAFT_538823/P167DRAFT_536880/P167DRAFT_506846/P167DRAFT_566343/P167DRAFT_480021/P167DRAFT_180783/P167DRAFT_187740/P167DRAFT_560504/P167DRAFT_558989/P167DRAFT_552530/P167DRAFT_532351/P167DRAFT_551319/P167DRAFT_521731/P167DRAFT_536459/P167DRAFT_540036/P167DRAFT_510782/P167DRAFT_531212/P167DRAFT_502998/P167DRAFT_554673/P167DRAFT_255229/P167DRAFT_539623/P167DRAFT_578509/P167DRAF…	tml:GSTUM_00012200001/tml:GSTUM_00009036001/tml:GSTUM_00009058001/tml:GSTUM_00011095001/tml:GSTUM_00008015001/tml:GSTUM_00006989001/tml:GSTUM_00000649001/tml:GSTUM_00009426001/tml:GSTUM_00006315001/tml:GSTUM_00001513001/tml:GSTUM_00010099001/tml:GSTUM_00009714001/tml:GSTUM_00005638001/tml:GSTUM_00005438001/tml:GSTUM_00001753001/tml:GSTUM_00005180001/tml:GSTUM_00002676001/tml:GSTUM_00001447001/tml…	36
tml00500	Starch and sucrose metabolism	17/359	29/1746	6.72399e-06	0.000190513	gene-P167DRAFT_488814/gene-P167DRAFT_529037/gene-P167DRAFT_538823/gene-P167DRAFT_576249/gene-P167DRAFT_259355/gene-P167DRAFT_561436/gene-P167DRAFT_494862/gene-P167DRAFT_555594/gene-P167DRAFT_495599/gene-P167DRAFT_481026/gene-P167DRAFT_602268/gene-P167DRAFT_532102/gene-P167DRAFT_533406/gene-P167DRAFT_569491/gene-P167DRAFT_524847/gene-P167DRAFT_535877/gene-P167DRAFT_541583	P167DRAFT_488814/P167DRAFT_529037/P167DRAFT_538823/P167DRAFT_576249/P167DRAFT_259355/P167DRAFT_561436/P167DRAFT_494862/P167DRAFT_555594/P167DRAFT_495599/P167DRAFT_481026/P167DRAFT_602268/P167DRAFT_532102/P167DRAFT_533406/P167DRAFT_569491/P167DRAFT_524847/P167DRAFT_535877/P167DRAFT_541583	tml:GSTUM_00005850001/tml:GSTUM_00007852001/tml:GSTUM_00009036001/tml:GSTUM_00010908001/tml:GSTUM_00006610001/tml:GSTUM_00000550001/tml:GSTUM_00001433001/tml:GSTUM_00004366001/tml:GSTUM_00007119001/tml:GSTUM_00008530001/tml:GSTUM_00004616001/tml:GSTUM_00001003001/tml:GSTUM_00006246001/tml:GSTUM_00001845001/tml:GSTUM_00008973001/tml:GSTUM_00003828001/tml:GSTUM_00006999001	17
tml00040	Pentose and glucuronate interconversions	10/359	14/1746	5.46299e-05	0.00116089	gene-P167DRAFT_478650/gene-P167DRAFT_572401/gene-P167DRAFT_528697/gene-P167DRAFT_521731/gene-P167DRAFT_567403/gene-P167DRAFT_483636/gene-P167DRAFT_552876/gene-P167DRAFT_502045/gene-P167DRAFT_539373/gene-P167DRAFT_532926	P167DRAFT_478650/P167DRAFT_572401/P167DRAFT_528697/P167DRAFT_521731/P167DRAFT_567403/P167DRAFT_483636/P167DRAFT_552876/P167DRAFT_502045/P167DRAFT_539373/P167DRAFT_532926	tml:GSTUM_00005037001/tml:GSTUM_00005097001/tml:GSTUM_00006916001/tml:GSTUM_00005438001/tml:GSTUM_00008534001/tml:GSTUM_00001997001/tml:GSTUM_00008518001/tml:GSTUM_00008349001/tml:GSTUM_00002324001/tml:GSTUM_00001999001	10
tml01230	Biosynthesis of amino acids	36/359	100/1746	0.000166919	0.00283763	gene-P167DRAFT_554357/gene-P167DRAFT_536880/gene-P167DRAFT_506846/gene-P167DRAFT_512018/gene-P167DRAFT_187740/gene-P167DRAFT_560504/gene-P167DRAFT_558989/gene-P167DRAFT_528739/gene-P167DRAFT_536357/gene-P167DRAFT_521731/gene-P167DRAFT_554621/gene-P167DRAFT_552996/gene-P167DRAFT_531212/gene-P167DRAFT_531946/gene-P167DRAFT_535369/gene-P167DRAFT_502998/gene-P167DRAFT_558605/gene-P167DRAFT_255229/gen…	P167DRAFT_554357/P167DRAFT_536880/P167DRAFT_506846/P167DRAFT_512018/P167DRAFT_187740/P167DRAFT_560504/P167DRAFT_558989/P167DRAFT_528739/P167DRAFT_536357/P167DRAFT_521731/P167DRAFT_554621/P167DRAFT_552996/P167DRAFT_531212/P167DRAFT_531946/P167DRAFT_535369/P167DRAFT_502998/P167DRAFT_558605/P167DRAFT_255229/P167DRAFT_539623/P167DRAFT_507716/P167DRAFT_266725/P167DRAFT_532964/P167DRAFT_533253/P167DRAF…	tml:GSTUM_00000969001/tml:GSTUM_00009058001/tml:GSTUM_00011095001/tml:GSTUM_00006295001/tml:GSTUM_00009426001/tml:GSTUM_00006315001/tml:GSTUM_00001513001/tml:GSTUM_00002791001/tml:GSTUM_00005842001/tml:GSTUM_00005438001/tml:GSTUM_00008805001/tml:GSTUM_00000988001/tml:GSTUM_00001447001/tml:GSTUM_00002438001/tml:GSTUM_00010677001/tml:GSTUM_00004657001/tml:GSTUM_00008176001/tml:GSTUM_00000035001/tml…	36
tml00250	Alanine, aspartate and glutamate metabolism	12/359	22/1746	0.000417083	0.00590868	gene-P167DRAFT_512018/gene-P167DRAFT_537332/gene-P167DRAFT_480920/gene-P167DRAFT_536221/gene-P167DRAFT_517130/gene-P167DRAFT_503467/gene-P167DRAFT_537638/gene-P167DRAFT_106023/gene-P167DRAFT_539430/gene-P167DRAFT_605426/gene-P167DRAFT_563629/gene-P167DRAFT_252129	P167DRAFT_512018/P167DRAFT_537332/P167DRAFT_480920/P167DRAFT_536221/P167DRAFT_517130/P167DRAFT_503467/P167DRAFT_537638/P167DRAFT_106023/P167DRAFT_539430/P167DRAFT_605426/P167DRAFT_563629/P167DRAFT_252129	tml:GSTUM_00006295001/tml:GSTUM_00003489001/tml:GSTUM_00006745001/tml:GSTUM_00001506001/tml:GSTUM_00009671001/tml:GSTUM_00004021001/tml:GSTUM_00002931001/tml:GSTUM_00012207001/tml:GSTUM_00007160001/tml:GSTUM_00005367001/tml:GSTUM_00011761001/tml:GSTUM_00004877001	12
tml00010	Glycolysis / Gluconeogenesis	13/359	27/1746	0.00113829	0.0123785	gene-P167DRAFT_538823/gene-P167DRAFT_536880/gene-P167DRAFT_480021/gene-P167DRAFT_180783/gene-P167DRAFT_187740/gene-P167DRAFT_533505/gene-P167DRAFT_494862/gene-P167DRAFT_536459/gene-P167DRAFT_531212/gene-P167DRAFT_608239/gene-P167DRAFT_539623/gene-P167DRAFT_533253/gene-P167DRAFT_536093	P167DRAFT_538823/P167DRAFT_536880/P167DRAFT_480021/P167DRAFT_180783/P167DRAFT_187740/P167DRAFT_533505/P167DRAFT_494862/P167DRAFT_536459/P167DRAFT_531212/P167DRAFT_608239/P167DRAFT_539623/P167DRAFT_533253/P167DRAFT_536093	tml:GSTUM_00009036001/tml:GSTUM_00009058001/tml:GSTUM_00006989001/tml:GSTUM_00000649001/tml:GSTUM_00009426001/tml:GSTUM_00006321001/tml:GSTUM_00001433001/tml:GSTUM_00001753001/tml:GSTUM_00001447001/tml:GSTUM_00004330001/tml:GSTUM_00001435001/tml:GSTUM_00008343001/tml:GSTUM_00005441001	13
tml00280	Valine, leucine and isoleucine degradation	12/359	24/1746	0.00116504	0.0123785	gene-P167DRAFT_554357/gene-P167DRAFT_552208/gene-P167DRAFT_517130/gene-P167DRAFT_504861/gene-P167DRAFT_502218/gene-P167DRAFT_487034/gene-P167DRAFT_608239/gene-P167DRAFT_479959/gene-P167DRAFT_528737/gene-P167DRAFT_256123/gene-P167DRAFT_516129/gene-P167DRAFT_537645	P167DRAFT_554357/P167DRAFT_552208/P167DRAFT_517130/P167DRAFT_504861/P167DRAFT_502218/P167DRAFT_487034/P167DRAFT_608239/P167DRAFT_479959/P167DRAFT_528737/P167DRAFT_256123/P167DRAFT_516129/P167DRAFT_537645	tml:GSTUM_00000969001/tml:GSTUM_00003265001/tml:GSTUM_00009671001/tml:GSTUM_00000127001/tml:GSTUM_00007426001/tml:GSTUM_00001066001/tml:GSTUM_00004330001/tml:GSTUM_00004475001/tml:GSTUM_00011577001/tml:GSTUM_00000074001/tml:GSTUM_00006975001/tml:GSTUM_00000076001	12
tml00030	Pentose phosphate pathway	10/359	19/1746	0.00185669	0.0175354	gene-P167DRAFT_538823/gene-P167DRAFT_506846/gene-P167DRAFT_180783/gene-P167DRAFT_551319/gene-P167DRAFT_521731/gene-P167DRAFT_494862/gene-P167DRAFT_531212/gene-P167DRAFT_255229/gene-P167DRAFT_542797/gene-P167DRAFT_484638	P167DRAFT_538823/P167DRAFT_506846/P167DRAFT_180783/P167DRAFT_551319/P167DRAFT_521731/P167DRAFT_494862/P167DRAFT_531212/P167DRAFT_255229/P167DRAFT_542797/P167DRAFT_484638	tml:GSTUM_00009036001/tml:GSTUM_00011095001/tml:GSTUM_00000649001/tml:GSTUM_00005638001/tml:GSTUM_00005438001/tml:GSTUM_00001433001/tml:GSTUM_00001447001/tml:GSTUM_00000035001/tml:GSTUM_00009363001/tml:GSTUM_00008696001	10
tml00190	Oxidative phosphorylation	24/359	69/1746	0.00361396	0.0307186	gene-P167DRAFT_538323/gene-P167DRAFT_526050/gene-P167DRAFT_523130/gene-P167DRAFT_516732/gene-P167DRAFT_498511/gene-P167DRAFT_566155/gene-P167DRAFT_531286/gene-P167DRAFT_510782/gene-P167DRAFT_556032/gene-P167DRAFT_482335/gene-P167DRAFT_537938/gene-P167DRAFT_578509/gene-P167DRAFT_538510/gene-P167DRAFT_527181/gene-P167DRAFT_545929/gene-P167DRAFT_469629/gene-P167DRAFT_562889/gene-P167DRAFT_549046/gen…	P167DRAFT_538323/P167DRAFT_526050/P167DRAFT_523130/P167DRAFT_516732/P167DRAFT_498511/P167DRAFT_566155/P167DRAFT_531286/P167DRAFT_510782/P167DRAFT_556032/P167DRAFT_482335/P167DRAFT_537938/P167DRAFT_578509/P167DRAFT_538510/P167DRAFT_527181/P167DRAFT_545929/P167DRAFT_469629/P167DRAFT_562889/P167DRAFT_549046/P167DRAFT_495879/P167DRAFT_533039/P167DRAFT_192949/P167DRAFT_523042/P167DRAFT_500651/P167DRAF…	tml:GSTUM_00010813001/tml:GSTUM_00004960001/tml:GSTUM_00003805001/tml:GSTUM_00005552001/tml:GSTUM_00003783001/tml:GSTUM_00008933001/tml:GSTUM_00003784001/tml:GSTUM_00002676001/tml:GSTUM_00001101001/tml:GSTUM_00009425001/tml:GSTUM_00012065001/tml:GSTUM_00009772001/tml:GSTUM_00002677001/tml:GSTUM_00004291001/tml:GSTUM_00000652001/tml:GSTUM_00000226001/tml:GSTUM_00002166001/tml:GSTUM_00002715001/tml…	24
tml00620	Pyruvate metabolism	11/359	25/1746	0.00653387	0.0473626	gene-P167DRAFT_486200/gene-P167DRAFT_543485/gene-P167DRAFT_539256/gene-P167DRAFT_480021/gene-P167DRAFT_536459/gene-P167DRAFT_540036/gene-P167DRAFT_534307/gene-P167DRAFT_608239/gene-P167DRAFT_533253/gene-P167DRAFT_528611/gene-P167DRAFT_572511	P167DRAFT_486200/P167DRAFT_543485/P167DRAFT_539256/P167DRAFT_480021/P167DRAFT_536459/P167DRAFT_540036/P167DRAFT_534307/P167DRAFT_608239/P167DRAFT_533253/P167DRAFT_528611/P167DRAFT_572511	tml:GSTUM_00005333001/tml:GSTUM_00012200001/tml:GSTUM_00010132001/tml:GSTUM_00006989001/tml:GSTUM_00001753001/tml:GSTUM_00005180001/tml:GSTUM_00005012001/tml:GSTUM_00004330001/tml:GSTUM_00008343001/tml:GSTUM_00011704001/tml:GSTUM_00008878001	11
tml00051	Fructose and mannose metabolism	10/359	22/1746	0.00717307	0.0473626	gene-P167DRAFT_594686/gene-P167DRAFT_180783/gene-P167DRAFT_551472/gene-P167DRAFT_537479/gene-P167DRAFT_531212/gene-P167DRAFT_539623/gene-P167DRAFT_481783/gene-P167DRAFT_552876/gene-P167DRAFT_495365/gene-P167DRAFT_532926	P167DRAFT_594686/P167DRAFT_180783/P167DRAFT_551472/P167DRAFT_537479/P167DRAFT_531212/P167DRAFT_539623/P167DRAFT_481783/P167DRAFT_552876/P167DRAFT_495365/P167DRAFT_532926	tml:GSTUM_00000686001/tml:GSTUM_00000649001/tml:GSTUM_00003020001/tml:GSTUM_00009989001/tml:GSTUM_00001447001/tml:GSTUM_00001435001/tml:GSTUM_00005151001/tml:GSTUM_00008518001/tml:GSTUM_00004923001/tml:GSTUM_00001999001	10
tml00920	Sulfur metabolism	7/359	13/1746	0.0079785	0.0473626	gene-P167DRAFT_559271/gene-P167DRAFT_523012/gene-P167DRAFT_532964/gene-P167DRAFT_557698/gene-P167DRAFT_490397/gene-P167DRAFT_538558/gene-P167DRAFT_484482	P167DRAFT_559271/P167DRAFT_523012/P167DRAFT_532964/P167DRAFT_557698/P167DRAFT_490397/P167DRAFT_538558/P167DRAFT_484482	tml:GSTUM_00000780001/tml:GSTUM_00003848001/tml:GSTUM_00009485001/tml:GSTUM_00009043001/tml:GSTUM_00003745001/tml:GSTUM_00002747001/tml:GSTUM_00008902001	7
tml00260	Glycine, serine and threonine metabolism	12/359	29/1746	0.00819893	0.0473626	gene-P167DRAFT_550838/gene-P167DRAFT_560504/gene-P167DRAFT_558989/gene-P167DRAFT_535369/gene-P167DRAFT_545667/gene-P167DRAFT_554673/gene-P167DRAFT_504991/gene-P167DRAFT_546906/gene-P167DRAFT_495047/gene-P167DRAFT_563629/gene-P167DRAFT_552638/gene-P167DRAFT_265470	P167DRAFT_550838/P167DRAFT_560504/P167DRAFT_558989/P167DRAFT_535369/P167DRAFT_545667/P167DRAFT_554673/P167DRAFT_504991/P167DRAFT_546906/P167DRAFT_495047/P167DRAFT_563629/P167DRAFT_552638/P167DRAFT_265470	tml:GSTUM_00009484001/tml:GSTUM_00006315001/tml:GSTUM_00001513001/tml:GSTUM_00010677001/tml:GSTUM_00011166001/tml:GSTUM_00012074001/tml:GSTUM_00009055001/tml:GSTUM_00003750001/tml:GSTUM_00004349001/tml:GSTUM_00011761001/tml:GSTUM_00008698001/tml:GSTUM_00010528001	12
tml00020	Citrate cycle (TCA cycle)	11/359	26/1746	0.00928473	0.0473626	gene-P167DRAFT_566343/gene-P167DRAFT_480021/gene-P167DRAFT_536459/gene-P167DRAFT_540036/gene-P167DRAFT_510782/gene-P167DRAFT_502998/gene-P167DRAFT_578509/gene-P167DRAFT_533394/gene-P167DRAFT_533191/gene-P167DRAFT_498882/gene-P167DRAFT_529823	P167DRAFT_566343/P167DRAFT_480021/P167DRAFT_536459/P167DRAFT_540036/P167DRAFT_510782/P167DRAFT_502998/P167DRAFT_578509/P167DRAFT_533394/P167DRAFT_533191/P167DRAFT_498882/P167DRAFT_529823	tml:GSTUM_00008015001/tml:GSTUM_00006989001/tml:GSTUM_00001753001/tml:GSTUM_00005180001/tml:GSTUM_00002676001/tml:GSTUM_00004657001/tml:GSTUM_00009772001/tml:GSTUM_00006278001/tml:GSTUM_00005664001/tml:GSTUM_00002237001/tml:GSTUM_00001949001	11
tml00240	Pyrimidine metabolism	11/359	26/1746	0.00928473	0.0473626	gene-P167DRAFT_533573/gene-P167DRAFT_586150/gene-P167DRAFT_521779/gene-P167DRAFT_566763/gene-P167DRAFT_511429/gene-P167DRAFT_605426/gene-P167DRAFT_495047/gene-P167DRAFT_609124/gene-P167DRAFT_526908/gene-P167DRAFT_252129/gene-P167DRAFT_262039	P167DRAFT_533573/P167DRAFT_586150/P167DRAFT_521779/P167DRAFT_566763/P167DRAFT_511429/P167DRAFT_605426/P167DRAFT_495047/P167DRAFT_609124/P167DRAFT_526908/P167DRAFT_252129/P167DRAFT_262039	tml:GSTUM_00003273001/tml:GSTUM_00011680001/tml:GSTUM_00011874001/tml:GSTUM_00008711001/tml:GSTUM_00009125001/tml:GSTUM_00005367001/tml:GSTUM_00004349001/tml:GSTUM_00004360001/tml:GSTUM_00005375001/tml:GSTUM_00004877001/tml:GSTUM_00005497001	11
tml00270	Cysteine and methionine metabolism	15/359	40/1746	0.00947252	0.0473626	gene-P167DRAFT_554357/gene-P167DRAFT_558989/gene-P167DRAFT_559271/gene-P167DRAFT_554621/gene-P167DRAFT_492936/gene-P167DRAFT_540036/gene-P167DRAFT_531946/gene-P167DRAFT_535369/gene-P167DRAFT_482868/gene-P167DRAFT_532964/gene-P167DRAFT_545885/gene-P167DRAFT_557698/gene-P167DRAFT_533586/gene-P167DRAFT_265470/gene-P167DRAFT_484482	P167DRAFT_554357/P167DRAFT_558989/P167DRAFT_559271/P167DRAFT_554621/P167DRAFT_492936/P167DRAFT_540036/P167DRAFT_531946/P167DRAFT_535369/P167DRAFT_482868/P167DRAFT_532964/P167DRAFT_545885/P167DRAFT_557698/P167DRAFT_533586/P167DRAFT_265470/P167DRAFT_484482	tml:GSTUM_00000969001/tml:GSTUM_00001513001/tml:GSTUM_00000780001/tml:GSTUM_00008805001/tml:GSTUM_00011721001/tml:GSTUM_00005180001/tml:GSTUM_00002438001/tml:GSTUM_00010677001/tml:GSTUM_00004091001/tml:GSTUM_00009485001/tml:GSTUM_00011972001/tml:GSTUM_00009043001/tml:GSTUM_00011415001/tml:GSTUM_00010528001/tml:GSTUM_00008902001	15
tml00630	Glyoxylate and dicarboxylate metabolism	11/359	28/1746	0.0173672	0.0820117	gene-P167DRAFT_543485/gene-P167DRAFT_560504/gene-P167DRAFT_552530/gene-P167DRAFT_540036/gene-P167DRAFT_502998/gene-P167DRAFT_554673/gene-P167DRAFT_479298/gene-P167DRAFT_533394/gene-P167DRAFT_546906/gene-P167DRAFT_563629/gene-P167DRAFT_498882	P167DRAFT_543485/P167DRAFT_560504/P167DRAFT_552530/P167DRAFT_540036/P167DRAFT_502998/P167DRAFT_554673/P167DRAFT_479298/P167DRAFT_533394/P167DRAFT_546906/P167DRAFT_563629/P167DRAFT_498882	tml:GSTUM_00012200001/tml:GSTUM_00006315001/tml:GSTUM_00010099001/tml:GSTUM_00005180001/tml:GSTUM_00004657001/tml:GSTUM_00012074001/tml:GSTUM_00004661001/tml:GSTUM_00006278001/tml:GSTUM_00003750001/tml:GSTUM_00011761001/tml:GSTUM_00002237001	11
tml00680	Methane metabolism	7/359	15/1746	0.0204474	0.0914754	gene-P167DRAFT_536880/gene-P167DRAFT_180783/gene-P167DRAFT_560504/gene-P167DRAFT_532351/gene-P167DRAFT_531212/gene-P167DRAFT_536093/gene-P167DRAFT_563629	P167DRAFT_536880/P167DRAFT_180783/P167DRAFT_560504/P167DRAFT_532351/P167DRAFT_531212/P167DRAFT_536093/P167DRAFT_563629	tml:GSTUM_00009058001/tml:GSTUM_00000649001/tml:GSTUM_00006315001/tml:GSTUM_00009714001/tml:GSTUM_00001447001/tml:GSTUM_00005441001/tml:GSTUM_00011761001	7
tml00380	Tryptophan metabolism	9/359	22/1746	0.0231648	0.0984502	gene-P167DRAFT_528888/gene-P167DRAFT_528344/gene-P167DRAFT_488169/gene-P167DRAFT_552530/gene-P167DRAFT_554621/gene-P167DRAFT_608239/gene-P167DRAFT_539536/gene-P167DRAFT_479959/gene-P167DRAFT_605755	P167DRAFT_528888/P167DRAFT_528344/P167DRAFT_488169/P167DRAFT_552530/P167DRAFT_554621/P167DRAFT_608239/P167DRAFT_539536/P167DRAFT_479959/P167DRAFT_605755	tml:GSTUM_00007145001/tml:GSTUM_00000247001/tml:GSTUM_00005398001/tml:GSTUM_00010099001/tml:GSTUM_00008805001/tml:GSTUM_00004330001/tml:GSTUM_00007919001/tml:GSTUM_00004475001/tml:GSTUM_00003299001	9
tml00230	Purine metabolism	15/359	45/1746	0.0296672	0.116251	gene-P167DRAFT_494862/gene-P167DRAFT_536895/gene-P167DRAFT_570604/gene-P167DRAFT_574224/gene-P167DRAFT_537638/gene-P167DRAFT_106023/gene-P167DRAFT_533253/gene-P167DRAFT_525810/gene-P167DRAFT_536424/gene-P167DRAFT_490397/gene-P167DRAFT_531822/gene-P167DRAFT_609124/gene-P167DRAFT_606183/gene-P167DRAFT_563238/gene-P167DRAFT_538558	P167DRAFT_494862/P167DRAFT_536895/P167DRAFT_570604/P167DRAFT_574224/P167DRAFT_537638/P167DRAFT_106023/P167DRAFT_533253/P167DRAFT_525810/P167DRAFT_536424/P167DRAFT_490397/P167DRAFT_531822/P167DRAFT_609124/P167DRAFT_606183/P167DRAFT_563238/P167DRAFT_538558	tml:GSTUM_00001433001/tml:GSTUM_00007995001/tml:GSTUM_00009828001/tml:GSTUM_00003827001/tml:GSTUM_00002931001/tml:GSTUM_00012207001/tml:GSTUM_00008343001/tml:GSTUM_00004852001/tml:GSTUM_00005907001/tml:GSTUM_00003745001/tml:GSTUM_00006995001/tml:GSTUM_00004360001/tml:GSTUM_00005906001/tml:GSTUM_00006998001/tml:GSTUM_00002747001	15
tml00770	Pantothenate and CoA biosynthesis	7/359	16/1746	0.0300886	0.116251	gene-P167DRAFT_554357/gene-P167DRAFT_480434/gene-P167DRAFT_504753/gene-P167DRAFT_534385/gene-P167DRAFT_555647/gene-P167DRAFT_266725/gene-P167DRAFT_538544	P167DRAFT_554357/P167DRAFT_480434/P167DRAFT_504753/P167DRAFT_534385/P167DRAFT_555647/P167DRAFT_266725/P167DRAFT_538544	tml:GSTUM_00000969001/tml:GSTUM_00000615001/tml:GSTUM_00009271001/tml:GSTUM_00005069001/tml:GSTUM_00008493001/tml:GSTUM_00007244001/tml:GSTUM_00000724001	7
tml00350	Tyrosine metabolism	7/359	17/1746	0.0423757	0.156606	gene-P167DRAFT_550838/gene-P167DRAFT_531360/gene-P167DRAFT_539328/gene-P167DRAFT_554621/gene-P167DRAFT_609946/gene-P167DRAFT_536093/gene-P167DRAFT_521068	P167DRAFT_550838/P167DRAFT_531360/P167DRAFT_539328/P167DRAFT_554621/P167DRAFT_609946/P167DRAFT_536093/P167DRAFT_521068	tml:GSTUM_00009484001/tml:GSTUM_00000546001/tml:GSTUM_00006919001/tml:GSTUM_00008805001/tml:GSTUM_00008562001/tml:GSTUM_00005441001/tml:GSTUM_00004221001	7
tml00910	Nitrogen metabolism	5/359	11/1746	0.055461	0.195497	gene-P167DRAFT_480920/gene-P167DRAFT_555018/gene-P167DRAFT_507166/gene-P167DRAFT_503467/gene-P167DRAFT_605755	P167DRAFT_480920/P167DRAFT_555018/P167DRAFT_507166/P167DRAFT_503467/P167DRAFT_605755	tml:GSTUM_00006745001/tml:GSTUM_00005779001/tml:GSTUM_00010229001/tml:GSTUM_00004021001/tml:GSTUM_00003299001	5
tml00640	Propanoate metabolism	7/359	18/1746	0.057499	0.195497	gene-P167DRAFT_566343/gene-P167DRAFT_484106/gene-P167DRAFT_552208/gene-P167DRAFT_517130/gene-P167DRAFT_504861/gene-P167DRAFT_479959/gene-P167DRAFT_516129	P167DRAFT_566343/P167DRAFT_484106/P167DRAFT_552208/P167DRAFT_517130/P167DRAFT_504861/P167DRAFT_479959/P167DRAFT_516129	tml:GSTUM_00008015001/tml:GSTUM_00004644001/tml:GSTUM_00003265001/tml:GSTUM_00009671001/tml:GSTUM_00000127001/tml:GSTUM_00004475001/tml:GSTUM_00006975001	7
tml00561	Glycerolipid metabolism	8/359	22/1746	0.0634076	0.207294	gene-P167DRAFT_606743/gene-P167DRAFT_534464/gene-P167DRAFT_488433/gene-P167DRAFT_608239/gene-P167DRAFT_531753/gene-P167DRAFT_556966/gene-P167DRAFT_487393/gene-P167DRAFT_523828	P167DRAFT_606743/P167DRAFT_534464/P167DRAFT_488433/P167DRAFT_608239/P167DRAFT_531753/P167DRAFT_556966/P167DRAFT_487393/P167DRAFT_523828	tml:GSTUM_00008953001/tml:GSTUM_00001674001/tml:GSTUM_00011528001/tml:GSTUM_00004330001/tml:GSTUM_00000614001/tml:GSTUM_00006165001/tml:GSTUM_00009491001/tml:GSTUM_00005844001	8
tml00071	Fatty acid degradation	6/359	15/1746	0.0677245	0.213207	gene-P167DRAFT_528344/gene-P167DRAFT_532587/gene-P167DRAFT_608239/gene-P167DRAFT_479959/gene-P167DRAFT_528737/gene-P167DRAFT_536093	P167DRAFT_528344/P167DRAFT_532587/P167DRAFT_608239/P167DRAFT_479959/P167DRAFT_528737/P167DRAFT_536093	tml:GSTUM_00000247001/tml:GSTUM_00005116001/tml:GSTUM_00004330001/tml:GSTUM_00004475001/tml:GSTUM_00011577001/tml:GSTUM_00005441001	6
tml00520	Amino sugar and nucleotide sugar metabolism	11/359	34/1746	0.0713722	0.216666	gene-P167DRAFT_538823/gene-P167DRAFT_554148/gene-P167DRAFT_536221/gene-P167DRAFT_534947/gene-P167DRAFT_530439/gene-P167DRAFT_537479/gene-P167DRAFT_494862/gene-P167DRAFT_525105/gene-P167DRAFT_529237/gene-P167DRAFT_532007/gene-P167DRAFT_488894	P167DRAFT_538823/P167DRAFT_554148/P167DRAFT_536221/P167DRAFT_534947/P167DRAFT_530439/P167DRAFT_537479/P167DRAFT_494862/P167DRAFT_525105/P167DRAFT_529237/P167DRAFT_532007/P167DRAFT_488894	tml:GSTUM_00009036001/tml:GSTUM_00010448001/tml:GSTUM_00001506001/tml:GSTUM_00005101001/tml:GSTUM_00011196001/tml:GSTUM_00009989001/tml:GSTUM_00001433001/tml:GSTUM_00008260001/tml:GSTUM_00002484001/tml:GSTUM_00002433001/tml:GSTUM_00001747001	11
tml00052	Galactose metabolism	5/359	12/1746	0.079544	0.225375	gene-P167DRAFT_494862/gene-P167DRAFT_495599/gene-P167DRAFT_525105/gene-P167DRAFT_602268/gene-P167DRAFT_529237	P167DRAFT_494862/P167DRAFT_495599/P167DRAFT_525105/P167DRAFT_602268/P167DRAFT_529237	tml:GSTUM_00001433001/tml:GSTUM_00007119001/tml:GSTUM_00008260001/tml:GSTUM_00004616001/tml:GSTUM_00002484001	5
tml00410	beta-Alanine metabolism	5/359	12/1746	0.079544	0.225375	gene-P167DRAFT_550838/gene-P167DRAFT_517130/gene-P167DRAFT_608239/gene-P167DRAFT_555647/gene-P167DRAFT_479959	P167DRAFT_550838/P167DRAFT_517130/P167DRAFT_608239/P167DRAFT_555647/P167DRAFT_479959	tml:GSTUM_00009484001/tml:GSTUM_00009671001/tml:GSTUM_00004330001/tml:GSTUM_00008493001/tml:GSTUM_00004475001	5
tml01210	2-Oxocarboxylic acid metabolism	10/359	31/1746	0.0850863	0.227525	gene-P167DRAFT_554357/gene-P167DRAFT_554621/gene-P167DRAFT_535369/gene-P167DRAFT_502998/gene-P167DRAFT_558605/gene-P167DRAFT_266725/gene-P167DRAFT_533394/gene-P167DRAFT_534481/gene-P167DRAFT_572511/gene-P167DRAFT_498882	P167DRAFT_554357/P167DRAFT_554621/P167DRAFT_535369/P167DRAFT_502998/P167DRAFT_558605/P167DRAFT_266725/P167DRAFT_533394/P167DRAFT_534481/P167DRAFT_572511/P167DRAFT_498882	tml:GSTUM_00000969001/tml:GSTUM_00008805001/tml:GSTUM_00010677001/tml:GSTUM_00004657001/tml:GSTUM_00008176001/tml:GSTUM_00007244001/tml:GSTUM_00006278001/tml:GSTUM_00006413001/tml:GSTUM_00008878001/tml:GSTUM_00002237001	10
tml00564	Glycerophospholipid metabolism	12/359	39/1746	0.0856563	0.227525	gene-P167DRAFT_133075/gene-P167DRAFT_563713/gene-P167DRAFT_606743/gene-P167DRAFT_576182/gene-P167DRAFT_534464/gene-P167DRAFT_532931/gene-P167DRAFT_570408/gene-P167DRAFT_531753/gene-P167DRAFT_490266/gene-P167DRAFT_556966/gene-P167DRAFT_487393/gene-P167DRAFT_523828	P167DRAFT_133075/P167DRAFT_563713/P167DRAFT_606743/P167DRAFT_576182/P167DRAFT_534464/P167DRAFT_532931/P167DRAFT_570408/P167DRAFT_531753/P167DRAFT_490266/P167DRAFT_556966/P167DRAFT_487393/P167DRAFT_523828	tml:GSTUM_00002999001/tml:GSTUM_00003213001/tml:GSTUM_00008953001/tml:GSTUM_00010045001/tml:GSTUM_00001674001/tml:GSTUM_00001836001/tml:GSTUM_00004256001/tml:GSTUM_00000614001/tml:GSTUM_00010292001/tml:GSTUM_00006165001/tml:GSTUM_00009491001/tml:GSTUM_00005844001	12
tml00670	One carbon pool by folate	5/359	13/1746	0.108293	0.278938	gene-P167DRAFT_560504/gene-P167DRAFT_573351/gene-P167DRAFT_536895/gene-P167DRAFT_511429/gene-P167DRAFT_546906	P167DRAFT_560504/P167DRAFT_573351/P167DRAFT_536895/P167DRAFT_511429/P167DRAFT_546906	tml:GSTUM_00006315001/tml:GSTUM_00011854001/tml:GSTUM_00007995001/tml:GSTUM_00009125001/tml:GSTUM_00003750001	5
tml00130	Ubiquinone and other terpenoid-quinone biosynthesis	4/359	10/1746	0.130362	0.307799	gene-P167DRAFT_531360/gene-P167DRAFT_554621/gene-P167DRAFT_515351/gene-P167DRAFT_277091	P167DRAFT_531360/P167DRAFT_554621/P167DRAFT_515351/P167DRAFT_277091	tml:GSTUM_00000546001/tml:GSTUM_00008805001/tml:GSTUM_00010637001/tml:GSTUM_00011192001	4
tml00300	Lysine biosynthesis	4/359	10/1746	0.130362	0.307799	gene-P167DRAFT_536357/gene-P167DRAFT_554621/gene-P167DRAFT_552996/gene-P167DRAFT_535369	P167DRAFT_536357/P167DRAFT_554621/P167DRAFT_552996/P167DRAFT_535369	tml:GSTUM_00005842001/tml:GSTUM_00008805001/tml:GSTUM_00000988001/tml:GSTUM_00010677001	4
tml00740	Riboflavin metabolism	4/359	10/1746	0.130362	0.307799	gene-P167DRAFT_463956/gene-P167DRAFT_558189/gene-P167DRAFT_535041/gene-P167DRAFT_537754	P167DRAFT_463956/P167DRAFT_558189/P167DRAFT_535041/P167DRAFT_537754	tml:GSTUM_00004329001/tml:GSTUM_00010340001/tml:GSTUM_00011845001/tml:GSTUM_00004794001	4
tml00290	Valine, leucine and isoleucine biosynthesis	5/359	14/1746	0.141338	0.31615	gene-P167DRAFT_554357/gene-P167DRAFT_558989/gene-P167DRAFT_266725/gene-P167DRAFT_534481/gene-P167DRAFT_572511	P167DRAFT_554357/P167DRAFT_558989/P167DRAFT_266725/P167DRAFT_534481/P167DRAFT_572511	tml:GSTUM_00000969001/tml:GSTUM_00001513001/tml:GSTUM_00007244001/tml:GSTUM_00006413001/tml:GSTUM_00008878001	5
tml02010	ABC transporters	5/359	14/1746	0.141338	0.31615	gene-P167DRAFT_494683/gene-P167DRAFT_535286/gene-P167DRAFT_568904/gene-P167DRAFT_143934/gene-P167DRAFT_533377	P167DRAFT_494683/P167DRAFT_535286/P167DRAFT_568904/P167DRAFT_143934/P167DRAFT_533377	tml:GSTUM_00007904001/tml:GSTUM_00002809001/tml:GSTUM_00000822001/tml:GSTUM_00007310001/tml:GSTUM_00007455001	5
tml00330	Arginine and proline metabolism	6/359	18/1746	0.145925	0.318042	gene-P167DRAFT_537332/gene-P167DRAFT_492936/gene-P167DRAFT_560683/gene-P167DRAFT_608239/gene-P167DRAFT_539536/gene-P167DRAFT_608855	P167DRAFT_537332/P167DRAFT_492936/P167DRAFT_560683/P167DRAFT_608239/P167DRAFT_539536/P167DRAFT_608855	tml:GSTUM_00003489001/tml:GSTUM_00011721001/tml:GSTUM_00010907001/tml:GSTUM_00004330001/tml:GSTUM_00007919001/tml:GSTUM_00003192001	6
tml00360	Phenylalanine metabolism	4/359	11/1746	0.173162	0.36797	gene-P167DRAFT_550838/gene-P167DRAFT_531360/gene-P167DRAFT_554621/gene-P167DRAFT_539536	P167DRAFT_550838/P167DRAFT_531360/P167DRAFT_554621/P167DRAFT_539536	tml:GSTUM_00009484001/tml:GSTUM_00000546001/tml:GSTUM_00008805001/tml:GSTUM_00007919001	4
tml04146	Peroxisome	13/359	50/1746	0.211663	0.438813	gene-P167DRAFT_494139/gene-P167DRAFT_552530/gene-P167DRAFT_528484/gene-P167DRAFT_606050/gene-P167DRAFT_538428/gene-P167DRAFT_532587/gene-P167DRAFT_572015/gene-P167DRAFT_487034/gene-P167DRAFT_565597/gene-P167DRAFT_528737/gene-P167DRAFT_606002/gene-P167DRAFT_515113/gene-P167DRAFT_563629	P167DRAFT_494139/P167DRAFT_552530/P167DRAFT_528484/P167DRAFT_606050/P167DRAFT_538428/P167DRAFT_532587/P167DRAFT_572015/P167DRAFT_487034/P167DRAFT_565597/P167DRAFT_528737/P167DRAFT_606002/P167DRAFT_515113/P167DRAFT_563629	tml:GSTUM_00011718001/tml:GSTUM_00010099001/tml:GSTUM_00006627001/tml:GSTUM_00010782001/tml:GSTUM_00003168001/tml:GSTUM_00005116001/tml:GSTUM_00008154001/tml:GSTUM_00001066001/tml:GSTUM_00005870001/tml:GSTUM_00011577001/tml:GSTUM_00011977001/tml:GSTUM_00009640001/tml:GSTUM_00011761001	13
tml00220	Arginine biosynthesis	5/359	16/1746	0.218071	0.441334	gene-P167DRAFT_512018/gene-P167DRAFT_480920/gene-P167DRAFT_503467/gene-P167DRAFT_558605/gene-P167DRAFT_608855	P167DRAFT_512018/P167DRAFT_480920/P167DRAFT_503467/P167DRAFT_558605/P167DRAFT_608855	tml:GSTUM_00006295001/tml:GSTUM_00006745001/tml:GSTUM_00004021001/tml:GSTUM_00008176001/tml:GSTUM_00003192001	5
tml00480	Glutathione metabolism	6/359	22/1746	0.28948	0.572228	gene-P167DRAFT_508413/gene-P167DRAFT_551319/gene-P167DRAFT_500066/gene-P167DRAFT_535907/gene-P167DRAFT_484638/gene-P167DRAFT_540400	P167DRAFT_508413/P167DRAFT_551319/P167DRAFT_500066/P167DRAFT_535907/P167DRAFT_484638/P167DRAFT_540400	tml:GSTUM_00008955001/tml:GSTUM_00005638001/tml:GSTUM_00005537001/tml:GSTUM_00011904001/tml:GSTUM_00008696001/tml:GSTUM_00003950001	6
tml00860	Porphyrin and chlorophyll metabolism	5/359	18/1746	0.304447	0.588136	gene-P167DRAFT_559465/gene-P167DRAFT_487098/gene-P167DRAFT_481588/gene-P167DRAFT_526307/gene-P167DRAFT_549046	P167DRAFT_559465/P167DRAFT_487098/P167DRAFT_481588/P167DRAFT_526307/P167DRAFT_549046	tml:GSTUM_00008492001/tml:GSTUM_00000153001/tml:GSTUM_00005253001/tml:GSTUM_00005793001/tml:GSTUM_00002715001	5
tml01212	Fatty acid metabolism	6/359	23/1746	0.329435	0.613219	gene-P167DRAFT_481232/gene-P167DRAFT_607538/gene-P167DRAFT_479959/gene-P167DRAFT_528737/gene-P167DRAFT_584802/gene-P167DRAFT_534502	P167DRAFT_481232/P167DRAFT_607538/P167DRAFT_479959/P167DRAFT_528737/P167DRAFT_584802/P167DRAFT_534502	tml:GSTUM_00008129001/tml:GSTUM_00002095001/tml:GSTUM_00004475001/tml:GSTUM_00011577001/tml:GSTUM_00001129001/tml:GSTUM_00003444001	6
tml00460	Cyanoamino acid metabolism	3/359	10/1746	0.339074	0.613219	gene-P167DRAFT_560504/gene-P167DRAFT_532102/gene-P167DRAFT_605755	P167DRAFT_560504/P167DRAFT_532102/P167DRAFT_605755	tml:GSTUM_00006315001/tml:GSTUM_00001003001/tml:GSTUM_00003299001	3
tml00730	Thiamine metabolism	3/359	10/1746	0.339074	0.613219	gene-P167DRAFT_523957/gene-P167DRAFT_558189/gene-P167DRAFT_535041	P167DRAFT_523957/P167DRAFT_558189/P167DRAFT_535041	tml:GSTUM_00001732001/tml:GSTUM_00010340001/tml:GSTUM_00011845001	3
tml00310	Lysine degradation	5/359	19/1746	0.349464	0.618842	gene-P167DRAFT_528344/gene-P167DRAFT_536357/gene-P167DRAFT_552996/gene-P167DRAFT_608239/gene-P167DRAFT_479959	P167DRAFT_528344/P167DRAFT_536357/P167DRAFT_552996/P167DRAFT_608239/P167DRAFT_479959	tml:GSTUM_00000247001/tml:GSTUM_00005842001/tml:GSTUM_00000988001/tml:GSTUM_00004330001/tml:GSTUM_00004475001	5
tml00513	Various types of N-glycan biosynthesis	6/359	24/1746	0.37003	0.641888	gene-P167DRAFT_478996/gene-P167DRAFT_528582/gene-P167DRAFT_534057/gene-P167DRAFT_522332/gene-P167DRAFT_508082/gene-P167DRAFT_606909	P167DRAFT_478996/P167DRAFT_528582/P167DRAFT_534057/P167DRAFT_522332/P167DRAFT_508082/P167DRAFT_606909	tml:GSTUM_00011393001/tml:GSTUM_00011693001/tml:GSTUM_00003184001/tml:GSTUM_00008220001/tml:GSTUM_00001932001/tml:GSTUM_00006689001	6
tml00790	Folate biosynthesis	5/359	20/1746	0.394797	0.671154	gene-P167DRAFT_457196/gene-P167DRAFT_604709/gene-P167DRAFT_504702/gene-P167DRAFT_551695/gene-P167DRAFT_479653	P167DRAFT_457196/P167DRAFT_604709/P167DRAFT_504702/P167DRAFT_551695/P167DRAFT_479653	tml:GSTUM_00001036001/tml:GSTUM_00010330001/tml:GSTUM_00008546001/tml:GSTUM_00006093001/tml:GSTUM_00011612001	5
tml00650	Butanoate metabolism	3/359	12/1746	0.46173	0.769551	gene-P167DRAFT_517130/gene-P167DRAFT_487034/gene-P167DRAFT_479959	P167DRAFT_517130/P167DRAFT_487034/P167DRAFT_479959	tml:GSTUM_00009671001/tml:GSTUM_00001066001/tml:GSTUM_00004475001	3
tml03018	RNA degradation	10/359	47/1746	0.510127	0.833862	gene-P167DRAFT_536880/gene-P167DRAFT_557029/gene-P167DRAFT_486037/gene-P167DRAFT_556334/gene-P167DRAFT_576799/gene-P167DRAFT_509032/gene-P167DRAFT_555935/gene-P167DRAFT_559262/gene-P167DRAFT_482265/gene-P167DRAFT_527985	P167DRAFT_536880/P167DRAFT_557029/P167DRAFT_486037/P167DRAFT_556334/P167DRAFT_576799/P167DRAFT_509032/P167DRAFT_555935/P167DRAFT_559262/P167DRAFT_482265/P167DRAFT_527985	tml:GSTUM_00009058001/tml:GSTUM_00006126001/tml:GSTUM_00001151001/tml:GSTUM_00002230001/tml:GSTUM_00005366001/tml:GSTUM_00010012001/tml:GSTUM_00010494001/tml:GSTUM_00011349001/tml:GSTUM_00009341001/tml:GSTUM_00010243001	10
tml00970	Aminoacyl-tRNA biosynthesis	7/359	35/1746	0.601001	0.94602	gene-P167DRAFT_604701/gene-P167DRAFT_550854/gene-P167DRAFT_557395/gene-P167DRAFT_505451/gene-P167DRAFT_521473/gene-P167DRAFT_515774/gene-P167DRAFT_544469	P167DRAFT_604701/P167DRAFT_550854/P167DRAFT_557395/P167DRAFT_505451/P167DRAFT_521473/P167DRAFT_515774/P167DRAFT_544469	tml:GSTUM_00003370001/tml:GSTUM_00000298001/tml:GSTUM_00009455001/tml:GSTUM_00006820001/tml:GSTUM_00002349001/tml:GSTUM_00011574001/tml:GSTUM_00008559001	7
tml03050	Proteasome	7/359	35/1746	0.601001	0.94602	gene-P167DRAFT_566604/gene-P167DRAFT_534240/gene-P167DRAFT_537107/gene-P167DRAFT_535342/gene-P167DRAFT_578508/gene-P167DRAFT_560120/gene-P167DRAFT_539098	P167DRAFT_566604/P167DRAFT_534240/P167DRAFT_537107/P167DRAFT_535342/P167DRAFT_578508/P167DRAFT_560120/P167DRAFT_539098	tml:GSTUM_00000459001/tml:GSTUM_00008849001/tml:GSTUM_00010410001/tml:GSTUM_00008777001/tml:GSTUM_00009774001/tml:GSTUM_00002908001/tml:GSTUM_00000238001	7
tml03440	Homologous recombination	3/359	15/1746	0.623658	0.963835	gene-P167DRAFT_526783/gene-P167DRAFT_498635/gene-P167DRAFT_540090	P167DRAFT_526783/P167DRAFT_498635/P167DRAFT_540090	tml:GSTUM_00010491001/tml:GSTUM_00000296001/tml:GSTUM_00006347001	3
tml00565	Ether lipid metabolism	2/359	10/1746	0.641619	0.964731	gene-P167DRAFT_570408/gene-P167DRAFT_556966	P167DRAFT_570408/P167DRAFT_556966	tml:GSTUM_00004256001/tml:GSTUM_00006165001	2
tml04136	Autophagy - other	4/359	21/1746	0.654731	0.964731	gene-P167DRAFT_532142/gene-P167DRAFT_567050/gene-P167DRAFT_146376/gene-P167DRAFT_520350	P167DRAFT_532142/P167DRAFT_567050/P167DRAFT_146376/P167DRAFT_520350	tml:GSTUM_00005517001/tml:GSTUM_00004299001/tml:GSTUM_00009922001/tml:GSTUM_00008837001	4
tml00400	Phenylalanine, tyrosine and tryptophan biosynthesis	3/359	16/1746	0.669637	0.964731	gene-P167DRAFT_528739/gene-P167DRAFT_554621/gene-P167DRAFT_499813	P167DRAFT_528739/P167DRAFT_554621/P167DRAFT_499813	tml:GSTUM_00002791001/tml:GSTUM_00008805001/tml:GSTUM_00002416001	3
tml00760	Nicotinate and nicotinamide metabolism	3/359	16/1746	0.669637	0.964731	gene-P167DRAFT_488028/gene-P167DRAFT_587050/gene-P167DRAFT_571779	P167DRAFT_488028/P167DRAFT_587050/P167DRAFT_571779	tml:GSTUM_00011090001/tml:GSTUM_00007018001/tml:GSTUM_00007545001	3
tml01040	Biosynthesis of unsaturated fatty acids	2/359	11/1746	0.695025	0.984618	gene-P167DRAFT_528737/gene-P167DRAFT_534502	P167DRAFT_528737/P167DRAFT_534502	tml:GSTUM_00011577001/tml:GSTUM_00003444001	2
tml00600	Sphingolipid metabolism	2/359	12/1746	0.741684	1	gene-P167DRAFT_479787/gene-P167DRAFT_435960	P167DRAFT_479787/P167DRAFT_435960	tml:GSTUM_00007343001/tml:GSTUM_00003481001	2
tml00510	N-Glycan biosynthesis	5/359	29/1746	0.742673	1	gene-P167DRAFT_528582/gene-P167DRAFT_534057/gene-P167DRAFT_522332/gene-P167DRAFT_508082/gene-P167DRAFT_606909	P167DRAFT_528582/P167DRAFT_534057/P167DRAFT_522332/P167DRAFT_508082/P167DRAFT_606909	tml:GSTUM_00011693001/tml:GSTUM_00003184001/tml:GSTUM_00008220001/tml:GSTUM_00001932001/tml:GSTUM_00006689001	5
tml00900	Terpenoid backbone biosynthesis	3/359	18/1746	0.748931	1	gene-P167DRAFT_565521/gene-P167DRAFT_520921/gene-P167DRAFT_479095	P167DRAFT_565521/P167DRAFT_520921/P167DRAFT_479095	tml:GSTUM_00000645001/tml:GSTUM_00008001001/tml:GSTUM_00003780001	3
tml04139	Mitophagy - yeast	5/359	30/1746	0.770464	1	gene-P167DRAFT_6914/gene-P167DRAFT_557593/gene-P167DRAFT_146376/gene-P167DRAFT_537547/gene-P167DRAFT_479893	P167DRAFT_6914/P167DRAFT_557593/P167DRAFT_146376/P167DRAFT_537547/P167DRAFT_479893	tml:GSTUM_00001624001/tml:GSTUM_00011446001/tml:GSTUM_00009922001/tml:GSTUM_00002150001/tml:GSTUM_00012032001	5
tml00562	Inositol phosphate metabolism	3/359	22/1746	0.86153	1	gene-P167DRAFT_566634/gene-P167DRAFT_539623/gene-P167DRAFT_217062	P167DRAFT_566634/P167DRAFT_539623/P167DRAFT_217062	tml:GSTUM_00008252001/tml:GSTUM_00001435001/tml:GSTUM_00006522001	3
tml03010	Ribosome	18/359	107/1746	0.868086	1	gene-P167DRAFT_569851/gene-P167DRAFT_527100/gene-P167DRAFT_521079/gene-P167DRAFT_532023/gene-P167DRAFT_537622/gene-P167DRAFT_534259/gene-P167DRAFT_563921/gene-P167DRAFT_512153/gene-P167DRAFT_437217/gene-P167DRAFT_523633/gene-P167DRAFT_254752/gene-P167DRAFT_533392/gene-P167DRAFT_471754/gene-P167DRAFT_552063/gene-P167DRAFT_493585/gene-P167DRAFT_522470/gene-P167DRAFT_558325/gene-P167DRAFT_533990	P167DRAFT_569851/P167DRAFT_527100/P167DRAFT_521079/P167DRAFT_532023/P167DRAFT_537622/P167DRAFT_534259/P167DRAFT_563921/P167DRAFT_512153/P167DRAFT_437217/P167DRAFT_523633/P167DRAFT_254752/P167DRAFT_533392/P167DRAFT_471754/P167DRAFT_552063/P167DRAFT_493585/P167DRAFT_522470/P167DRAFT_558325/P167DRAFT_533990	tml:GSTUM_00011868001/tml:GSTUM_00004856001/tml:GSTUM_00010407001/tml:GSTUM_00009183001/tml:GSTUM_00011221001/tml:GSTUM_00008832001/tml:GSTUM_00008701001/tml:GSTUM_00011692001/tml:GSTUM_00008226001/tml:GSTUM_00011976001/tml:GSTUM_00008018001/tml:GSTUM_00001018001/tml:GSTUM_00000745001/tml:GSTUM_00005646001/tml:GSTUM_00002669001/tml:GSTUM_00008010001/tml:GSTUM_00012211001/tml:GSTUM_00011350001	18
tml03060	Protein export	2/359	18/1746	0.911324	1	gene-P167DRAFT_578284/gene-P167DRAFT_522800	P167DRAFT_578284/P167DRAFT_522800	tml:GSTUM_00011708001/tml:GSTUM_00009507001	2
tml04120	Ubiquitin mediated proteolysis	8/359	56/1746	0.916473	1	gene-P167DRAFT_479932/gene-P167DRAFT_552789/gene-P167DRAFT_519894/gene-P167DRAFT_537149/gene-P167DRAFT_527500/gene-P167DRAFT_574110/gene-P167DRAFT_526023/gene-P167DRAFT_355913	P167DRAFT_479932/P167DRAFT_552789/P167DRAFT_519894/P167DRAFT_537149/P167DRAFT_527500/P167DRAFT_574110/P167DRAFT_526023/P167DRAFT_355913	tml:GSTUM_00006934001/tml:GSTUM_00002116001/tml:GSTUM_00007772001/tml:GSTUM_00011251001/tml:GSTUM_00005761001/tml:GSTUM_00009492001/tml:GSTUM_00001209001/tml:GSTUM_00006814001	8
tml00563	Glycosylphosphatidylinositol (GPI)-anchor biosynthesis	2/359	23/1746	0.965926	1	gene-P167DRAFT_523089/gene-P167DRAFT_493873	P167DRAFT_523089/P167DRAFT_493873	tml:GSTUM_00011236001/tml:GSTUM_00001817001	2
tml04145	Phagosome	3/359	33/1746	0.978339	1	gene-P167DRAFT_537344/gene-P167DRAFT_610117/gene-P167DRAFT_523042	P167DRAFT_537344/P167DRAFT_610117/P167DRAFT_523042	tml:GSTUM_00008543001/tml:GSTUM_00009636001/tml:GSTUM_00003840001	3
tml03008	Ribosome biogenesis in eukaryotes	7/359	61/1746	0.980341	1	gene-P167DRAFT_557593/gene-P167DRAFT_495316/gene-P167DRAFT_549452/gene-P167DRAFT_532045/gene-P167DRAFT_515859/gene-P167DRAFT_545915/gene-P167DRAFT_606183	P167DRAFT_557593/P167DRAFT_495316/P167DRAFT_549452/P167DRAFT_532045/P167DRAFT_515859/P167DRAFT_545915/P167DRAFT_606183	tml:GSTUM_00011446001/tml:GSTUM_00003046001/tml:GSTUM_00011136001/tml:GSTUM_00004306001/tml:GSTUM_00011624001/tml:GSTUM_00003605001/tml:GSTUM_00005906001	7
tml03420	Nucleotide excision repair	3/359	36/1746	0.987442	1	gene-P167DRAFT_520238/gene-P167DRAFT_505037/gene-P167DRAFT_536780	P167DRAFT_520238/P167DRAFT_505037/P167DRAFT_536780	tml:GSTUM_00008890001/tml:GSTUM_00012213001/tml:GSTUM_00011264001	3
tml04070	Phosphatidylinositol signaling system	1/359	20/1746	0.990266	1	gene-P167DRAFT_217062	P167DRAFT_217062	tml:GSTUM_00006522001	1
tml03022	Basal transcription factors	2/359	30/1746	0.991615	1	gene-P167DRAFT_520238/gene-P167DRAFT_537435	P167DRAFT_520238/P167DRAFT_537435	tml:GSTUM_00008890001/tml:GSTUM_00000972001	2
tml03410	Base excision repair	1/359	21/1746	0.99229	1	gene-P167DRAFT_522177	P167DRAFT_522177	tml:GSTUM_00006772001	1
tml03430	Mismatch repair	1/359	21/1746	0.99229	1	gene-P167DRAFT_536780	P167DRAFT_536780	tml:GSTUM_00011264001	1
tml04113	Meiosis - yeast	6/359	64/1746	0.995548	1	gene-P167DRAFT_512304/gene-P167DRAFT_487151/gene-P167DRAFT_554374/gene-P167DRAFT_485287/gene-P167DRAFT_574110/gene-P167DRAFT_355913	P167DRAFT_512304/P167DRAFT_487151/P167DRAFT_554374/P167DRAFT_485287/P167DRAFT_574110/P167DRAFT_355913	tml:GSTUM_00007078001/tml:GSTUM_00000167001/tml:GSTUM_00009991001/tml:GSTUM_00000447001/tml:GSTUM_00009492001/tml:GSTUM_00006814001	6
tml04138	Autophagy - yeast	6/359	64/1746	0.995548	1	gene-P167DRAFT_532142/gene-P167DRAFT_567050/gene-P167DRAFT_485287/gene-P167DRAFT_146376/gene-P167DRAFT_553007/gene-P167DRAFT_520350	P167DRAFT_532142/P167DRAFT_567050/P167DRAFT_485287/P167DRAFT_146376/P167DRAFT_553007/P167DRAFT_520350	tml:GSTUM_00005517001/tml:GSTUM_00004299001/tml:GSTUM_00000447001/tml:GSTUM_00009922001/tml:GSTUM_00001869001/tml:GSTUM_00008837001	6
tml04144	Endocytosis	6/359	64/1746	0.995548	1	gene-P167DRAFT_571545/gene-P167DRAFT_548835/gene-P167DRAFT_491255/gene-P167DRAFT_533004/gene-P167DRAFT_554070/gene-P167DRAFT_607133	P167DRAFT_571545/P167DRAFT_548835/P167DRAFT_491255/P167DRAFT_533004/P167DRAFT_554070/P167DRAFT_607133	tml:GSTUM_00005641001/tml:GSTUM_00006302001/tml:GSTUM_00001369001/tml:GSTUM_00009429001/tml:GSTUM_00004098001/tml:GSTUM_00011203001	6
tml04141	Protein processing in endoplasmic reticulum	7/359	74/1746	0.997233	1	gene-P167DRAFT_479932/gene-P167DRAFT_576362/gene-P167DRAFT_522332/gene-P167DRAFT_527500/gene-P167DRAFT_508082/gene-P167DRAFT_526023/gene-P167DRAFT_515009	P167DRAFT_479932/P167DRAFT_576362/P167DRAFT_522332/P167DRAFT_527500/P167DRAFT_508082/P167DRAFT_526023/P167DRAFT_515009	tml:GSTUM_00006934001/tml:GSTUM_00000086001/tml:GSTUM_00008220001/tml:GSTUM_00005761001/tml:GSTUM_00001932001/tml:GSTUM_00001209001/tml:GSTUM_00001576001	7
tml03015	mRNA surveillance pathway	2/359	44/1746	0.999558	1	gene-P167DRAFT_560458/gene-P167DRAFT_482150	P167DRAFT_560458/P167DRAFT_482150	tml:GSTUM_00006798001/tml:GSTUM_00007695001	2
tml04011	MAPK signaling pathway - yeast	3/359	57/1746	0.999792	1	gene-P167DRAFT_552530/gene-P167DRAFT_485047/gene-P167DRAFT_491255	P167DRAFT_552530/P167DRAFT_485047/P167DRAFT_491255	tml:GSTUM_00010099001/tml:GSTUM_00005078001/tml:GSTUM_00001369001	3
tml04111	Cell cycle - yeast	4/359	83/1746	0.999994	1	gene-P167DRAFT_552789/gene-P167DRAFT_561367/gene-P167DRAFT_574110/gene-P167DRAFT_355913	P167DRAFT_552789/P167DRAFT_561367/P167DRAFT_574110/P167DRAFT_355913	tml:GSTUM_00002116001/tml:GSTUM_00009635001/tml:GSTUM_00009492001/tml:GSTUM_00006814001	4
tml03040	Spliceosome	3/359	86/1746	1	1	gene-P167DRAFT_576799/gene-P167DRAFT_479052/novel.1512	P167DRAFT_576799/P167DRAFT_479052/-	tml:GSTUM_00005366001/tml:GSTUM_00003777001/tml:GSTUM_00011235001	3
tml03013	RNA transport	2/359	82/1746	1	1	gene-P167DRAFT_491048/gene-P167DRAFT_560458	P167DRAFT_491048/P167DRAFT_560458	tml:GSTUM_00000087001/tml:GSTUM_00006798001	2

## Sheet: B02vsB03_KEGGenrich_up
KEGGID	Description	GeneRatio	BgRatio	pvalue	padj	geneID	geneName	keggID	Count
tml03030	DNA replication	6/58	31/1746	0.000399533	0.0195771	gene-P167DRAFT_558101/gene-P167DRAFT_506990/gene-P167DRAFT_536496/gene-P167DRAFT_568760/gene-P167DRAFT_496170/gene-P167DRAFT_525044	P167DRAFT_558101/P167DRAFT_506990/P167DRAFT_536496/P167DRAFT_568760/P167DRAFT_496170/P167DRAFT_525044	tml:GSTUM_00008006001/tml:GSTUM_00005326001/tml:GSTUM_00006910001/tml:GSTUM_00007397001/tml:GSTUM_00004110001/tml:GSTUM_00010447001	6
tml04113	Meiosis - yeast	7/58	64/1746	0.00436952	0.107053	gene-P167DRAFT_506990/gene-P167DRAFT_536496/gene-P167DRAFT_489371/gene-P167DRAFT_563990/gene-P167DRAFT_487591/gene-P167DRAFT_496170/gene-P167DRAFT_598950	P167DRAFT_506990/P167DRAFT_536496/P167DRAFT_489371/P167DRAFT_563990/P167DRAFT_487591/P167DRAFT_496170/P167DRAFT_598950	tml:GSTUM_00005326001/tml:GSTUM_00006910001/tml:GSTUM_00011288001/tml:GSTUM_00005056001/tml:GSTUM_00003803001/tml:GSTUM_00004110001/tml:GSTUM_00000014001	7
tml04111	Cell cycle - yeast	7/58	83/1746	0.0178253	0.291146	gene-P167DRAFT_506990/gene-P167DRAFT_536496/gene-P167DRAFT_563990/gene-P167DRAFT_487591/gene-P167DRAFT_496170/gene-P167DRAFT_598950/gene-P167DRAFT_488795	P167DRAFT_506990/P167DRAFT_536496/P167DRAFT_563990/P167DRAFT_487591/P167DRAFT_496170/P167DRAFT_598950/P167DRAFT_488795	tml:GSTUM_00005326001/tml:GSTUM_00006910001/tml:GSTUM_00005056001/tml:GSTUM_00003803001/tml:GSTUM_00004110001/tml:GSTUM_00000014001/tml:GSTUM_00002124001	7
tml03050	Proteasome	4/58	35/1746	0.0266375	0.326309	gene-P167DRAFT_507232/gene-P167DRAFT_536957/gene-P167DRAFT_524696/gene-P167DRAFT_133135	P167DRAFT_507232/P167DRAFT_536957/P167DRAFT_524696/P167DRAFT_133135	tml:GSTUM_00000653001/tml:GSTUM_00011030001/tml:GSTUM_00010515001/tml:GSTUM_00003388001	4
tml00230	Purine metabolism	4/58	45/1746	0.0593565	0.528863	gene-P167DRAFT_533253/gene-P167DRAFT_532419/gene-P167DRAFT_532243/gene-P167DRAFT_536895	P167DRAFT_533253/P167DRAFT_532419/P167DRAFT_532243/P167DRAFT_536895	tml:GSTUM_00008343001/tml:GSTUM_00005193001/tml:GSTUM_00007206001/tml:GSTUM_00007995001	4
tml00670	One carbon pool by folate	2/58	13/1746	0.0668982	0.528863	gene-P167DRAFT_560504/gene-P167DRAFT_536895	P167DRAFT_560504/P167DRAFT_536895	tml:GSTUM_00006315001/tml:GSTUM_00007995001	2
tml02010	ABC transporters	2/58	14/1746	0.0764212	0.528863	gene-P167DRAFT_551068/gene-P167DRAFT_529228	P167DRAFT_551068/P167DRAFT_529228	tml:GSTUM_00007019001/tml:GSTUM_00002494001	2
tml00680	Methane metabolism	2/58	15/1746	0.086345	0.528863	gene-P167DRAFT_560504/gene-P167DRAFT_563629	P167DRAFT_560504/P167DRAFT_563629	tml:GSTUM_00006315001/tml:GSTUM_00011761001	2
tml00900	Terpenoid backbone biosynthesis	2/58	18/1746	0.118171	0.639935	gene-P167DRAFT_540657/gene-P167DRAFT_506565	P167DRAFT_540657/P167DRAFT_506565	tml:GSTUM_00011980001/tml:GSTUM_00003820001	2
tml01200	Carbon metabolism	5/58	87/1746	0.158725	0.639935	gene-P167DRAFT_484482/gene-P167DRAFT_560504/gene-P167DRAFT_533253/gene-P167DRAFT_484638/gene-P167DRAFT_563629	P167DRAFT_484482/P167DRAFT_560504/P167DRAFT_533253/P167DRAFT_484638/P167DRAFT_563629	tml:GSTUM_00008902001/tml:GSTUM_00006315001/tml:GSTUM_00008343001/tml:GSTUM_00008696001/tml:GSTUM_00011761001	5
tml00250	Alanine, aspartate and glutamate metabolism	2/58	22/1746	0.164235	0.639935	gene-P167DRAFT_605426/gene-P167DRAFT_563629	P167DRAFT_605426/P167DRAFT_563629	tml:GSTUM_00005367001/tml:GSTUM_00011761001	2
tml01212	Fatty acid metabolism	2/58	23/1746	0.176216	0.639935	gene-P167DRAFT_594892/gene-P167DRAFT_531573	P167DRAFT_594892/P167DRAFT_531573	tml:GSTUM_00010671001/tml:GSTUM_00002898001	2
tml01110	Biosynthesis of secondary metabolites	13/58	302/1746	0.189177	0.639935	gene-P167DRAFT_492550/gene-P167DRAFT_560970/gene-P167DRAFT_484482/gene-P167DRAFT_540657/gene-P167DRAFT_560504/gene-P167DRAFT_533253/gene-P167DRAFT_484638/gene-P167DRAFT_531086/gene-P167DRAFT_532243/gene-P167DRAFT_526307/gene-P167DRAFT_506565/gene-P167DRAFT_563629/gene-P167DRAFT_536895	P167DRAFT_492550/P167DRAFT_560970/P167DRAFT_484482/P167DRAFT_540657/P167DRAFT_560504/P167DRAFT_533253/P167DRAFT_484638/P167DRAFT_531086/P167DRAFT_532243/P167DRAFT_526307/P167DRAFT_506565/P167DRAFT_563629/P167DRAFT_536895	tml:GSTUM_00001965001/tml:GSTUM_00004119001/tml:GSTUM_00008902001/tml:GSTUM_00011980001/tml:GSTUM_00006315001/tml:GSTUM_00008343001/tml:GSTUM_00008696001/tml:GSTUM_00009173001/tml:GSTUM_00007206001/tml:GSTUM_00005793001/tml:GSTUM_00003820001/tml:GSTUM_00011761001/tml:GSTUM_00007995001	13
tml00620	Pyruvate metabolism	2/58	25/1746	0.200568	0.639935	gene-P167DRAFT_533253/gene-P167DRAFT_531086	P167DRAFT_533253/P167DRAFT_531086	tml:GSTUM_00008343001/tml:GSTUM_00009173001	2
tml03018	RNA degradation	3/58	47/1746	0.203051	0.639935	gene-P167DRAFT_209063/gene-P167DRAFT_243283/gene-P167DRAFT_499329	P167DRAFT_209063/P167DRAFT_243283/P167DRAFT_499329	tml:GSTUM_00002521001/tml:GSTUM_00000578001/tml:GSTUM_00007008001	3
tml00240	Pyrimidine metabolism	2/58	26/1746	0.212897	0.639935	gene-P167DRAFT_533133/gene-P167DRAFT_605426	P167DRAFT_533133/P167DRAFT_605426	tml:GSTUM_00003399001/tml:GSTUM_00005367001	2
tml00630	Glyoxylate and dicarboxylate metabolism	2/58	28/1746	0.237763	0.639935	gene-P167DRAFT_560504/gene-P167DRAFT_563629	P167DRAFT_560504/P167DRAFT_563629	tml:GSTUM_00006315001/tml:GSTUM_00011761001	2
tml00260	Glycine, serine and threonine metabolism	2/58	29/1746	0.250266	0.639935	gene-P167DRAFT_560504/gene-P167DRAFT_563629	P167DRAFT_560504/P167DRAFT_563629	tml:GSTUM_00006315001/tml:GSTUM_00011761001	2
tml00500	Starch and sucrose metabolism	2/58	29/1746	0.250266	0.639935	gene-P167DRAFT_570887/gene-P167DRAFT_560970	P167DRAFT_570887/P167DRAFT_560970	tml:GSTUM_00011889001/tml:GSTUM_00004119001	2
tml04120	Ubiquitin mediated proteolysis	3/58	56/1746	0.284091	0.639935	gene-P167DRAFT_563990/gene-P167DRAFT_487591/gene-P167DRAFT_488795	P167DRAFT_563990/P167DRAFT_487591/P167DRAFT_488795	tml:GSTUM_00005056001/tml:GSTUM_00003803001/tml:GSTUM_00002124001	3
tml00300	Lysine biosynthesis	1/58	10/1746	0.287318	0.639935	gene-P167DRAFT_531086	P167DRAFT_531086	tml:GSTUM_00009173001	1
tml00460	Cyanoamino acid metabolism	1/58	10/1746	0.287318	0.639935	gene-P167DRAFT_560504	P167DRAFT_560504	tml:GSTUM_00006315001	1
tml01040	Biosynthesis of unsaturated fatty acids	1/58	11/1746	0.311128	0.645083	gene-P167DRAFT_531573	P167DRAFT_531573	tml:GSTUM_00002898001	1
tml00970	Aminoacyl-tRNA biosynthesis	2/58	35/1746	0.325291	0.645083	gene-P167DRAFT_567268/gene-P167DRAFT_540225	P167DRAFT_567268/P167DRAFT_540225	tml:GSTUM_00002674001/tml:GSTUM_00000015001	2
tml00920	Sulfur metabolism	1/58	13/1746	0.356429	0.645083	gene-P167DRAFT_484482	P167DRAFT_484482	tml:GSTUM_00008902001	1
tml00270	Cysteine and methionine metabolism	2/58	40/1746	0.386495	0.645083	gene-P167DRAFT_484482/gene-P167DRAFT_496860	P167DRAFT_484482/P167DRAFT_496860	tml:GSTUM_00008902001/tml:GSTUM_00003328001	2
tml00071	Fatty acid degradation	1/58	15/1746	0.398798	0.645083	gene-P167DRAFT_594892	P167DRAFT_594892	tml:GSTUM_00010671001	1
tml03440	Homologous recombination	1/58	15/1746	0.398798	0.645083	gene-P167DRAFT_498635	P167DRAFT_498635	tml:GSTUM_00000296001	1
tml00760	Nicotinate and nicotinamide metabolism	1/58	16/1746	0.418942	0.645083	gene-P167DRAFT_533133	P167DRAFT_533133	tml:GSTUM_00003399001	1
tml01230	Biosynthesis of amino acids	4/58	100/1746	0.427562	0.645083	gene-P167DRAFT_484482/gene-P167DRAFT_560504/gene-P167DRAFT_533253/gene-P167DRAFT_531086	P167DRAFT_484482/P167DRAFT_560504/P167DRAFT_533253/P167DRAFT_531086	tml:GSTUM_00008902001/tml:GSTUM_00006315001/tml:GSTUM_00008343001/tml:GSTUM_00009173001	4
tml03015	mRNA surveillance pathway	2/58	44/1746	0.433774	0.645083	gene-P167DRAFT_489371/gene-P167DRAFT_598950	P167DRAFT_489371/P167DRAFT_598950	tml:GSTUM_00011288001/tml:GSTUM_00000014001	2
tml00860	Porphyrin and chlorophyll metabolism	1/58	18/1746	0.457261	0.645083	gene-P167DRAFT_526307	P167DRAFT_526307	tml:GSTUM_00005793001	1
tml03060	Protein export	1/58	18/1746	0.457261	0.645083	gene-P167DRAFT_504373	P167DRAFT_504373	tml:GSTUM_00008005001	1
tml00030	Pentose phosphate pathway	1/58	19/1746	0.475478	0.645083	gene-P167DRAFT_484638	P167DRAFT_484638	tml:GSTUM_00008696001	1
tml04070	Phosphatidylinositol signaling system	1/58	20/1746	0.493094	0.645083	gene-P167DRAFT_492550	P167DRAFT_492550	tml:GSTUM_00001965001	1
tml04146	Peroxisome	2/58	50/1746	0.500982	0.645083	gene-P167DRAFT_594892/gene-P167DRAFT_563629	P167DRAFT_594892/P167DRAFT_563629	tml:GSTUM_00010671001/tml:GSTUM_00011761001	2
tml03410	Base excision repair	1/58	21/1746	0.510128	0.645083	gene-P167DRAFT_554394	P167DRAFT_554394	tml:GSTUM_00005329001	1
tml03430	Mismatch repair	1/58	21/1746	0.510128	0.645083	gene-P167DRAFT_490717	P167DRAFT_490717	tml:GSTUM_00002148001	1
tml00051	Fructose and mannose metabolism	1/58	22/1746	0.526599	0.645083	gene-P167DRAFT_481783	P167DRAFT_481783	tml:GSTUM_00005151001	1
tml00480	Glutathione metabolism	1/58	22/1746	0.526599	0.645083	gene-P167DRAFT_484638	P167DRAFT_484638	tml:GSTUM_00008696001	1
tml00563	Glycosylphosphatidylinositol (GPI)-anchor biosynthesis	1/58	23/1746	0.542525	0.648384	gene-P167DRAFT_500505	P167DRAFT_500505	tml:GSTUM_00009231001	1
tml00010	Glycolysis / Gluconeogenesis	1/58	27/1746	0.601131	0.701319	gene-P167DRAFT_533253	P167DRAFT_533253	tml:GSTUM_00008343001	1
tml01210	2-Oxocarboxylic acid metabolism	1/58	31/1746	0.652342	0.743366	gene-P167DRAFT_531086	P167DRAFT_531086	tml:GSTUM_00009173001	1
tml00520	Amino sugar and nucleotide sugar metabolism	1/58	34/1746	0.686454	0.76446	gene-P167DRAFT_532007	P167DRAFT_532007	tml:GSTUM_00002433001	1
tml04141	Protein processing in endoplasmic reticulum	2/58	74/1746	0.71574	0.779361	gene-P167DRAFT_535196/gene-P167DRAFT_488795	P167DRAFT_535196/P167DRAFT_488795	tml:GSTUM_00002998001/tml:GSTUM_00002124001	2
tml00564	Glycerophospholipid metabolism	1/58	39/1746	0.736142	0.784151	gene-P167DRAFT_492550	P167DRAFT_492550	tml:GSTUM_00001965001	1
tml03013	RNA transport	2/58	82/1746	0.768131	0.800817	gene-P167DRAFT_480265/gene-P167DRAFT_134355	P167DRAFT_480265/P167DRAFT_134355	tml:GSTUM_00001611001/tml:GSTUM_00004234001	2
tml04011	MAPK signaling pathway - yeast	1/58	57/1746	0.858824	0.876716	gene-P167DRAFT_506911	P167DRAFT_506911	tml:GSTUM_00009053001	1
tml04144	Endocytosis	1/58	64/1746	0.889506	0.889506	gene-P167DRAFT_531538	P167DRAFT_531538	tml:GSTUM_00012039001	1

## Sheet: B02vsB03_KEGGenrich_down
KEGGID	Description	GeneRatio	BgRatio	pvalue	padj	geneID	geneName	keggID	Count
tml04146	Peroxisome	13/167	50/1746	0.00053254	0.0431357	gene-P167DRAFT_532629/gene-P167DRAFT_552530/gene-P167DRAFT_494139/gene-P167DRAFT_487034/gene-P167DRAFT_531097/gene-P167DRAFT_532587/gene-P167DRAFT_507582/gene-P167DRAFT_488968/gene-P167DRAFT_486437/gene-P167DRAFT_512593/gene-P167DRAFT_515113/gene-P167DRAFT_578763/gene-P167DRAFT_539244	P167DRAFT_532629/P167DRAFT_552530/P167DRAFT_494139/P167DRAFT_487034/P167DRAFT_531097/P167DRAFT_532587/P167DRAFT_507582/P167DRAFT_488968/P167DRAFT_486437/P167DRAFT_512593/P167DRAFT_515113/P167DRAFT_578763/P167DRAFT_539244	tml:GSTUM_00006110001/tml:GSTUM_00010099001/tml:GSTUM_00011718001/tml:GSTUM_00001066001/tml:GSTUM_00003438001/tml:GSTUM_00005116001/tml:GSTUM_00000569001/tml:GSTUM_00000571001/tml:GSTUM_00011881001/tml:GSTUM_00001646001/tml:GSTUM_00009640001/tml:GSTUM_00004727001/tml:GSTUM_00011698001	13
tml00190	Oxidative phosphorylation	15/167	69/1746	0.00154083	0.0624037	gene-P167DRAFT_469629/gene-P167DRAFT_471499/gene-P167DRAFT_538323/gene-P167DRAFT_503742/gene-P167DRAFT_523130/gene-P167DRAFT_537938/gene-P167DRAFT_166708/gene-P167DRAFT_606248/gene-P167DRAFT_536767/gene-P167DRAFT_529823/gene-P167DRAFT_527181/gene-P167DRAFT_500651/gene-P167DRAFT_531286/gene-P167DRAFT_549046/gene-P167DRAFT_498511	P167DRAFT_469629/P167DRAFT_471499/P167DRAFT_538323/P167DRAFT_503742/P167DRAFT_523130/P167DRAFT_537938/P167DRAFT_166708/P167DRAFT_606248/P167DRAFT_536767/P167DRAFT_529823/P167DRAFT_527181/P167DRAFT_500651/P167DRAFT_531286/P167DRAFT_549046/P167DRAFT_498511	tml:GSTUM_00000226001/tml:GSTUM_00006489001/tml:GSTUM_00010813001/tml:GSTUM_00010487001/tml:GSTUM_00003805001/tml:GSTUM_00012065001/tml:GSTUM_00011100001/tml:GSTUM_00001462001/tml:GSTUM_00001943001/tml:GSTUM_00001949001/tml:GSTUM_00004291001/tml:GSTUM_00008133001/tml:GSTUM_00003784001/tml:GSTUM_00002715001/tml:GSTUM_00003783001	15
tml00860	Porphyrin and chlorophyll metabolism	4/167	18/1746	0.0853572	0.999808	gene-P167DRAFT_481588/gene-P167DRAFT_536767/gene-P167DRAFT_550950/gene-P167DRAFT_549046	P167DRAFT_481588/P167DRAFT_536767/P167DRAFT_550950/P167DRAFT_549046	tml:GSTUM_00005253001/tml:GSTUM_00001943001/tml:GSTUM_00002233001/tml:GSTUM_00002715001	4
tml00052	Galactose metabolism	3/167	12/1746	0.0993192	0.999808	gene-P167DRAFT_603780/gene-P167DRAFT_533059/gene-P167DRAFT_495599	P167DRAFT_603780/P167DRAFT_533059/P167DRAFT_495599	tml:GSTUM_00006856001/tml:GSTUM_00009355001/tml:GSTUM_00007119001	3
tml00650	Butanoate metabolism	3/167	12/1746	0.0993192	0.999808	gene-P167DRAFT_487034/gene-P167DRAFT_575382/gene-P167DRAFT_482081	P167DRAFT_487034/P167DRAFT_575382/P167DRAFT_482081	tml:GSTUM_00001066001/tml:GSTUM_00000440001/tml:GSTUM_00008048001	3
tml03008	Ribosome biogenesis in eukaryotes	9/167	61/1746	0.121477	0.999808	gene-P167DRAFT_495316/gene-P167DRAFT_560208/gene-P167DRAFT_557593/gene-P167DRAFT_499779/gene-P167DRAFT_515859/gene-P167DRAFT_532020/gene-P167DRAFT_604939/gene-P167DRAFT_532045/gene-P167DRAFT_539914	P167DRAFT_495316/P167DRAFT_560208/P167DRAFT_557593/P167DRAFT_499779/P167DRAFT_515859/P167DRAFT_532020/P167DRAFT_604939/P167DRAFT_532045/P167DRAFT_539914	tml:GSTUM_00003046001/tml:GSTUM_00006380001/tml:GSTUM_00011446001/tml:GSTUM_00004426001/tml:GSTUM_00011624001/tml:GSTUM_00011242001/tml:GSTUM_00009263001/tml:GSTUM_00004306001/tml:GSTUM_00009163001	9
tml03410	Base excision repair	4/167	21/1746	0.133826	0.999808	gene-P167DRAFT_520659/gene-P167DRAFT_558155/gene-P167DRAFT_488029/gene-P167DRAFT_488182	P167DRAFT_520659/P167DRAFT_558155/P167DRAFT_488029/P167DRAFT_488182	tml:GSTUM_00001121001/tml:GSTUM_00010383001/tml:GSTUM_00000699001/tml:GSTUM_00005447001	4
tml02010	ABC transporters	3/167	14/1746	0.142982	0.999808	gene-P167DRAFT_494683/gene-P167DRAFT_535286/gene-P167DRAFT_568904	P167DRAFT_494683/P167DRAFT_535286/P167DRAFT_568904	tml:GSTUM_00007904001/tml:GSTUM_00002809001/tml:GSTUM_00000822001	3
tml03018	RNA degradation	7/167	47/1746	0.155575	0.999808	gene-P167DRAFT_533030/gene-P167DRAFT_482265/gene-P167DRAFT_509032/gene-P167DRAFT_559262/gene-P167DRAFT_533059/gene-P167DRAFT_594115/gene-P167DRAFT_535168	P167DRAFT_533030/P167DRAFT_482265/P167DRAFT_509032/P167DRAFT_559262/P167DRAFT_533059/P167DRAFT_594115/P167DRAFT_535168	tml:GSTUM_00009327001/tml:GSTUM_00009341001/tml:GSTUM_00010012001/tml:GSTUM_00011349001/tml:GSTUM_00009355001/tml:GSTUM_00000723001/tml:GSTUM_00010142001	7
tml00564	Glycerophospholipid metabolism	6/167	39/1746	0.162462	0.999808	gene-P167DRAFT_490266/gene-P167DRAFT_488756/gene-P167DRAFT_532931/gene-P167DRAFT_519378/gene-P167DRAFT_510949/gene-P167DRAFT_529941	P167DRAFT_490266/P167DRAFT_488756/P167DRAFT_532931/P167DRAFT_519378/P167DRAFT_510949/P167DRAFT_529941	tml:GSTUM_00010292001/tml:GSTUM_00005876001/tml:GSTUM_00001836001/tml:GSTUM_00010452001/tml:GSTUM_00007736001/tml:GSTUM_00006388001	6
tml01212	Fatty acid metabolism	4/167	23/1746	0.171132	0.999808	gene-P167DRAFT_584802/gene-P167DRAFT_532629/gene-P167DRAFT_533009/gene-P167DRAFT_531907	P167DRAFT_584802/P167DRAFT_532629/P167DRAFT_533009/P167DRAFT_531907	tml:GSTUM_00001129001/tml:GSTUM_00006110001/tml:GSTUM_00009440001/tml:GSTUM_00004457001	4
tml03010	Ribosome	13/167	107/1746	0.21603	0.999808	gene-P167DRAFT_563921/gene-P167DRAFT_569851/gene-P167DRAFT_521079/gene-P167DRAFT_538337/gene-P167DRAFT_482160/gene-P167DRAFT_493585/gene-P167DRAFT_489583/gene-P167DRAFT_526041/gene-P167DRAFT_524396/gene-P167DRAFT_254752/gene-P167DRAFT_437217/gene-P167DRAFT_540410/gene-P167DRAFT_464186	P167DRAFT_563921/P167DRAFT_569851/P167DRAFT_521079/P167DRAFT_538337/P167DRAFT_482160/P167DRAFT_493585/P167DRAFT_489583/P167DRAFT_526041/P167DRAFT_524396/P167DRAFT_254752/P167DRAFT_437217/P167DRAFT_540410/P167DRAFT_464186	tml:GSTUM_00008701001/tml:GSTUM_00011868001/tml:GSTUM_00010407001/tml:GSTUM_00002514001/tml:GSTUM_00010166001/tml:GSTUM_00002669001/tml:GSTUM_00004308001/tml:GSTUM_00003203001/tml:GSTUM_00011285001/tml:GSTUM_00008018001/tml:GSTUM_00008226001/tml:GSTUM_00003937001/tml:GSTUM_00010416001	13
tml00350	Tyrosine metabolism	3/167	17/1746	0.217477	0.999808	gene-P167DRAFT_531360/gene-P167DRAFT_491406/gene-P167DRAFT_575382	P167DRAFT_531360/P167DRAFT_491406/P167DRAFT_575382	tml:GSTUM_00000546001/tml:GSTUM_00008764001/tml:GSTUM_00000440001	3
tml00240	Pyrimidine metabolism	4/167	26/1746	0.232745	0.999808	gene-P167DRAFT_511429/gene-P167DRAFT_566763/gene-P167DRAFT_533573/gene-P167DRAFT_586150	P167DRAFT_511429/P167DRAFT_566763/P167DRAFT_533573/P167DRAFT_586150	tml:GSTUM_00009125001/tml:GSTUM_00008711001/tml:GSTUM_00003273001/tml:GSTUM_00011680001	4
tml00130	Ubiquinone and other terpenoid-quinone biosynthesis	2/167	10/1746	0.246929	0.999808	gene-P167DRAFT_531360/gene-P167DRAFT_515351	P167DRAFT_531360/P167DRAFT_515351	tml:GSTUM_00000546001/tml:GSTUM_00010637001	2
tml00010	Glycolysis / Gluconeogenesis	4/167	27/1746	0.2544	0.999808	gene-P167DRAFT_533505/gene-P167DRAFT_539623/gene-P167DRAFT_603780/gene-P167DRAFT_533059	P167DRAFT_533505/P167DRAFT_539623/P167DRAFT_603780/P167DRAFT_533059	tml:GSTUM_00006321001/tml:GSTUM_00001435001/tml:GSTUM_00006856001/tml:GSTUM_00009355001	4
tml00910	Nitrogen metabolism	2/167	11/1746	0.284045	0.999808	gene-P167DRAFT_555018/gene-P167DRAFT_605755	P167DRAFT_555018/P167DRAFT_605755	tml:GSTUM_00005779001/tml:GSTUM_00003299001	2
tml00510	N-Glycan biosynthesis	4/167	29/1746	0.298806	0.999808	gene-P167DRAFT_534057/gene-P167DRAFT_606909/gene-P167DRAFT_497672/gene-P167DRAFT_547905	P167DRAFT_534057/P167DRAFT_606909/P167DRAFT_497672/P167DRAFT_547905	tml:GSTUM_00003184001/tml:GSTUM_00006689001/tml:GSTUM_00001241001/tml:GSTUM_00010811001	4
tml04139	Mitophagy - yeast	4/167	30/1746	0.321373	0.999808	gene-P167DRAFT_479492/gene-P167DRAFT_557593/gene-P167DRAFT_488807/gene-P167DRAFT_538265	P167DRAFT_479492/P167DRAFT_557593/P167DRAFT_488807/P167DRAFT_538265	tml:GSTUM_00007960001/tml:GSTUM_00011446001/tml:GSTUM_00009133001/tml:GSTUM_00001629001	4
tml00270	Cysteine and methionine metabolism	5/167	40/1746	0.334623	0.999808	gene-P167DRAFT_535870/gene-P167DRAFT_265470/gene-P167DRAFT_532964/gene-P167DRAFT_492936/gene-P167DRAFT_534252	P167DRAFT_535870/P167DRAFT_265470/P167DRAFT_532964/P167DRAFT_492936/P167DRAFT_534252	tml:GSTUM_00003830001/tml:GSTUM_00010528001/tml:GSTUM_00009485001/tml:GSTUM_00011721001/tml:GSTUM_00008825001	5
tml00051	Fructose and mannose metabolism	3/167	22/1746	0.35276	0.999808	gene-P167DRAFT_539623/gene-P167DRAFT_603780/gene-P167DRAFT_533059	P167DRAFT_539623/P167DRAFT_603780/P167DRAFT_533059	tml:GSTUM_00001435001/tml:GSTUM_00006856001/tml:GSTUM_00009355001	3
tml00380	Tryptophan metabolism	3/167	22/1746	0.35276	0.999808	gene-P167DRAFT_552530/gene-P167DRAFT_605755/gene-P167DRAFT_516428	P167DRAFT_552530/P167DRAFT_605755/P167DRAFT_516428	tml:GSTUM_00010099001/tml:GSTUM_00003299001/tml:GSTUM_00004424001	3
tml00480	Glutathione metabolism	3/167	22/1746	0.35276	0.999808	gene-P167DRAFT_535907/gene-P167DRAFT_512593/gene-P167DRAFT_540400	P167DRAFT_535907/P167DRAFT_512593/P167DRAFT_540400	tml:GSTUM_00011904001/tml:GSTUM_00001646001/tml:GSTUM_00003950001	3
tml00920	Sulfur metabolism	2/167	13/1746	0.357459	0.999808	gene-P167DRAFT_535870/gene-P167DRAFT_532964	P167DRAFT_535870/P167DRAFT_532964	tml:GSTUM_00003830001/tml:GSTUM_00009485001	2
tml01230	Biosynthesis of amino acids	11/167	100/1746	0.357695	0.999808	gene-P167DRAFT_539623/gene-P167DRAFT_535870/gene-P167DRAFT_532494/gene-P167DRAFT_265470/gene-P167DRAFT_261976/gene-P167DRAFT_532964/gene-P167DRAFT_533059/gene-P167DRAFT_572511/gene-P167DRAFT_512018/gene-P167DRAFT_507716/gene-P167DRAFT_498882	P167DRAFT_539623/P167DRAFT_535870/P167DRAFT_532494/P167DRAFT_265470/P167DRAFT_261976/P167DRAFT_532964/P167DRAFT_533059/P167DRAFT_572511/P167DRAFT_512018/P167DRAFT_507716/P167DRAFT_498882	tml:GSTUM_00001435001/tml:GSTUM_00003830001/tml:GSTUM_00003941001/tml:GSTUM_00010528001/tml:GSTUM_00005498001/tml:GSTUM_00009485001/tml:GSTUM_00009355001/tml:GSTUM_00008878001/tml:GSTUM_00006295001/tml:GSTUM_00006458001/tml:GSTUM_00002237001	11
tml01110	Biosynthesis of secondary metabolites	31/167	302/1746	0.357974	0.999808	gene-P167DRAFT_533505/gene-P167DRAFT_539623/gene-P167DRAFT_535870/gene-P167DRAFT_515351/gene-P167DRAFT_511016/gene-P167DRAFT_532494/gene-P167DRAFT_532629/gene-P167DRAFT_265470/gene-P167DRAFT_490266/gene-P167DRAFT_488756/gene-P167DRAFT_552530/gene-P167DRAFT_603780/gene-P167DRAFT_532931/gene-P167DRAFT_261976/gene-P167DRAFT_532964/gene-P167DRAFT_519378/gene-P167DRAFT_487034/gene-P167DRAFT_536767/gen…	P167DRAFT_533505/P167DRAFT_539623/P167DRAFT_535870/P167DRAFT_515351/P167DRAFT_511016/P167DRAFT_532494/P167DRAFT_532629/P167DRAFT_265470/P167DRAFT_490266/P167DRAFT_488756/P167DRAFT_552530/P167DRAFT_603780/P167DRAFT_532931/P167DRAFT_261976/P167DRAFT_532964/P167DRAFT_519378/P167DRAFT_487034/P167DRAFT_536767/P167DRAFT_480434/P167DRAFT_520921/P167DRAFT_533059/P167DRAFT_572511/P167DRAFT_529823/P167DRAF…	tml:GSTUM_00006321001/tml:GSTUM_00001435001/tml:GSTUM_00003830001/tml:GSTUM_00010637001/tml:GSTUM_00009859001/tml:GSTUM_00003941001/tml:GSTUM_00006110001/tml:GSTUM_00010528001/tml:GSTUM_00010292001/tml:GSTUM_00005876001/tml:GSTUM_00010099001/tml:GSTUM_00006856001/tml:GSTUM_00001836001/tml:GSTUM_00005498001/tml:GSTUM_00009485001/tml:GSTUM_00010452001/tml:GSTUM_00001066001/tml:GSTUM_00001943001/tml…	31
tml00280	Valine, leucine and isoleucine degradation	3/167	24/1746	0.407003	0.999808	gene-P167DRAFT_532629/gene-P167DRAFT_487034/gene-P167DRAFT_482081	P167DRAFT_532629/P167DRAFT_487034/P167DRAFT_482081	tml:GSTUM_00006110001/tml:GSTUM_00001066001/tml:GSTUM_00008048001	3
tml00513	Various types of N-glycan biosynthesis	3/167	24/1746	0.407003	0.999808	gene-P167DRAFT_534057/gene-P167DRAFT_606909/gene-P167DRAFT_497672	P167DRAFT_534057/P167DRAFT_606909/P167DRAFT_497672	tml:GSTUM_00003184001/tml:GSTUM_00006689001/tml:GSTUM_00001241001	3
tml00071	Fatty acid degradation	2/167	15/1746	0.428034	0.999808	gene-P167DRAFT_532629/gene-P167DRAFT_532587	P167DRAFT_532629/P167DRAFT_532587	tml:GSTUM_00006110001/tml:GSTUM_00005116001	2
tml04130	SNARE interactions in vesicular transport	2/167	15/1746	0.428034	0.999808	gene-P167DRAFT_501981/gene-P167DRAFT_510261	P167DRAFT_501981/P167DRAFT_510261	tml:GSTUM_00005690001/tml:GSTUM_00004296001	2
tml00970	Aminoacyl-tRNA biosynthesis	4/167	35/1746	0.434522	0.999808	gene-P167DRAFT_517673/gene-P167DRAFT_557395/gene-P167DRAFT_560616/gene-P167DRAFT_532015	P167DRAFT_517673/P167DRAFT_557395/P167DRAFT_560616/P167DRAFT_532015	tml:GSTUM_00006079001/tml:GSTUM_00009455001/tml:GSTUM_00009747001/tml:GSTUM_00010658001	4
tml01200	Carbon metabolism	9/167	87/1746	0.45522	0.999808	gene-P167DRAFT_539623/gene-P167DRAFT_535870/gene-P167DRAFT_552530/gene-P167DRAFT_603780/gene-P167DRAFT_532964/gene-P167DRAFT_533059/gene-P167DRAFT_529823/gene-P167DRAFT_481061/gene-P167DRAFT_498882	P167DRAFT_539623/P167DRAFT_535870/P167DRAFT_552530/P167DRAFT_603780/P167DRAFT_532964/P167DRAFT_533059/P167DRAFT_529823/P167DRAFT_481061/P167DRAFT_498882	tml:GSTUM_00001435001/tml:GSTUM_00003830001/tml:GSTUM_00010099001/tml:GSTUM_00006856001/tml:GSTUM_00009485001/tml:GSTUM_00009355001/tml:GSTUM_00001949001/tml:GSTUM_00012117001/tml:GSTUM_00002237001	9
tml00220	Arginine biosynthesis	2/167	16/1746	0.461794	0.999808	gene-P167DRAFT_512018/gene-P167DRAFT_573270	P167DRAFT_512018/P167DRAFT_573270	tml:GSTUM_00006295001/tml:GSTUM_00005102001	2
tml00760	Nicotinate and nicotinamide metabolism	2/167	16/1746	0.461794	0.999808	gene-P167DRAFT_575382/gene-P167DRAFT_539244	P167DRAFT_575382/P167DRAFT_539244	tml:GSTUM_00000440001/tml:GSTUM_00011698001	2
tml00770	Pantothenate and CoA biosynthesis	2/167	16/1746	0.461794	0.999808	gene-P167DRAFT_560153/gene-P167DRAFT_480434	P167DRAFT_560153/P167DRAFT_480434	tml:GSTUM_00000504001/tml:GSTUM_00000615001	2
tml00630	Glyoxylate and dicarboxylate metabolism	3/167	28/1746	0.510628	0.999808	gene-P167DRAFT_552530/gene-P167DRAFT_495147/gene-P167DRAFT_498882	P167DRAFT_552530/P167DRAFT_495147/P167DRAFT_498882	tml:GSTUM_00010099001/tml:GSTUM_00004963001/tml:GSTUM_00002237001	3
tml00330	Arginine and proline metabolism	2/167	18/1746	0.525678	0.999808	gene-P167DRAFT_511016/gene-P167DRAFT_492936	P167DRAFT_511016/P167DRAFT_492936	tml:GSTUM_00009859001/tml:GSTUM_00011721001	2
tml00030	Pentose phosphate pathway	2/167	19/1746	0.555662	0.999808	gene-P167DRAFT_533059/gene-P167DRAFT_481061	P167DRAFT_533059/P167DRAFT_481061	tml:GSTUM_00009355001/tml:GSTUM_00012117001	2
tml00310	Lysine degradation	2/167	19/1746	0.555662	0.999808	gene-P167DRAFT_488968/gene-P167DRAFT_575382	P167DRAFT_488968/P167DRAFT_575382	tml:GSTUM_00000571001/tml:GSTUM_00000440001	2
tml03022	Basal transcription factors	3/167	30/1746	0.558813	0.999808	gene-P167DRAFT_561345/gene-P167DRAFT_504699/gene-P167DRAFT_570589	P167DRAFT_561345/P167DRAFT_504699/P167DRAFT_570589	tml:GSTUM_00001613001/tml:GSTUM_00001607001/tml:GSTUM_00008643001	3
tml00790	Folate biosynthesis	2/167	20/1746	0.584289	0.999808	gene-P167DRAFT_504702/gene-P167DRAFT_564638	P167DRAFT_504702/P167DRAFT_564638	tml:GSTUM_00008546001/tml:GSTUM_00004678001	2
tml03430	Mismatch repair	2/167	21/1746	0.611542	0.999808	gene-P167DRAFT_558155/gene-P167DRAFT_604057	P167DRAFT_558155/P167DRAFT_604057	tml:GSTUM_00010383001/tml:GSTUM_00003206001	2
tml00460	Cyanoamino acid metabolism	1/167	10/1746	0.635086	0.999808	gene-P167DRAFT_605755	P167DRAFT_605755	tml:GSTUM_00003299001	1
tml00565	Ether lipid metabolism	1/167	10/1746	0.635086	0.999808	gene-P167DRAFT_488756	P167DRAFT_488756	tml:GSTUM_00005876001	1
tml00730	Thiamine metabolism	1/167	10/1746	0.635086	0.999808	gene-P167DRAFT_523957	P167DRAFT_523957	tml:GSTUM_00001732001	1
tml00740	Riboflavin metabolism	1/167	10/1746	0.635086	0.999808	gene-P167DRAFT_531410	P167DRAFT_531410	tml:GSTUM_00005446001	1
tml00250	Alanine, aspartate and glutamate metabolism	2/167	22/1746	0.63742	0.999808	gene-P167DRAFT_512018/gene-P167DRAFT_575382	P167DRAFT_512018/P167DRAFT_575382	tml:GSTUM_00006295001/tml:GSTUM_00000440001	2
tml00561	Glycerolipid metabolism	2/167	22/1746	0.63742	0.999808	gene-P167DRAFT_519378/gene-P167DRAFT_488433	P167DRAFT_519378/P167DRAFT_488433	tml:GSTUM_00010452001/tml:GSTUM_00011528001	2
tml00562	Inositol phosphate metabolism	2/167	22/1746	0.63742	0.999808	gene-P167DRAFT_539623/gene-P167DRAFT_558720	P167DRAFT_539623/P167DRAFT_558720	tml:GSTUM_00001435001/tml:GSTUM_00004198001	2
tml00230	Purine metabolism	4/167	45/1746	0.638371	0.999808	gene-P167DRAFT_498755/gene-P167DRAFT_486242/gene-P167DRAFT_573270/gene-P167DRAFT_602089	P167DRAFT_498755/P167DRAFT_486242/P167DRAFT_573270/P167DRAFT_602089	tml:GSTUM_00002876001/tml:GSTUM_00010984001/tml:GSTUM_00005102001/tml:GSTUM_00004503001	4
tml00563	Glycosylphosphatidylinositol (GPI)-anchor biosynthesis	2/167	23/1746	0.661936	0.999808	gene-P167DRAFT_574861/gene-P167DRAFT_520283	P167DRAFT_574861/P167DRAFT_520283	tml:GSTUM_00002772001/tml:GSTUM_00002775001	2
tml00360	Phenylalanine metabolism	1/167	11/1746	0.67019	0.999808	gene-P167DRAFT_531360	P167DRAFT_531360	tml:GSTUM_00000546001	1
tml01040	Biosynthesis of unsaturated fatty acids	1/167	11/1746	0.67019	0.999808	gene-P167DRAFT_532629	P167DRAFT_532629	tml:GSTUM_00006110001	1
tml00600	Sphingolipid metabolism	1/167	12/1746	0.701935	0.999808	novel.913	-	tml:GSTUM_00008240001	1
tml00620	Pyruvate metabolism	2/167	25/1746	0.706978	0.999808	gene-P167DRAFT_528611/gene-P167DRAFT_572511	P167DRAFT_528611/P167DRAFT_572511	tml:GSTUM_00011704001/tml:GSTUM_00008878001	2
tml00020	Citrate cycle (TCA cycle)	2/167	26/1746	0.727571	0.999808	gene-P167DRAFT_529823/gene-P167DRAFT_498882	P167DRAFT_529823/P167DRAFT_498882	tml:GSTUM_00001949001/tml:GSTUM_00002237001	2
tml00670	One carbon pool by folate	1/167	13/1746	0.730642	0.999808	gene-P167DRAFT_511429	P167DRAFT_511429	tml:GSTUM_00009125001	1
tml00040	Pentose and glucuronate interconversions	1/167	14/1746	0.756598	0.999808	gene-P167DRAFT_483636	P167DRAFT_483636	tml:GSTUM_00001997001	1
tml00290	Valine, leucine and isoleucine biosynthesis	1/167	14/1746	0.756598	0.999808	gene-P167DRAFT_572511	P167DRAFT_572511	tml:GSTUM_00008878001	1
tml00680	Methane metabolism	1/167	15/1746	0.780067	0.999808	gene-P167DRAFT_533059	P167DRAFT_533059	tml:GSTUM_00009355001	1
tml03440	Homologous recombination	1/167	15/1746	0.780067	0.999808	gene-P167DRAFT_410759	P167DRAFT_410759	tml:GSTUM_00009344001	1
tml00260	Glycine, serine and threonine metabolism	2/167	29/1746	0.782151	0.999808	gene-P167DRAFT_265470/gene-P167DRAFT_488968	P167DRAFT_265470/P167DRAFT_488968	tml:GSTUM_00010528001/tml:GSTUM_00000571001	2
tml00500	Starch and sucrose metabolism	2/167	29/1746	0.782151	0.999808	gene-P167DRAFT_603780/gene-P167DRAFT_495599	P167DRAFT_603780/P167DRAFT_495599	tml:GSTUM_00006856001/tml:GSTUM_00007119001	2
tml00400	Phenylalanine, tyrosine and tryptophan biosynthesis	1/167	16/1746	0.801285	0.999808	gene-P167DRAFT_532494	P167DRAFT_532494	tml:GSTUM_00003941001	1
tml01210	2-Oxocarboxylic acid metabolism	2/167	31/1746	0.81302	0.999808	gene-P167DRAFT_572511/gene-P167DRAFT_498882	P167DRAFT_572511/P167DRAFT_498882	tml:GSTUM_00008878001/tml:GSTUM_00002237001	2
tml00900	Terpenoid backbone biosynthesis	1/167	18/1746	0.837808	0.999808	gene-P167DRAFT_520921	P167DRAFT_520921	tml:GSTUM_00008001001	1
tml03040	Spliceosome	6/167	86/1746	0.84863	0.999808	gene-P167DRAFT_549443/gene-P167DRAFT_605004/gene-P167DRAFT_532493/novel.1512/gene-P167DRAFT_567263/gene-P167DRAFT_535168	P167DRAFT_549443/P167DRAFT_605004/P167DRAFT_532493/-/P167DRAFT_567263/P167DRAFT_535168	tml:GSTUM_00004017001/tml:GSTUM_00001021001/tml:GSTUM_00005334001/tml:GSTUM_00011235001/tml:GSTUM_00002911001/tml:GSTUM_00010142001	6
tml00520	Amino sugar and nucleotide sugar metabolism	2/167	34/1746	0.852056	0.999808	gene-P167DRAFT_603780/gene-P167DRAFT_534947	P167DRAFT_603780/P167DRAFT_534947	tml:GSTUM_00006856001/tml:GSTUM_00005101001	2
tml04070	Phosphatidylinositol signaling system	1/167	20/1746	0.867651	0.999808	gene-P167DRAFT_558720	P167DRAFT_558720	tml:GSTUM_00004198001	1
tml03420	Nucleotide excision repair	2/167	36/1746	0.873819	0.999808	gene-P167DRAFT_558155/gene-P167DRAFT_570589	P167DRAFT_558155/P167DRAFT_570589	tml:GSTUM_00010383001/tml:GSTUM_00008643001	2
tml04144	Endocytosis	4/167	64/1746	0.876853	0.999808	gene-P167DRAFT_491255/gene-P167DRAFT_552741/gene-P167DRAFT_531141/gene-P167DRAFT_554269	P167DRAFT_491255/P167DRAFT_552741/P167DRAFT_531141/P167DRAFT_554269	tml:GSTUM_00001369001/tml:GSTUM_00001232001/tml:GSTUM_00011316001/tml:GSTUM_00006724001	4
tml03030	DNA replication	1/167	31/1746	0.956938	0.999808	gene-P167DRAFT_558155	P167DRAFT_558155	tml:GSTUM_00010383001	1
tml03013	RNA transport	4/167	82/1746	0.963407	0.999808	gene-P167DRAFT_537374/gene-P167DRAFT_532020/gene-P167DRAFT_572794/gene-P167DRAFT_539914	P167DRAFT_537374/P167DRAFT_532020/P167DRAFT_572794/P167DRAFT_539914	tml:GSTUM_00002381001/tml:GSTUM_00011242001/tml:GSTUM_00006428001/tml:GSTUM_00009163001	4
tml03050	Proteasome	1/167	35/1746	0.971427	0.999808	gene-P167DRAFT_537107	P167DRAFT_537107	tml:GSTUM_00010410001	1
tml04011	MAPK signaling pathway - yeast	2/167	57/1746	0.978687	0.999808	gene-P167DRAFT_491255/gene-P167DRAFT_552530	P167DRAFT_491255/P167DRAFT_552530	tml:GSTUM_00001369001/tml:GSTUM_00010099001	2
tml04113	Meiosis - yeast	2/167	64/1746	0.988598	0.999808	gene-P167DRAFT_547901/gene-P167DRAFT_554374	P167DRAFT_547901/P167DRAFT_554374	tml:GSTUM_00010806001/tml:GSTUM_00009991001	2
tml04138	Autophagy - yeast	2/167	64/1746	0.988598	0.999808	gene-P167DRAFT_501981/gene-P167DRAFT_42090	P167DRAFT_501981/P167DRAFT_42090	tml:GSTUM_00005690001/tml:GSTUM_00012164001	2
tml03015	mRNA surveillance pathway	1/167	44/1746	0.988688	0.999808	gene-P167DRAFT_516882	P167DRAFT_516882	tml:GSTUM_00007203001	1
tml04120	Ubiquitin mediated proteolysis	1/167	56/1746	0.996738	0.999808	gene-P167DRAFT_98766	P167DRAFT_98766	tml:GSTUM_00002788001	1
tml04141	Protein processing in endoplasmic reticulum	1/167	74/1746	0.999504	0.999808	gene-P167DRAFT_98766	P167DRAFT_98766	tml:GSTUM_00002788001	1
tml04111	Cell cycle - yeast	1/167	83/1746	0.999808	0.999808	gene-P167DRAFT_547901	P167DRAFT_547901	tml:GSTUM_00010806001	1
