# Supplementary material for: Integration of Transcriptomics and Metabolomics for Understanding the Different Vegetative Growth in Morchella Sextelata
Source: Front Genet. 2022 Feb 4;12:829379. doi: 10.3389/fgene.2021.829379 (PMC8854800; doi:10.3389/fgene.2021.829379)
Supplement: Supplementary file 3 [file Table4.XLS]

## Sheet: Sheet1
Gene	gene_name	gene_chr	gene_start	gene_end	gene_strand	gene_length	gene_biotype	Model	Gene_description	TF_family
gene-P167DRAFT_533227	P167DRAFT_533227	ML119113.1	472965	473716	+	556	protein_coding	2	hypothetical protein	-
gene-P167DRAFT_569573	P167DRAFT_569573	ML119105.1	1405980	1407237	+	969	protein_coding	6	hypothetical protein	-
gene-P167DRAFT_604718	P167DRAFT_604718	ML119121.1	496376	500877	-	3674	protein_coding	8	alpha-1%2C4-glucan lyase	Glyco_hydro_31
gene-P167DRAFT_572251	P167DRAFT_572251	ML119117.1	215474	216051	-	399	protein_coding	2	hypothetical protein	-
gene-P167DRAFT_537267	P167DRAFT_537267	ML119139.1	508823	509603	+	519	protein_coding	2	histone-fold-containing protein	Histone
novel.122	-	ML119106.1	1184209	1186288	-	1874	-	8	- && - && -	-
gene-P167DRAFT_486802	P167DRAFT_486802	ML119124.1	684262	686044	+	1590	protein_coding	8	protein disulfide isomerase	-
gene-P167DRAFT_536115	P167DRAFT_536115	ML119130.1	522857	526224	+	3368	protein_coding	2	hypothetical protein	HLH
gene-P167DRAFT_548712	P167DRAFT_548712	ML119160.1	36344	37699	+	1056	protein_coding	8	GroES-like protein	ADH_N
gene-P167DRAFT_480021	P167DRAFT_480021	ML119107.1	387043	388976	+	1671	protein_coding	7	ATP-utilizing phosphoenolpyruvate carboxykinase	-
novel.1944	-	ML119159.1	112757	113882	+	960	-	8	- && - && -	-
gene-P167DRAFT_577132	P167DRAFT_577132	ML119151.1	62520	66230	+	1737	protein_coding	5	hypothetical protein	-
gene-P167DRAFT_579790	P167DRAFT_579790	ML119203.1	19659	19919	-	204	protein_coding	5	hypothetical protein	-
gene-P167DRAFT_558892	P167DRAFT_558892	ML119130.1	272436	276052	-	3223	protein_coding	8	Piwi-domain-containing protein	Piwi
gene-P167DRAFT_523195	P167DRAFT_523195	ML119129.1	368	828	-	461	protein_coding	8	SnodProt1	-
gene-P167DRAFT_484831	P167DRAFT_484831	ML119118.1	505214	505627	-	246	protein_coding	5	hypothetical protein	-
gene-P167DRAFT_575411	P167DRAFT_575411	ML119136.1	446995	449530	-	1527	protein_coding	2	aldehyde dehydrogenase-like protein	Aldedh
gene-P167DRAFT_550432	P167DRAFT_550432	ML119278.1	2808	3309	+	423	protein_coding	8	hypothetical protein	-
gene-P167DRAFT_479473	P167DRAFT_479473	ML119106.1	1187908	1188643	+	537	protein_coding	8	hypothetical protein	-
gene-P167DRAFT_603214	P167DRAFT_603214	ML119112.1	690836	692144	+	1242	protein_coding	3	hypothetical protein	-
gene-P167DRAFT_566880	P167DRAFT_566880	ML119146.1	281150	283622	-	2114	protein_coding	2	hypothetical protein	-
gene-P167DRAFT_540508	P167DRAFT_540508	ML119209.1	38400	39991	-	1423	protein_coding	4	Fasciclin-domain-containing protein	-
gene-P167DRAFT_535751	P167DRAFT_535751	ML119127.1	578887	579919	+	716	protein_coding	2	histone-fold-containing protein	-
gene-P167DRAFT_608764	P167DRAFT_608764	ML119164.1	142291	143896	+	1542	protein_coding	2	hypothetical protein	-
gene-P167DRAFT_539132	P167DRAFT_539132	ML119161.1	106250	107390	-	809	protein_coding	8	histone-fold-containing protein	Histone
gene-P167DRAFT_543955	P167DRAFT_543955	ML119118.1	690594	691280	+	567	protein_coding	2	hypothetical protein	-
gene-P167DRAFT_578119	P167DRAFT_578119	ML119161.1	108135	108879	+	417	protein_coding	8	histone-fold-containing protein	Histone
gene-P167DRAFT_570928	P167DRAFT_570928	ML119110.1	914463	918806	+	2715	protein_coding	2	hypothetical protein	-
gene-P167DRAFT_547022	P167DRAFT_547022	ML119141.1	236530	237108	-	579	protein_coding	8	hypothetical protein	-
gene-P167DRAFT_574167	P167DRAFT_574167	ML119128.1	110347	110877	+	531	protein_coding	7	HSP20-like chaperone	-
gene-P167DRAFT_541165	P167DRAFT_541165	ML119105.1	1288247	1290336	+	1731	protein_coding	7	phosphate permease	Sugar_tr
gene-P167DRAFT_540334	P167DRAFT_540334	ML119193.1	55362	56948	-	1459	protein_coding	8	hypothetical protein	-
gene-P167DRAFT_539126	P167DRAFT_539126	ML119161.1	88305	89682	-	1026	protein_coding	2	hypothetical protein	-
gene-P167DRAFT_238148	P167DRAFT_238148	ML119139.1	310289	312186	+	1492	protein_coding	8	hypothetical protein	-
novel.1233	-	ML119133.1	429112	433863	+	4626	-	8	- && Q7UPT7.2 RecName: Full=Deoxyribose-phosphate aldolase; Short=DERA; AltName: Full=2-deoxy-D-ribose 5-phosphate aldolase; AltName: Full=Phosphodeoxyriboaldolase; Short=Deoxyriboaldolase && -	-
gene-P167DRAFT_554357	P167DRAFT_554357	ML119142.1	51376	52859	-	1371	protein_coding	7	branched-chain amino acid aminotransferase II	-
gene-P167DRAFT_579710	P167DRAFT_579710	ML119198.1	77512	78371	+	582	protein_coding	2	hypothetical protein	Ras
gene-P167DRAFT_326203	P167DRAFT_326203	ML119156.1	85814	87150	-	1042	protein_coding	8	DUF1774-domain-containing protein	-
gene-P167DRAFT_535061	P167DRAFT_535061	ML119123.1	227627	231197	-	3198	protein_coding	2	hypothetical protein	ZZ
gene-P167DRAFT_544478	P167DRAFT_544478	ML119122.1	40037	43023	+	2619	protein_coding	6	galactose oxidase	-
gene-P167DRAFT_558860	P167DRAFT_558860	ML119130.1	17476	18181	+	640	protein_coding	6	hypothetical protein	-
novel.1239	-	ML119133.1	400467	402374	-	1671	-	6	- && - && -	-
gene-P167DRAFT_555657	P167DRAFT_555657	ML119175.1	104314	105722	-	300	protein_coding	7	putative thioredoxin	-
gene-P167DRAFT_540472	P167DRAFT_540472	ML119203.1	16791	18469	+	1383	protein_coding	8	cell division/GTP binding protein	GTP_CDC
gene-P167DRAFT_158333	P167DRAFT_158333	ML119128.1	183181	184447	+	1202	protein_coding	8	hypothetical protein	-
gene-P167DRAFT_605350	P167DRAFT_605350	ML119125.1	549625	551915	+	2013	protein_coding	8	hypothetical protein	-
gene-P167DRAFT_550221	P167DRAFT_550221	ML119212.1	21273	22830	-	411	protein_coding	4	hypothetical protein	-
gene-P167DRAFT_537206	P167DRAFT_537206	ML119139.1	240018	241375	+	1303	protein_coding	5	hypothetical protein	-
novel.1374	-	ML119137.1	488364	490409	-	1838	-	7	- && - && -	-
gene-P167DRAFT_564398	P167DRAFT_564398	ML119122.1	228434	229277	-	743	protein_coding	2	hypothetical protein	-
gene-P167DRAFT_609075	P167DRAFT_609075	ML119171.1	140290	142461	+	1721	protein_coding	5	hypothetical protein	-
gene-P167DRAFT_187740	P167DRAFT_187740	ML119133.1	334978	336189	-	1090	protein_coding	6	glyceraldehyde 3-phosphate dehydrogenase	-
gene-P167DRAFT_576286	P167DRAFT_576286	ML119143.1	140713	144779	-	3660	protein_coding	2	hypothetical protein	-
gene-P167DRAFT_535785	P167DRAFT_535785	ML119128.1	22099	24349	+	1879	protein_coding	8	Septin	GTP_CDC
gene-P167DRAFT_479438	P167DRAFT_479438	ML119106.1	99810	100826	-	1017	protein_coding	2	hypothetical protein	-
gene-P167DRAFT_488093	P167DRAFT_488093	ML119130.1	482957	483813	+	618	protein_coding	5	ubiquitin-domain-containing protein	ubiquitin
gene-P167DRAFT_536221	P167DRAFT_536221	ML119131.1	557316	560048	+	2457	protein_coding	7	glucosamine-fructose-6-phosphate aminotransferase	SIS
gene-P167DRAFT_554148	P167DRAFT_554148	ML119138.1	65954	67019	-	573	protein_coding	6	hypothetical protein	-
gene-P167DRAFT_552571	P167DRAFT_552571	ML119118.1	440123	441693	+	1203	protein_coding	7	N-terminal nucleophile aminohydrolase	Asparaginase_2
gene-P167DRAFT_480010	P167DRAFT_480010	ML119107.1	205158	206830	+	1557	protein_coding	5	putative MFS monosaccharide transporter	Sugar_tr
gene-P167DRAFT_528800	P167DRAFT_528800	ML119165.1	153333	154456	+	735	protein_coding	7	cytochrome c	-
gene-P167DRAFT_540505	P167DRAFT_540505	ML119209.1	30167	31851	+	1537	protein_coding	6	hypothetical protein	-
gene-P167DRAFT_554337	P167DRAFT_554337	ML119140.1	465507	467567	+	1191	protein_coding	2	hypothetical protein	bZIP_2
gene-P167DRAFT_536493	P167DRAFT_536493	ML119133.1	546396	548657	+	2081	protein_coding	7	MFS general substrate transporter	Sugar_tr
gene-P167DRAFT_480371	P167DRAFT_480371	ML119107.1	1074900	1075537	+	483	protein_coding	1	hypothetical protein	-
gene-P167DRAFT_554953	P167DRAFT_554953	ML119152.1	352048	352897	+	345	protein_coding	2	eukaryotic translation initiation factor SUI1	SUI1
gene-P167DRAFT_481756	P167DRAFT_481756	ML119110.1	572120	574304	-	1878	protein_coding	7	hypothetical protein	Aa_trans
gene-P167DRAFT_534488	P167DRAFT_534488	ML119120.1	63794	67960	-	3843	protein_coding	7	Na(+)/Li(+)-exporting P-type ATPase	E1-E2_ATPase
gene-P167DRAFT_533989	P167DRAFT_533989	ML119117.1	361071	362493	-	1259	protein_coding	6	hypothetical protein	-
gene-P167DRAFT_494862	P167DRAFT_494862	ML119170.1	104779	106830	+	1677	protein_coding	7	Phosphoglucomutase%2C first 3 domain-containing protein	PGM_PMM_III
gene-P167DRAFT_545140	P167DRAFT_545140	ML119126.1	175366	177202	+	1776	protein_coding	3	hypothetical protein	-
gene-P167DRAFT_574539	P167DRAFT_574539	ML119130.1	198423	198758	-	174	protein_coding	8	UPF0057-domain-containing protein	-
gene-P167DRAFT_320802	P167DRAFT_320802	ML119154.1	176686	177901	+	1138	protein_coding	6	hypothetical protein	-
gene-P167DRAFT_500546	P167DRAFT_500546	ML119109.1	700627	702426	+	1478	protein_coding	8	TPT-domain-containing protein	-
gene-P167DRAFT_491026	P167DRAFT_491026	ML119143.1	458317	459842	+	1125	protein_coding	8	septin	GTP_CDC
gene-P167DRAFT_574789	P167DRAFT_574789	ML119132.1	81721	84198	-	2136	protein_coding	7	Endopolyphosphatase	Metallophos
gene-P167DRAFT_490270	P167DRAFT_490270	ML119139.1	507219	507548	-	264	protein_coding	8	histone H4	-
gene-P167DRAFT_559216	P167DRAFT_559216	ML119135.1	314133	315847	+	1293	protein_coding	5	2-epi-5-epi-valiolone synthase	-
gene-P167DRAFT_488312	P167DRAFT_488312	ML119131.1	521591	522578	-	816	protein_coding	3	hypothetical protein	-
gene-P167DRAFT_579624	P167DRAFT_579624	ML119195.1	108081	108798	+	615	protein_coding	6	hypothetical protein	-
gene-P167DRAFT_602228	P167DRAFT_602228	ML119107.1	1332219	1334058	+	1770	protein_coding	6	hypothetical protein	-
gene-P167DRAFT_592136	P167DRAFT_592136	ML119142.1	324136	325530	+	813	protein_coding	8	nucleic acid-binding protein	-
gene-P167DRAFT_527763	P167DRAFT_527763	ML119156.1	68384	69437	+	994	protein_coding	3	hypothetical protein	-
gene-P167DRAFT_565330	P167DRAFT_565330	ML119130.1	222287	224784	-	2370	protein_coding	3	hypothetical protein	-
gene-P167DRAFT_576948	P167DRAFT_576948	ML119149.1	56704	59525	-	2673	protein_coding	8	hypothetical protein	-
gene-P167DRAFT_552733	P167DRAFT_552733	ML119120.1	56244	58675	+	2085	protein_coding	2	acetyl-CoA synthetase-like protein	AMP-binding
gene-P167DRAFT_488814	P167DRAFT_488814	ML119133.1	31966	35286	-	2613	protein_coding	6	glycosyl transferase	-
gene-P167DRAFT_59677	P167DRAFT_59677	ML119117.1	754660	756546	-	1791	protein_coding	6	hypothetical protein	-
gene-P167DRAFT_606047	P167DRAFT_606047	ML119132.1	184052	184665	+	480	protein_coding	2	protein translocase SEC6	-
gene-P167DRAFT_543253	P167DRAFT_543253	ML119114.1	839575	839907	+	333	protein_coding	6	hypothetical protein	-
gene-P167DRAFT_496043	P167DRAFT_496043	ML119189.1	133511	134195	-	561	protein_coding	7	hypothetical protein	-
gene-P167DRAFT_534765	P167DRAFT_534765	ML119121.1	423047	423737	-	691	protein_coding	8	hypothetical protein	-
gene-P167DRAFT_491232	P167DRAFT_491232	ML119144.1	131159	133161	-	1938	protein_coding	2	tetrapyrrole biosynthesis%2C 5-aminolevulinic acid synthase	Aminotran_1_2
gene-P167DRAFT_567857	P167DRAFT_567857	ML119161.1	306186	308397	+	2153	protein_coding	2	Prenylcysteine oxidase	-
gene-P167DRAFT_389082	P167DRAFT_389082	ML119175.1	42075	46210	-	3664	protein_coding	1	ubiquitin-activating enzyme E1	-
gene-P167DRAFT_507756	P167DRAFT_507756	ML119135.1	104693	107138	-	2308	protein_coding	8	glycoside hydrolase/deacetylase	Polysacc_deac_1
gene-P167DRAFT_509387	P167DRAFT_509387	ML119143.1	373785	375014	+	1101	protein_coding	7	PQ-loop-domain-containing protein	-
gene-P167DRAFT_577091	P167DRAFT_577091	ML119150.1	267818	270400	+	2583	protein_coding	7	hypothetical protein	-
gene-P167DRAFT_570994	P167DRAFT_570994	ML119111.1	265358	266002	-	540	protein_coding	1	hypothetical protein	-
gene-P167DRAFT_538399	P167DRAFT_538399	ML119151.1	254343	255679	+	1185	protein_coding	2	hypothetical protein	-
gene-P167DRAFT_500533	P167DRAFT_500533	ML119109.1	660004	663210	+	2947	protein_coding	2	elongation factor 2	GTP_EFTU
gene-P167DRAFT_546183	P167DRAFT_546183	ML119134.1	231088	232050	-	909	protein_coding	8	hypothetical protein	-
gene-P167DRAFT_551483	P167DRAFT_551483	ML119109.1	345647	346682	+	906	protein_coding	8	zincin	-
gene-P167DRAFT_530637	P167DRAFT_530637	ML119219.1	4245	6308	+	1308	protein_coding	2	RNA-binding domain-containing protein	RRM_1
gene-P167DRAFT_538152	P167DRAFT_538152	ML119148.1	305281	306100	-	820	protein_coding	8	cytidine deaminase-like protein	-
gene-P167DRAFT_553111	P167DRAFT_553111	ML119123.1	317997	318485	-	489	protein_coding	7	hypothetical protein	-
gene-P167DRAFT_549080	P167DRAFT_549080	ML119165.1	216635	221183	+	3180	protein_coding	2	hypothetical protein	-
gene-P167DRAFT_557615	P167DRAFT_557615	ML119116.1	133809	136158	-	2099	protein_coding	5	glutamate decarboxylase	-
gene-P167DRAFT_554331	P167DRAFT_554331	ML119140.1	409948	411406	+	1320	protein_coding	5	hypothetical protein	-
gene-P167DRAFT_492043	P167DRAFT_492043	ML119149.1	363787	366156	-	1905	protein_coding	7	MFS general substrate transporter	MFS_1
gene-P167DRAFT_486386	P167DRAFT_486386	ML119123.1	562024	563544	-	1335	protein_coding	5	MFS general substrate transporter	MFS_1
gene-P167DRAFT_604366	P167DRAFT_604366	ML119119.1	410718	413486	-	2229	protein_coding	8	hypothetical protein	-
gene-P167DRAFT_606926	P167DRAFT_606926	ML119140.1	121218	124281	-	3064	protein_coding	8	hypothetical protein	RVT_1
gene-P167DRAFT_480920	P167DRAFT_480920	ML119108.1	663262	666690	-	3108	protein_coding	6	NAD-dependent glutamate dehydrogenase	-
gene-P167DRAFT_572029	P167DRAFT_572029	ML119116.1	216911	218857	+	1881	protein_coding	7	hypothetical protein	-
gene-P167DRAFT_577020	P167DRAFT_577020	ML119149.1	348997	350961	+	1770	protein_coding	2	PTR2-domain-containing protein	-
gene-P167DRAFT_495138	P167DRAFT_495138	ML119174.1	34728	35934	+	1023	protein_coding	7	arginase	-
gene-P167DRAFT_546797	P167DRAFT_546797	ML119139.1	203838	204495	-	360	protein_coding	7	hypothetical protein	-
gene-P167DRAFT_548209	P167DRAFT_548209	ML119153.1	294931	295356	+	321	protein_coding	5	hypothetical protein	-
gene-P167DRAFT_533001	P167DRAFT_533001	ML119112.1	364755	366492	+	1200	protein_coding	4	glyceraldehyde 3-phosphate dehydrogenase	-
gene-P167DRAFT_550692	P167DRAFT_550692	ML119105.1	423015	424870	+	1707	protein_coding	8	endoplasmic oxidoreductin	-
gene-P167DRAFT_486890	P167DRAFT_486890	ML119125.1	469863	471652	-	1422	protein_coding	2	bifunctional 6-phosphofructo-2-kinase/fructose-2%2C6-bisphosphate 2-phosphatase	-
gene-P167DRAFT_607233	P167DRAFT_607233	ML119143.1	303641	304821	-	1059	protein_coding	6	hypothetical protein	-
gene-P167DRAFT_536577	P167DRAFT_536577	ML119134.1	429170	432975	-	3806	protein_coding	2	hypothetical protein	-
gene-P167DRAFT_544292	P167DRAFT_544292	ML119120.1	633962	634870	-	840	protein_coding	6	hypothetical protein	BTB
gene-P167DRAFT_494315	P167DRAFT_494315	ML119165.1	181666	182835	-	1056	protein_coding	6	nucleotide-diphospho-sugar transferase	Glyco_transf_8
gene-P167DRAFT_503919	P167DRAFT_503919	ML119119.1	183917	186250	+	2152	protein_coding	5	P-loop containing nucleoside triphosphate hydrolase protein	AAA
gene-P167DRAFT_570454	P167DRAFT_570454	ML119108.1	894589	899575	+	4470	protein_coding	2	tricalbin	C2
gene-P167DRAFT_574249	P167DRAFT_574249	ML119128.1	416673	420518	-	3234	protein_coding	6	LuxS/MPP-like metallohydrolase	-
gene-P167DRAFT_538210	P167DRAFT_538210	ML119149.1	82843	84640	-	1586	protein_coding	5	sphingolipid fatty acid hydroxylase	-
gene-P167DRAFT_552561	P167DRAFT_552561	ML119118.1	398464	399933	-	1053	protein_coding	8	CBS-domain-containing protein	CBS
gene-P167DRAFT_177146	P167DRAFT_177146	ML119131.1	548811	550197	-	1069	protein_coding	6	hypothetical protein	-
gene-P167DRAFT_608976	P167DRAFT_608976	ML119169.1	2870	5639	+	2718	protein_coding	6	hypothetical protein	-
gene-P167DRAFT_542461	P167DRAFT_542461	ML119110.1	850717	852198	-	1386	protein_coding	2	FAD dependent oxidoreductase	DAO
gene-P167DRAFT_534431	P167DRAFT_534431	ML119119.1	588336	589333	-	653	protein_coding	8	hypothetical protein	RRM_1
gene-P167DRAFT_570855	P167DRAFT_570855	ML119110.1	559808	560977	+	1119	protein_coding	6	hypothetical protein	-
gene-P167DRAFT_543632	P167DRAFT_543632	ML119117.1	87609	88749	+	1035	protein_coding	5	hypothetical protein	-
gene-P167DRAFT_573624	P167DRAFT_573624	ML119124.1	531603	534006	+	2061	protein_coding	2	hypothetical protein	-
gene-P167DRAFT_538932	P167DRAFT_538932	ML119157.1	287179	289925	+	2197	protein_coding	2	zf-PARP-domain-containing protein	-
gene-P167DRAFT_589659	P167DRAFT_589659	ML119107.1	194540	196240	-	1343	protein_coding	6	NAD(P)-binding protein	adh_short
gene-P167DRAFT_489118	P167DRAFT_489118	ML119135.1	228166	229711	+	1482	protein_coding	2	kinase-like protein	Pkinase
gene-P167DRAFT_518663	P167DRAFT_518663	ML119113.1	621053	624489	+	2991	protein_coding	2	cobalamin-independent methionine synthase	-
gene-P167DRAFT_524042	P167DRAFT_524042	ML119133.1	554511	557210	+	2407	protein_coding	1	zincin	Peptidase_M3
gene-P167DRAFT_547686	P167DRAFT_547686	ML119147.1	269200	271892	+	2496	protein_coding	6	hypothetical protein	-
gene-P167DRAFT_494051	P167DRAFT_494051	ML119163.1	46221	47803	+	1458	protein_coding	1	aminopeptidase I	Peptidase_M18
gene-P167DRAFT_566414	P167DRAFT_566414	ML119141.1	183883	184499	+	555	protein_coding	5	hypothetical protein	-
gene-P167DRAFT_564189	P167DRAFT_564189	ML119120.1	590360	591502	+	765	protein_coding	8	hypothetical protein	-
gene-P167DRAFT_554576	P167DRAFT_554576	ML119144.1	449933	451776	-	1323	protein_coding	2	protein phosphatase	PP2C
gene-P167DRAFT_606944	P167DRAFT_606944	ML119140.1	191248	192109	+	814	protein_coding	2	hypothetical protein	-
gene-P167DRAFT_536880	P167DRAFT_536880	ML119137.1	79104	81823	-	1906	protein_coding	6	enolase	-
gene-P167DRAFT_532197	P167DRAFT_532197	ML119108.1	695821	697553	+	1244	protein_coding	7	mitochondrial carrier	Mito_carr
gene-P167DRAFT_569017	P167DRAFT_569017	ML119231.1	26491	29049	+	2079	protein_coding	8	hypothetical protein	-
gene-P167DRAFT_503584	P167DRAFT_503584	ML119118.1	284498	287453	+	2790	protein_coding	2	glycoside hydrolase	-
gene-P167DRAFT_532331	P167DRAFT_532331	ML119109.1	330824	332575	+	1164	protein_coding	2	ARF/SAR superfamily	Arf
gene-P167DRAFT_496131	P167DRAFT_496131	ML119192.1	4787	7034	+	1764	protein_coding	2	actin-like ATPase domain-containing protein	HSP70
gene-P167DRAFT_564316	P167DRAFT_564316	ML119121.1	471274	473838	+	2444	protein_coding	6	hypothetical protein	-
gene-P167DRAFT_503193	P167DRAFT_503193	ML119117.1	55735	60408	+	3898	protein_coding	2	hypothetical protein	-
gene-P167DRAFT_536270	P167DRAFT_536270	ML119132.1	121158	123606	-	2075	protein_coding	2	kinase-like protein	Choline_kinase
gene-P167DRAFT_507313	P167DRAFT_507313	ML119133.1	6419	9498	+	2782	protein_coding	8	hypothetical protein	-
gene-P167DRAFT_576249	P167DRAFT_576249	ML119143.1	22594	23678	+	909	protein_coding	6	family 17 glycoside hydrolase	Glyco_hydro_17
gene-P167DRAFT_349209	P167DRAFT_349209	ML119110.1	399680	403383	-	3264	protein_coding	2	ARM repeat-containing protein	PUF
gene-P167DRAFT_605731	P167DRAFT_605731	ML119128.1	500983	504056	+	2850	protein_coding	8	exo-beta-1%2C3-glucanase	-
gene-P167DRAFT_561688	P167DRAFT_561688	ML119106.1	1170097	1173477	+	2708	protein_coding	5	hypothetical protein	-
gene-P167DRAFT_545487	P167DRAFT_545487	ML119128.1	514598	516473	+	1491	protein_coding	2	hypothetical protein	-
gene-P167DRAFT_380411	P167DRAFT_380411	ML119111.1	353713	355685	+	1784	protein_coding	2	hypothetical protein	RRM_1
gene-P167DRAFT_542329	P167DRAFT_542329	ML119110.1	230300	232032	-	1374	protein_coding	4	eEF1-gamma domain-containing protein	GST_C
gene-P167DRAFT_549344	P167DRAFT_549344	ML119172.1	8622	11675	-	2892	protein_coding	2	hypothetical protein	Fungal_trans
gene-P167DRAFT_560380	P167DRAFT_560380	ML119157.1	311810	315379	+	3267	protein_coding	6	Het-C-domain-containing protein	-
gene-P167DRAFT_540717	P167DRAFT_540717	ML119282.1	2769	4937	-	2028	protein_coding	8	hypothetical protein	-
gene-P167DRAFT_484958	P167DRAFT_484958	ML119119.1	439946	442010	+	1743	protein_coding	8	DUF1716-domain-containing protein	-
gene-P167DRAFT_227872	P167DRAFT_227872	ML119137.1	271854	273691	+	1588	protein_coding	2	hypothetical protein	-
gene-P167DRAFT_588911	P167DRAFT_588911	ML119131.1	224471	226537	+	2067	protein_coding	6	hypothetical protein	-
gene-P167DRAFT_607575	P167DRAFT_607575	ML119146.1	406831	408213	-	1093	protein_coding	2	hypothetical protein	-
gene-P167DRAFT_534724	P167DRAFT_534724	ML119121.1	299675	301117	-	1121	protein_coding	8	receptor-associated protein	-
gene-P167DRAFT_573316	P167DRAFT_573316	ML119122.1	736531	739212	+	1767	protein_coding	8	hypothetical protein	Peptidase_S28
gene-P167DRAFT_494723	P167DRAFT_494723	ML119169.1	88462	89121	+	660	protein_coding	5	hypothetical protein	-
gene-P167DRAFT_515330	P167DRAFT_515330	ML119106.1	35841	38756	-	2802	protein_coding	2	hypothetical protein	GATase
gene-P167DRAFT_561993	P167DRAFT_561993	ML119107.1	1234242	1234841	-	534	protein_coding	8	Cyanovirin-N	-
gene-P167DRAFT_574696	P167DRAFT_574696	ML119131.1	253368	254815	+	1371	protein_coding	6	hypothetical protein	-
gene-P167DRAFT_323581	P167DRAFT_323581	ML119155.1	108307	112951	-	3845	protein_coding	7	GDPD-domain-containing protein	SPX
gene-P167DRAFT_1773	P167DRAFT_1773	ML119105.1	180407	182217	+	1644	protein_coding	8	hypothetical protein	-
gene-P167DRAFT_533059	P167DRAFT_533059	ML119112.1	595507	599641	+	3612	protein_coding	2	6-phosphofructokinase	PFK
gene-P167DRAFT_526023	P167DRAFT_526023	ML119144.1	280840	284817	-	3780	protein_coding	4	hypothetical protein	-
gene-P167DRAFT_539328	P167DRAFT_539328	ML119164.1	224681	226699	+	1844	protein_coding	6	Homogentisate 1%2C2-dioxygenase	-
gene-P167DRAFT_576362	P167DRAFT_576362	ML119143.1	450835	453779	-	2289	protein_coding	6	PFU-domain-containing protein	WD40
novel.2390	-	ML119202.1	7448	10807	-	3266	-	4	- && - && -	-
gene-P167DRAFT_573471	P167DRAFT_573471	ML119123.1	611766	613212	+	1239	protein_coding	7	FAD/NAD(P)-binding domain-containing protein	FAD_binding_3
gene-P167DRAFT_538675	P167DRAFT_538675	ML119154.1	230252	232315	+	1767	protein_coding	2	WD40 repeat-like protein	-
gene-P167DRAFT_576153	P167DRAFT_576153	ML119142.1	184380	188105	+	3726	protein_coding	7	hypothetical protein	-
gene-P167DRAFT_333251	P167DRAFT_333251	ML119159.1	100152	102193	-	1626	protein_coding	5	hypothetical protein	-
gene-P167DRAFT_537344	P167DRAFT_537344	ML119140.1	340154	342764	-	2099	protein_coding	6	beta-1 and beta-2 tubulin	Tubulin
gene-P167DRAFT_478657	P167DRAFT_478657	ML119105.1	1420141	1421941	-	1530	protein_coding	7	cytochrome P450	p450
gene-P167DRAFT_495303	P167DRAFT_495303	ML119175.1	46642	47287	-	465	protein_coding	8	UPF0057-domain-containing protein	-
gene-P167DRAFT_526601	P167DRAFT_526601	ML119148.1	54436	56071	+	1572	protein_coding	5	hypothetical protein	-
gene-P167DRAFT_484638	P167DRAFT_484638	ML119118.1	770244	772196	+	1512	protein_coding	4	glucose-6-phosphate dehydrogenase	G6PD_C
gene-P167DRAFT_548622	P167DRAFT_548622	ML119158.1	295033	296319	+	1287	protein_coding	6	hypothetical protein	-
novel.1230	-	ML119133.1	15025	16575	+	1330	-	5	- && - && -	-
gene-P167DRAFT_608239	P167DRAFT_608239	ML119155.1	274197	276475	+	2083	protein_coding	4	aldehyde dehydrogenase	Aldedh
gene-P167DRAFT_533186	P167DRAFT_533186	ML119113.1	282264	283363	+	866	protein_coding	7	glutaredoxin	-
gene-P167DRAFT_534844	P167DRAFT_534844	ML119122.1	95951	101020	+	3974	protein_coding	2	ras GEF	-
gene-P167DRAFT_533406	P167DRAFT_533406	ML119114.1	400437	403358	+	2461	protein_coding	4	glycoside hydrolase	-
gene-P167DRAFT_505077	P167DRAFT_505077	ML119122.1	722382	724277	+	1468	protein_coding	5	Allantoicase	-
gene-P167DRAFT_469172	P167DRAFT_469172	ML119197.1	74518	76458	-	1488	protein_coding	8	hypothetical protein	-
gene-P167DRAFT_602985	P167DRAFT_602985	ML119111.1	621738	623152	-	1184	protein_coding	8	translation initiation factor eIF4e	-
gene-P167DRAFT_537332	P167DRAFT_537332	ML119140.1	291407	293780	+	2125	protein_coding	6	delta-1-pyrroline-5-carboxylate dehydrogenase 1	Aldedh
gene-P167DRAFT_602596	P167DRAFT_602596	ML119109.1	705416	708750	-	2982	protein_coding	6	hypothetical protein	-
gene-P167DRAFT_481104	P167DRAFT_481104	ML119109.1	443924	445110	+	1065	protein_coding	8	hypothetical protein	-
gene-P167DRAFT_551887	P167DRAFT_551887	ML119112.1	260598	263235	+	2235	protein_coding	1	ARM repeat-containing protein	-
gene-P167DRAFT_396723	P167DRAFT_396723	ML119179.1	19688	22316	-	2314	protein_coding	2	STE-domain-containing protein	STE
gene-P167DRAFT_538428	P167DRAFT_538428	ML119151.1	366033	367088	+	942	protein_coding	4	superoxide dismutase	-
gene-P167DRAFT_605439	P167DRAFT_605439	ML119126.1	370413	372111	+	1459	protein_coding	1	DUF1000-domain-containing protein	-
gene-P167DRAFT_528888	P167DRAFT_528888	ML119166.1	159423	161466	+	1551	protein_coding	7	indoleamine 2%2C3-dioxygenase gamma type	-
gene-P167DRAFT_569755	P167DRAFT_569755	ML119106.1	717767	724692	+	6057	protein_coding	2	hypothetical protein	-
gene-P167DRAFT_577503	P167DRAFT_577503	ML119154.1	187590	191097	-	3159	protein_coding	4	hypothetical protein	RRM_1
gene-P167DRAFT_575738	P167DRAFT_575738	ML119139.1	55027	57147	-	2121	protein_coding	6	hypothetical protein	-
gene-P167DRAFT_520238	P167DRAFT_520238	ML119118.1	441831	443997	-	1500	protein_coding	7	transcription factor Tfb4	-
gene-P167DRAFT_488927	P167DRAFT_488927	ML119134.1	282793	283219	-	366	protein_coding	2	hypothetical protein	HMG_box
gene-P167DRAFT_479995	P167DRAFT_479995	ML119107.1	1310340	1314988	+	4233	protein_coding	2	RNB-domain-containing protein	RNB
gene-P167DRAFT_482095	P167DRAFT_482095	ML119111.1	734299	735734	+	1359	protein_coding	2	hypothetical protein	-
gene-P167DRAFT_567834	P167DRAFT_567834	ML119161.1	173542	175679	-	2056	protein_coding	7	hypothetical protein	-
gene-P167DRAFT_578525	P167DRAFT_578525	ML119167.1	103204	103662	+	246	protein_coding	2	hypothetical protein	-
gene-P167DRAFT_608224	P167DRAFT_608224	ML119155.1	171353	173724	-	1147	protein_coding	2	RNA-binding domain-containing protein	RRM_1
gene-P167DRAFT_577117	P167DRAFT_577117	ML119150.1	392090	394528	+	2439	protein_coding	4	hypothetical protein	-
gene-P167DRAFT_569368	P167DRAFT_569368	ML119105.1	566342	569802	+	3216	protein_coding	2	hypothetical protein	CNH
gene-P167DRAFT_481113	P167DRAFT_481113	ML119109.1	539093	541361	+	1938	protein_coding	2	hypothetical protein	-
gene-P167DRAFT_488708	P167DRAFT_488708	ML119133.1	44495	46012	+	1050	protein_coding	2	mitogen-activated protein kinase HOG1	Pkinase
gene-P167DRAFT_534410	P167DRAFT_534410	ML119119.1	512170	513078	-	590	protein_coding	8	Pre protein translocase Sec Sec61-beta subunit	-
gene-P167DRAFT_550962	P167DRAFT_550962	ML119106.1	608312	609935	+	1197	protein_coding	2	glycoside hydrolase	-
gene-P167DRAFT_578788	P167DRAFT_578788	ML119172.1	87848	88369	-	468	protein_coding	6	hypothetical protein	-
gene-P167DRAFT_553183	P167DRAFT_553183	ML119124.1	193756	195702	+	1773	protein_coding	8	auxin efflux carrier	-
gene-P167DRAFT_480123	P167DRAFT_480123	ML119107.1	1266717	1271504	+	4563	protein_coding	2	hypothetical protein	-
gene-P167DRAFT_58267	P167DRAFT_58267	ML119117.1	581406	582284	+	702	protein_coding	6	iron copper transporter	-
gene-P167DRAFT_491048	P167DRAFT_491048	ML119143.1	454366	455662	+	990	protein_coding	6	WD40 repeat-like protein	WD40
gene-P167DRAFT_333655	P167DRAFT_333655	ML119159.1	145903	146569	+	667	protein_coding	5	hypothetical protein	-
gene-P167DRAFT_520705	P167DRAFT_520705	ML119120.1	5814	7708	+	1494	protein_coding	2	rab GTPase activator	-
gene-P167DRAFT_306118	P167DRAFT_306118	ML119152.1	376660	377490	+	742	protein_coding	5	hypothetical protein	-
gene-P167DRAFT_545518	P167DRAFT_545518	ML119129.1	39650	41340	+	1197	protein_coding	8	hypothetical protein	-
gene-P167DRAFT_538708	P167DRAFT_538708	ML119155.1	39698	42501	+	2537	protein_coding	5	N-acetylated-alpha-linked acidic dipeptidase-like protein 2	TFR_dimer
gene-P167DRAFT_546913	P167DRAFT_546913	ML119140.1	280493	284752	+	3957	protein_coding	8	calcium-translocating P-type ATPase	Cation_ATPase_C
gene-P167DRAFT_537605	P167DRAFT_537605	ML119143.1	261817	264110	-	2055	protein_coding	8	SE-domain-containing protein	-
gene-P167DRAFT_541353	P167DRAFT_541353	ML119106.1	741182	741974	+	654	protein_coding	2	carbonic anhydrase	-
gene-P167DRAFT_570803	P167DRAFT_570803	ML119110.1	322910	325438	+	2529	protein_coding	2	hypothetical protein	Response_reg
gene-P167DRAFT_66149	P167DRAFT_66149	ML119118.1	433728	435948	-	1781	protein_coding	8	Pkinase-domain-containing protein	Pkinase
gene-P167DRAFT_605437	P167DRAFT_605437	ML119126.1	354428	356808	-	2186	protein_coding	8	Rap30/74 interaction domain-containing protein	-
gene-P167DRAFT_507232	P167DRAFT_507232	ML119132.1	196362	203524	+	6635	protein_coding	1	hypothetical protein	-
gene-P167DRAFT_517130	P167DRAFT_517130	ML119109.1	579103	581605	-	2256	protein_coding	7	4-aminobutyrate aminotransferase	Aminotran_3
gene-P167DRAFT_528739	P167DRAFT_528739	ML119165.1	8899	10780	+	1531	protein_coding	6	3-deoxy-7-phosphoheptulonate synthase	-
gene-P167DRAFT_559410	P167DRAFT_559410	ML119138.1	216129	218713	-	2535	protein_coding	4	lysophospholipase	-
gene-P167DRAFT_543452	P167DRAFT_543452	ML119116.1	164226	168491	-	3600	protein_coding	1	Pkinase-domain-containing protein	Pkinase
gene-P167DRAFT_604947	P167DRAFT_604947	ML119123.1	126543	128445	-	1717	protein_coding	6	hypothetical protein	-
gene-P167DRAFT_240342	P167DRAFT_240342	ML119140.1	149801	151448	-	1648	protein_coding	2	hypothetical protein	-
gene-P167DRAFT_545777	P167DRAFT_545777	ML119130.1	595971	597624	-	1335	protein_coding	8	hypothetical protein	-
gene-P167DRAFT_534502	P167DRAFT_534502	ML119120.1	128134	130085	-	1751	protein_coding	4	hypothetical protein	-
gene-P167DRAFT_248715	P167DRAFT_248715	ML119142.1	254872	256962	-	1481	protein_coding	7	hypothetical protein	-
gene-P167DRAFT_318605	P167DRAFT_318605	ML119109.1	908374	910453	+	2014	protein_coding	5	hypothetical protein	-
gene-P167DRAFT_204539	P167DRAFT_204539	ML119107.1	1195183	1197142	+	1704	protein_coding	6	hypothetical protein	-
gene-P167DRAFT_481461	P167DRAFT_481461	ML119110.1	462516	465083	+	1878	protein_coding	2	WD40 repeat-like protein	WD40
gene-P167DRAFT_32775	P167DRAFT_32775	ML119115.1	551849	553594	-	1697	protein_coding	8	hypothetical protein	-
gene-P167DRAFT_96160	P167DRAFT_96160	ML119121.1	426932	429126	-	1685	protein_coding	2	hypothetical protein	FYVE
gene-P167DRAFT_577633	P167DRAFT_577633	ML119155.1	372024	377730	+	5229	protein_coding	8	kinesin-domain-containing protein	Kinesin
gene-P167DRAFT_490374	P167DRAFT_490374	ML119140.1	495153	499019	+	3303	protein_coding	7	hypothetical protein	Sulfate_transp
gene-P167DRAFT_528778	P167DRAFT_528778	ML119165.1	85383	86589	-	990	protein_coding	2	hypothetical protein	-
gene-P167DRAFT_523978	P167DRAFT_523978	ML119133.1	339307	342330	-	2706	protein_coding	4	heat shock protein 70	HSP70
gene-P167DRAFT_511238	P167DRAFT_511238	ML119155.1	261620	266697	+	5004	protein_coding	2	SAICAR synthase-like protein	-
gene-P167DRAFT_547902	P167DRAFT_547902	ML119150.1	98450	100398	-	1575	protein_coding	2	RGS-domain-containing protein	RGS
gene-P167DRAFT_538008	P167DRAFT_538008	ML119147.1	70656	71153	-	498	protein_coding	1	hypothetical protein	-
gene-P167DRAFT_544300	P167DRAFT_544300	ML119120.1	658925	660116	-	933	protein_coding	5	hypothetical protein	-
gene-P167DRAFT_573109	P167DRAFT_573109	ML119121.1	614972	616436	+	1335	protein_coding	8	hypothetical protein	-
gene-P167DRAFT_532142	P167DRAFT_532142	ML119108.1	449438	452588	+	2783	protein_coding	6	autophagy ubiquitin-activating enzyme ApgG	-
gene-P167DRAFT_470072	P167DRAFT_470072	ML119124.1	110002	110476	-	414	protein_coding	2	hypothetical protein	-
gene-P167DRAFT_466025	P167DRAFT_466025	ML119166.1	10844	12570	-	1581	protein_coding	7	hypothetical protein	-
gene-P167DRAFT_552996	P167DRAFT_552996	ML119122.1	409417	411019	-	1344	protein_coding	6	saccharopine dehydrogenase	Saccharop_dh
gene-P167DRAFT_605587	P167DRAFT_605587	ML119127.1	569251	574002	-	4507	protein_coding	5	hypothetical protein	Mito_carr
gene-P167DRAFT_579599	P167DRAFT_579599	ML119194.1	78419	80274	+	1737	protein_coding	6	hypothetical protein	-
gene-P167DRAFT_552938	P167DRAFT_552938	ML119122.1	21549	24006	+	2268	protein_coding	2	OPT superfamily oligopeptide transporter	OPT
gene-P167DRAFT_546874	P167DRAFT_546874	ML119140.1	108167	110074	-	1428	protein_coding	5	MFS general substrate transporter	MFS_1
gene-P167DRAFT_133051	P167DRAFT_133051	ML119124.1	197890	199766	+	1689	protein_coding	7	kinase-like protein	Choline_kinase
gene-P167DRAFT_533459	P167DRAFT_533459	ML119114.1	642328	644672	-	1861	protein_coding	8	hypothetical protein	-
gene-P167DRAFT_575675	P167DRAFT_575675	ML119138.1	412394	420212	+	7068	protein_coding	2	FAT-domain-containing protein	PI3_PI4_kinase
gene-P167DRAFT_560847	P167DRAFT_560847	ML119177.1	44946	46425	-	1214	protein_coding	6	hypothetical protein	-
gene-P167DRAFT_481221	P167DRAFT_481221	ML119109.1	636576	638225	-	1464	protein_coding	7	MFS general substrate transporter	MFS_1
gene-P167DRAFT_540284	P167DRAFT_540284	ML119190.1	73331	75535	+	1766	protein_coding	2	hypothetical protein	-
gene-P167DRAFT_588478	P167DRAFT_588478	ML119129.1	303783	305405	+	1623	protein_coding	8	hypothetical protein	-
gene-P167DRAFT_566634	P167DRAFT_566634	ML119143.1	447058	448717	-	1475	protein_coding	7	putative inositol oxygenase	-
gene-P167DRAFT_553576	P167DRAFT_553576	ML119128.1	544292	545128	-	837	protein_coding	5	hypothetical protein	-
gene-P167DRAFT_528714	P167DRAFT_528714	ML119164.1	239064	242596	+	2645	protein_coding	2	hypothetical protein	Amino_oxidase
gene-P167DRAFT_483381	P167DRAFT_483381	ML119114.1	697541	698635	-	846	protein_coding	8	histone deposition protein Asf1	-
gene-P167DRAFT_351531	P167DRAFT_351531	ML119110.1	528053	529986	+	1867	protein_coding	2	hypothetical protein	-
gene-P167DRAFT_529324	P167DRAFT_529324	ML119172.1	59303	59658	+	284	protein_coding	6	hypothetical protein	-
gene-P167DRAFT_532496	P167DRAFT_532496	ML119110.1	83541	85586	-	1779	protein_coding	8	hypothetical protein	-
gene-P167DRAFT_490826	P167DRAFT_490826	ML119142.1	266793	267914	-	816	protein_coding	1	hypothetical protein	RRM_1
gene-P167DRAFT_573726	P167DRAFT_573726	ML119125.1	196309	198674	+	2247	protein_coding	8	hypothetical protein	-
gene-P167DRAFT_578291	P167DRAFT_578291	ML119163.1	236776	237678	+	903	protein_coding	2	hypothetical protein	-
novel.241	-	ML119109.1	377365	380326	+	2720	-	4	- && - && -	-
gene-P167DRAFT_576976	P167DRAFT_576976	ML119149.1	171190	177259	+	195	protein_coding	2	hypothetical protein	-
gene-P167DRAFT_590087	P167DRAFT_590087	ML119107.1	1077991	1078789	+	570	protein_coding	8	hypothetical protein	-
gene-P167DRAFT_539492	P167DRAFT_539492	ML119167.1	131115	131979	-	786	protein_coding	8	hypothetical protein	-
gene-P167DRAFT_604906	P167DRAFT_604906	ML119122.1	714330	716740	-	2341	protein_coding	6	hypothetical protein	-
gene-P167DRAFT_494354	P167DRAFT_494354	ML119165.1	87918	88630	+	477	protein_coding	8	hypothetical protein	-
gene-P167DRAFT_572110	P167DRAFT_572110	ML119116.1	499840	500468	+	507	protein_coding	2	hypothetical protein	-
gene-P167DRAFT_543099	P167DRAFT_543099	ML119114.1	199380	202471	+	2802	protein_coding	2	hypothetical protein	-
gene-P167DRAFT_537160	P167DRAFT_537160	ML119139.1	77048	79101	-	1080	protein_coding	2	hypothetical protein	Cytochrom_B561
gene-P167DRAFT_529512	P167DRAFT_529512	ML119174.1	173814	176608	-	2528	protein_coding	2	hypothetical protein	MHYT
gene-P167DRAFT_311892	P167DRAFT_311892	ML119109.1	180144	181835	+	1323	protein_coding	2	hypothetical protein	-
gene-P167DRAFT_486897	P167DRAFT_486897	ML119125.1	291075	296138	-	4425	protein_coding	2	RdRP-domain-containing protein	-
gene-P167DRAFT_557763	P167DRAFT_557763	ML119117.1	296214	300701	+	4185	protein_coding	2	hypothetical protein	-
gene-P167DRAFT_547668	P167DRAFT_547668	ML119147.1	188204	189556	+	1296	protein_coding	6	hypothetical protein	-
gene-P167DRAFT_487771	P167DRAFT_487771	ML119128.1	121993	124208	-	1731	protein_coding	4	WD40 repeat-like protein	WD40
gene-P167DRAFT_489046	P167DRAFT_489046	ML119134.1	167468	172080	+	4014	protein_coding	4	hypothetical protein	ABC_membrane
gene-P167DRAFT_575424	P167DRAFT_575424	ML119136.1	490491	492484	-	1719	protein_coding	2	hypothetical protein	-
gene-P167DRAFT_578182	P167DRAFT_578182	ML119162.1	66100	67373	-	945	protein_coding	8	kinase-like protein	Pkinase
gene-P167DRAFT_568844	P167DRAFT_568844	ML119198.1	83859	85216	-	1249	protein_coding	2	hypothetical protein	-
gene-P167DRAFT_543863	P167DRAFT_543863	ML119118.1	340111	340952	-	783	protein_coding	8	hypothetical protein	-
gene-P167DRAFT_533573	P167DRAFT_533573	ML119115.1	254364	256317	-	1725	protein_coding	7	uridylate kinase	ADK
gene-P167DRAFT_536706	P167DRAFT_536706	ML119135.1	491447	492482	-	967	protein_coding	8	hypothetical protein	-
gene-P167DRAFT_542863	P167DRAFT_542863	ML119112.1	726029	728344	-	1872	protein_coding	2	hypothetical protein	-
gene-P167DRAFT_608064	P167DRAFT_608064	ML119153.1	70666	72900	+	2119	protein_coding	2	hypothetical protein	-
gene-P167DRAFT_532892	P167DRAFT_532892	ML119111.1	853496	856170	-	2503	protein_coding	8	COPII component protein	-
gene-P167DRAFT_570563	P167DRAFT_570563	ML119109.1	383152	383558	+	306	protein_coding	5	hypothetical protein	-
gene-P167DRAFT_487151	P167DRAFT_487151	ML119125.1	537592	539609	+	1896	protein_coding	6	WD40 repeat-like protein	-
gene-P167DRAFT_521777	P167DRAFT_521777	ML119123.1	303199	305484	-	2009	protein_coding	8	alpha/beta-hydrolase	COesterase
gene-P167DRAFT_537547	P167DRAFT_537547	ML119142.1	464276	465540	-	870	protein_coding	4	putative mitochondrial fission protein Tbfis1p	-
gene-P167DRAFT_486023	P167DRAFT_486023	ML119122.1	726970	727997	+	963	protein_coding	6	hypothetical protein	-
gene-P167DRAFT_535891	P167DRAFT_535891	ML119128.1	395699	396640	+	942	protein_coding	6	HSP20-like chaperone	-
gene-P167DRAFT_499287	P167DRAFT_499287	ML119107.1	188542	191790	+	2960	protein_coding	8	family 4 carbohydrate esterase	Glyco_hydro_3_C
gene-P167DRAFT_562946	P167DRAFT_562946	ML119112.1	669586	671757	+	2033	protein_coding	6	subtilisin-like protein	Peptidase_S8
gene-P167DRAFT_482605	P167DRAFT_482605	ML119112.1	507105	510659	-	2889	protein_coding	4	ARM repeat-containing protein	PUF
gene-P167DRAFT_51136	P167DRAFT_51136	ML119117.1	49069	51572	-	2394	protein_coding	2	hypothetical protein	-
gene-P167DRAFT_480925	P167DRAFT_480925	ML119108.1	407535	409610	-	1902	protein_coding	7	hypothetical protein	-
gene-P167DRAFT_489074	P167DRAFT_489074	ML119134.1	42161	43407	+	1170	protein_coding	4	cyclin-like protein	-
gene-P167DRAFT_577848	P167DRAFT_577848	ML119158.1	102202	104609	+	2271	protein_coding	6	hypothetical protein	-
gene-P167DRAFT_565682	P167DRAFT_565682	ML119133.1	482397	486521	+	3733	protein_coding	2	hypothetical protein	-
gene-P167DRAFT_42090	P167DRAFT_42090	ML119116.1	187949	188853	-	853	protein_coding	5	hypothetical protein	-
novel.462	-	ML119114.1	57956	60074	+	1957	-	5	- && - && -	-
gene-P167DRAFT_524851	P167DRAFT_524851	ML119138.1	62328	64673	+	2056	protein_coding	2	MFS general substrate transporter	MFS_1
novel.1055	-	ML119129.1	87858	98324	+	1814	-	7	- && - && -	-
gene-P167DRAFT_481783	P167DRAFT_481783	ML119110.1	510544	512712	+	1482	protein_coding	4	bifunctional 6-phosphofructo-2-kinase/fructose-2%2C6-bisphosphate 2-phosphatase	-
gene-P167DRAFT_204067	P167DRAFT_204067	ML119107.1	1174747	1175998	+	785	protein_coding	7	Profilin%2C actin-and phosphatidylinositol 4%2C5-bisphosphate-binding protein	-
gene-P167DRAFT_535803	P167DRAFT_535803	ML119128.1	79351	80646	+	1167	protein_coding	2	translocation protein	-
gene-P167DRAFT_550865	P167DRAFT_550865	ML119105.1	1432970	1434528	-	1374	protein_coding	2	flavo protein monooxygenase	FAD_binding_3
gene-P167DRAFT_322540	P167DRAFT_322540	ML119155.1	18849	21416	+	2125	protein_coding	6	hypothetical protein	Response_reg
gene-P167DRAFT_536423	P167DRAFT_536423	ML119133.1	239205	240637	-	1077	protein_coding	2	cytochrome c oxidase%2C subunit VIb	-
gene-P167DRAFT_520550	P167DRAFT_520550	ML119119.1	417280	420291	-	2940	protein_coding	8	hypothetical protein	-
gene-P167DRAFT_25718	P167DRAFT_25718	ML119213.1	28274	35170	+	6563	protein_coding	8	hypothetical protein	zf-CCCH
novel.775	-	ML119121.1	63401	65923	-	2458	-	2	- && - && -	-
gene-P167DRAFT_578300	P167DRAFT_578300	ML119163.1	277789	281627	+	3780	protein_coding	6	DNase I-like protein	Exo_endo_phos
gene-P167DRAFT_410939	P167DRAFT_410939	ML119112.1	630796	635931	+	4810	protein_coding	2	hypothetical protein	-
gene-P167DRAFT_609658	P167DRAFT_609658	ML119194.1	70489	73215	+	2348	protein_coding	2	hypothetical protein	-
gene-P167DRAFT_515029	P167DRAFT_515029	ML119105.1	774771	776418	+	1497	protein_coding	6	UPF0052-domain-containing protein	-
gene-P167DRAFT_475025	P167DRAFT_475025	ML119125.1	379680	380714	+	798	protein_coding	2	hypothetical protein	-
gene-P167DRAFT_540439	P167DRAFT_540439	ML119199.1	45240	46159	-	788	protein_coding	7	hypothetical protein	-
gene-P167DRAFT_484224	P167DRAFT_484224	ML119117.1	145835	146167	+	333	protein_coding	2	hypothetical protein	-
gene-P167DRAFT_536017	P167DRAFT_536017	ML119130.1	170315	171905	-	1514	protein_coding	5	hypothetical protein	-
gene-P167DRAFT_564728	P167DRAFT_564728	ML119124.1	448688	450324	-	1466	protein_coding	2	hypothetical protein	-
gene-P167DRAFT_533601	P167DRAFT_533601	ML119115.1	416883	417988	-	1053	protein_coding	7	alpha/beta-hydrolase	Abhydrolase_3
gene-P167DRAFT_547384	P167DRAFT_547384	ML119144.1	362256	365179	+	2145	protein_coding	4	hypothetical protein	-
gene-P167DRAFT_534549	P167DRAFT_534549	ML119120.1	299224	301630	-	2145	protein_coding	1	Phosphoacetylglucosamine mutase	-
gene-P167DRAFT_605276	P167DRAFT_605276	ML119125.1	241773	244614	+	2842	protein_coding	2	hypothetical protein	-
gene-P167DRAFT_607388	P167DRAFT_607388	ML119144.1	485960	490260	+	3774	protein_coding	2	DENN-domain-containing protein	DENN
gene-P167DRAFT_550251	P167DRAFT_550251	ML119215.1	28627	29973	-	1125	protein_coding	2	sphingolipid delta4-desaturase	-
novel.1140	-	ML119130.1	519516	522830	-	3315	-	2	- && - && -	-
gene-P167DRAFT_492918	P167DRAFT_492918	ML119154.1	241230	246891	+	5088	protein_coding	2	PLU-1-domain-containing protein	JmjC
gene-P167DRAFT_608123	P167DRAFT_608123	ML119153.1	328584	330080	+	1323	protein_coding	8	NAD(P)-binding protein	ADH_N
gene-P167DRAFT_578013	P167DRAFT_578013	ML119160.1	15374	16783	-	1410	protein_coding	6	hypothetical protein	-
gene-P167DRAFT_531212	P167DRAFT_531212	ML119105.1	762126	764315	-	1759	protein_coding	7	hypothetical protein	F_bP_aldolase
gene-P167DRAFT_522217	P167DRAFT_522217	ML119125.1	13323	14931	-	1494	protein_coding	2	V-type proton ATPase subunit D	-
gene-P167DRAFT_500875	P167DRAFT_500875	ML119110.1	378488	380458	-	1730	protein_coding	8	nagb/rpia/CoA transferase-like protein	-
gene-P167DRAFT_504965	P167DRAFT_504965	ML119122.1	484132	488749	-	4270	protein_coding	2	WD40 repeat-like protein	-
gene-P167DRAFT_523012	P167DRAFT_523012	ML119128.1	214429	216383	-	1684	protein_coding	6	molybdopterin binding oxidoreductase	-
gene-P167DRAFT_545220	P167DRAFT_545220	ML119126.1	584176	584851	-	585	protein_coding	2	hypothetical protein	-
gene-P167DRAFT_554376	P167DRAFT_554376	ML119142.1	175962	177734	-	1542	protein_coding	8	DUF1237-domain-containing protein	-
gene-P167DRAFT_488213	P167DRAFT_488213	ML119130.1	285488	286774	-	1062	protein_coding	2	guanine nucleotide binding protein%2C alpha subunit	G-alpha
gene-P167DRAFT_608674	P167DRAFT_608674	ML119162.1	281069	283705	-	2519	protein_coding	4	hypothetical protein	-
gene-P167DRAFT_593837	P167DRAFT_593837	ML119151.1	181759	183845	-	2087	protein_coding	6	hypothetical protein	-
gene-P167DRAFT_515140	P167DRAFT_515140	ML119105.1	991714	993488	-	1605	protein_coding	8	hypothetical protein	-
gene-P167DRAFT_550950	P167DRAFT_550950	ML119106.1	552305	553371	+	924	protein_coding	2	Coproporphyrinogen oxidase	-
gene-P167DRAFT_578405	P167DRAFT_578405	ML119165.1	129305	130460	+	927	protein_coding	8	hypothetical protein	-
gene-P167DRAFT_567401	P167DRAFT_567401	ML119153.1	381052	383832	+	2728	protein_coding	8	hypothetical protein	-
gene-P167DRAFT_604798	P167DRAFT_604798	ML119122.1	198179	202538	+	4301	protein_coding	8	hypothetical protein	-
gene-P167DRAFT_532765	P167DRAFT_532765	ML119111.1	300158	302307	+	2011	protein_coding	8	IF-2B-domain-containing protein	-
gene-P167DRAFT_488068	P167DRAFT_488068	ML119130.1	403405	404274	-	501	protein_coding	6	glutathione peroxidase-like protein	GSHPx
gene-P167DRAFT_536167	P167DRAFT_536167	ML119131.1	250635	251511	-	730	protein_coding	4	hypothetical protein	-
gene-P167DRAFT_579164	P167DRAFT_579164	ML119180.1	140381	142344	+	1557	protein_coding	6	hypothetical protein	PRiA4_ORF3
gene-P167DRAFT_553515	P167DRAFT_553515	ML119128.1	142407	146324	-	3663	protein_coding	2	hypothetical protein	-
gene-P167DRAFT_605805	P167DRAFT_605805	ML119130.1	73421	74526	+	936	protein_coding	8	hypothetical protein	-
gene-P167DRAFT_495086	P167DRAFT_495086	ML119173.1	24115	26209	-	1689	protein_coding	2	hypothetical protein	R3H
gene-P167DRAFT_524420	P167DRAFT_524420	ML119136.1	192543	194175	+	1572	protein_coding	8	FAD/NAD(P)-binding domain-containing protein	FAD_binding_3
gene-P167DRAFT_5681	P167DRAFT_5681	ML119105.1	644399	647161	-	2620	protein_coding	5	hypothetical protein	bZIP_Maf
gene-P167DRAFT_579897	P167DRAFT_579897	ML119209.1	44115	44916	-	624	protein_coding	8	hypothetical protein	-
gene-P167DRAFT_540036	P167DRAFT_540036	ML119179.1	176765	178432	+	1175	protein_coding	6	malate dehydrogenase%2C NAD-dependent	-
gene-P167DRAFT_157308	P167DRAFT_157308	ML119128.1	75754	78901	-	2832	protein_coding	8	hypothetical protein	Hexapep
novel.1083	-	ML119129.1	2574	5404	-	2743	-	2	- && - && -	-
gene-P167DRAFT_564736	P167DRAFT_564736	ML119124.1	485716	488358	+	2366	protein_coding	2	iron transport multicopper oxidase FET3	-
gene-P167DRAFT_537072	P167DRAFT_537072	ML119138.1	244358	247078	+	2017	protein_coding	8	actin-like ATPase domain-containing protein	HSP70
gene-P167DRAFT_538513	P167DRAFT_538513	ML119152.1	253827	258505	+	3730	protein_coding	2	ANTH-domain-containing protein	-
gene-P167DRAFT_539985	P167DRAFT_539985	ML119178.1	135437	136740	+	1174	protein_coding	7	hypothetical protein	-
gene-P167DRAFT_574596	P167DRAFT_574596	ML119130.1	445548	446489	+	837	protein_coding	6	hypothetical protein	-
gene-P167DRAFT_534005	P167DRAFT_534005	ML119117.1	410005	411234	-	1230	protein_coding	4	hypothetical protein	-
gene-P167DRAFT_501233	P167DRAFT_501233	ML119111.1	496794	498661	+	1379	protein_coding	2	SAS complex%2C SAS5 subunit/transcription initiation factor IID%2C subunit 14	-
gene-P167DRAFT_606949	P167DRAFT_606949	ML119140.1	211086	212269	+	1136	protein_coding	4	hypothetical protein	-
gene-P167DRAFT_542374	P167DRAFT_542374	ML119110.1	410787	411257	+	471	protein_coding	8	hypothetical protein	-
gene-P167DRAFT_571736	P167DRAFT_571736	ML119114.1	614037	616341	-	2064	protein_coding	2	CBS-domain-containing protein	CBS
gene-P167DRAFT_25370	P167DRAFT_25370	ML119211.1	36214	37485	-	1215	protein_coding	6	hypothetical protein	-
gene-P167DRAFT_221371	P167DRAFT_221371	ML119136.1	268738	270709	+	1736	protein_coding	2	hypothetical protein	Cyclin_C
gene-P167DRAFT_583958	P167DRAFT_583958	ML119118.1	402473	404528	+	1863	protein_coding	8	hypothetical protein	-
gene-P167DRAFT_491712	P167DRAFT_491712	ML119146.1	376369	379581	-	2715	protein_coding	2	OPT-domain-containing protein	OPT
gene-P167DRAFT_609162	P167DRAFT_609162	ML119174.1	7485	9624	+	2039	protein_coding	2	hypothetical protein	APH
gene-P167DRAFT_573325	P167DRAFT_573325	ML119123.1	14935	16287	-	1353	protein_coding	2	hypothetical protein	-
gene-P167DRAFT_549967	P167DRAFT_549967	ML119192.1	105772	107258	-	1428	protein_coding	7	glycoside hydrolase family 15 protein	-
gene-P167DRAFT_571363	P167DRAFT_571363	ML119112.1	732264	734210	-	1947	protein_coding	4	hypothetical protein	-
gene-P167DRAFT_481847	P167DRAFT_481847	ML119110.1	349156	350128	-	696	protein_coding	2	hypothetical protein	UQ_con
gene-P167DRAFT_562450	P167DRAFT_562450	ML119110.1	72196	73116	+	921	protein_coding	6	hypothetical protein	-
gene-P167DRAFT_578837	P167DRAFT_578837	ML119173.1	111531	111899	+	369	protein_coding	8	hypothetical protein	-
gene-P167DRAFT_607945	P167DRAFT_607945	ML119152.1	99448	101731	+	1875	protein_coding	1	hypothetical protein	RRM_1
gene-P167DRAFT_111006	P167DRAFT_111006	ML119123.1	222754	224689	-	1516	protein_coding	1	ketol-acid reductoisomerase	-
gene-P167DRAFT_536459	P167DRAFT_536459	ML119133.1	384901	387321	+	2040	protein_coding	6	pyruvate dehydrogenase	Biotin_lipoyl
gene-P167DRAFT_574313	P167DRAFT_574313	ML119129.1	34740	35425	-	423	protein_coding	8	hypothetical protein	-
gene-P167DRAFT_560680	P167DRAFT_560680	ML119168.1	147570	149143	-	1449	protein_coding	7	hypothetical protein	-
gene-P167DRAFT_547650	P167DRAFT_547650	ML119147.1	119430	120820	+	1194	protein_coding	1	hypothetical protein	-
gene-P167DRAFT_538098	P167DRAFT_538098	ML119148.1	71798	72583	+	711	protein_coding	3	hypothetical protein	-
gene-P167DRAFT_537145	P167DRAFT_537145	ML119139.1	2986	7868	-	4158	protein_coding	2	hypothetical protein	UQ_con
gene-P167DRAFT_548980	P167DRAFT_548980	ML119164.1	48265	49308	+	1044	protein_coding	8	hypothetical protein	-
gene-P167DRAFT_595557	P167DRAFT_595557	ML119160.1	261718	263045	-	1295	protein_coding	6	hypothetical protein	-
gene-P167DRAFT_545546	P167DRAFT_545546	ML119129.1	119802	121524	-	1452	protein_coding	8	hypothetical protein	-
novel.2398	-	ML119206.1	11826	20338	+	8376	-	8	- && - && -	-
gene-P167DRAFT_552307	P167DRAFT_552307	ML119116.1	200178	203125	-	2892	protein_coding	8	hypothetical protein	-
gene-P167DRAFT_467373	P167DRAFT_467373	ML119184.1	62946	64588	-	1353	protein_coding	1	WSC-domain-containing protein	-
gene-P167DRAFT_607219	P167DRAFT_607219	ML119143.1	244790	246567	-	1644	protein_coding	7	hypothetical protein	-
gene-P167DRAFT_539836	P167DRAFT_539836	ML119175.1	39181	42112	+	2210	protein_coding	2	putative V-type proton ATPase catalytic subunit A	ATP-synt_ab
gene-P167DRAFT_553596	P167DRAFT_553596	ML119130.1	19828	21680	+	1743	protein_coding	4	UPF0061-domain-containing protein	-
gene-P167DRAFT_494298	P167DRAFT_494298	ML119165.1	60535	62626	-	1827	protein_coding	2	PTR2-domain-containing protein	-
gene-P167DRAFT_568794	P167DRAFT_568794	ML119195.1	39964	42358	-	2198	protein_coding	8	hypothetical protein	-
novel.1252	-	ML119134.1	282157	282785	+	601	-	2	- && - && -	-
gene-P167DRAFT_534240	P167DRAFT_534240	ML119118.1	659244	660376	+	850	protein_coding	6	UMP1-domain-containing protein	-
gene-P167DRAFT_531389	P167DRAFT_531389	ML119106.1	76316	78027	-	1417	protein_coding	7	NMT1-domain-containing protein	-
gene-P167DRAFT_537801	P167DRAFT_537801	ML119145.1	106866	108775	-	1177	protein_coding	2	EF-hand	-
gene-P167DRAFT_491124	P167DRAFT_491124	ML119144.1	324499	325967	-	1290	protein_coding	6	ICE2-domain-containing protein	-
gene-P167DRAFT_65576	P167DRAFT_65576	ML119118.1	406344	408690	-	1977	protein_coding	5	mannose-1-phosphate guanyltransferase	Hexapep
gene-P167DRAFT_280572	P167DRAFT_280572	ML119146.1	222501	224746	+	2029	protein_coding	1	phosphoribosyl pyrophosphokinase	-
gene-P167DRAFT_541910	P167DRAFT_541910	ML119108.1	374630	377345	-	2559	protein_coding	2	hypothetical protein	-
gene-P167DRAFT_503742	P167DRAFT_503742	ML119118.1	608472	609488	-	743	protein_coding	5	hypothetical protein	-
gene-P167DRAFT_574356	P167DRAFT_574356	ML119129.1	139092	139598	-	507	protein_coding	6	hypothetical protein	-
gene-P167DRAFT_497485	P167DRAFT_497485	ML119293.1	5863	6951	+	921	protein_coding	4	mitochondrial glyco protein	-
gene-P167DRAFT_508413	P167DRAFT_508413	ML119138.1	224223	225391	-	854	protein_coding	6	mitochondrial peroxiredoxin PRX1	-
gene-P167DRAFT_481444	P167DRAFT_481444	ML119110.1	199692	200869	+	924	protein_coding	7	vitamin B6 biosynthesis protein	-
gene-P167DRAFT_560970	P167DRAFT_560970	ML119186.1	58871	64405	+	4897	protein_coding	1	glycogen debranching enzyme	-
gene-P167DRAFT_386820	P167DRAFT_386820	ML119174.1	83522	84911	-	1340	protein_coding	2	hypothetical protein	HLH
gene-P167DRAFT_606441	P167DRAFT_606441	ML119135.1	482376	485203	+	2549	protein_coding	7	putative ribosome biogenesis ABC transporter Arb1	ABC_tran
gene-P167DRAFT_546600	P167DRAFT_546600	ML119137.1	446017	446664	-	648	protein_coding	8	hypothetical protein	-
gene-P167DRAFT_531143	P167DRAFT_531143	ML119105.1	430790	433040	-	2061	protein_coding	4	hypothetical protein	-
gene-P167DRAFT_531588	P167DRAFT_531588	ML119106.1	950609	952108	+	1500	protein_coding	8	hypothetical protein	IBR
gene-P167DRAFT_534791	P167DRAFT_534791	ML119121.1	556865	561368	+	3877	protein_coding	5	potassium/sodium eff	E1-E2_ATPase
gene-P167DRAFT_136647	P167DRAFT_136647	ML119124.1	571267	578044	-	6298	protein_coding	2	hypothetical protein	-
gene-P167DRAFT_563527	P167DRAFT_563527	ML119116.1	442485	443564	+	942	protein_coding	4	Ferritin/ribonucleotide reductase	-
gene-P167DRAFT_524029	P167DRAFT_524029	ML119133.1	495026	496621	-	1484	protein_coding	2	hypothetical protein	-
gene-P167DRAFT_604202	P167DRAFT_604202	ML119118.1	478865	480747	+	1620	protein_coding	5	methionine adenosyltransferase	-
gene-P167DRAFT_548896	P167DRAFT_548896	ML119162.1	270864	274047	+	2820	protein_coding	6	KINA protein	Kinesin
gene-P167DRAFT_536191	P167DRAFT_536191	ML119131.1	424363	428294	-	3702	protein_coding	4	hypothetical protein	zf-C3HC4
gene-P167DRAFT_569245	P167DRAFT_569245	ML119105.1	72018	74675	+	2460	protein_coding	2	hypothetical protein	-
gene-P167DRAFT_480224	P167DRAFT_480224	ML119107.1	788766	790096	-	1140	protein_coding	2	hypothetical protein	Methyltransf_11
gene-P167DRAFT_512198	P167DRAFT_512198	ML119163.1	246625	248869	-	1895	protein_coding	2	SEP-domain-containing protein	UBX
gene-P167DRAFT_255229	P167DRAFT_255229	ML119143.1	323577	325363	+	1419	protein_coding	6	transaldolase	-
gene-P167DRAFT_494683	P167DRAFT_494683	ML119168.1	112087	116640	+	4398	protein_coding	7	ABC transporter	ABC2_membrane
gene-P167DRAFT_493769	P167DRAFT_493769	ML119160.1	277049	283460	-	6033	protein_coding	2	PP2C-domain-containing protein	PP2C
gene-P167DRAFT_550819	P167DRAFT_550819	ML119105.1	1068539	1070549	-	1671	protein_coding	2	hypothetical protein	FAD_binding_8
gene-P167DRAFT_566104	P167DRAFT_566104	ML119138.1	21917	22920	+	664	protein_coding	2	hypothetical protein	-
gene-P167DRAFT_573051	P167DRAFT_573051	ML119121.1	346856	347683	+	774	protein_coding	6	cytochrome b5	-
gene-P167DRAFT_566358	P167DRAFT_566358	ML119140.1	296263	297278	-	948	protein_coding	6	hypothetical protein	-
gene-P167DRAFT_546321	P167DRAFT_546321	ML119135.1	321976	323038	-	1002	protein_coding	2	hypothetical protein	-
gene-P167DRAFT_539340	P167DRAFT_539340	ML119164.1	252368	253480	+	941	protein_coding	2	hypothetical protein	-
gene-P167DRAFT_494005	P167DRAFT_494005	ML119162.1	95106	98323	-	2841	protein_coding	6	hypothetical protein	-
gene-P167DRAFT_508183	P167DRAFT_508183	ML119137.1	206719	208221	-	1421	protein_coding	2	hypothetical protein	UQ_con
gene-P167DRAFT_595438	P167DRAFT_595438	ML119160.1	9727	10936	+	1210	protein_coding	6	hypothetical protein	-
gene-P167DRAFT_574172	P167DRAFT_574172	ML119128.1	129652	131466	+	1680	protein_coding	2	hypothetical protein	AMP-binding
gene-P167DRAFT_504192	P167DRAFT_504192	ML119120.1	102770	106006	-	3113	protein_coding	4	hypothetical protein	-
gene-P167DRAFT_521081	P167DRAFT_521081	ML119121.1	68596	71804	-	2768	protein_coding	2	hypothetical protein	-
gene-P167DRAFT_533586	P167DRAFT_533586	ML119115.1	342814	344978	-	1634	protein_coding	6	adenosylhomocysteinase	-
gene-P167DRAFT_382970	P167DRAFT_382970	ML119111.1	575433	577365	+	1933	protein_coding	7	hypothetical protein	-
gene-P167DRAFT_546810	P167DRAFT_546810	ML119139.1	264304	266571	+	1707	protein_coding	4	ABC transporter	ABC_tran
gene-P167DRAFT_575663	P167DRAFT_575663	ML119138.1	364474	367323	+	2850	protein_coding	2	hypothetical protein	-
gene-P167DRAFT_579551	P167DRAFT_579551	ML119193.1	9731	10630	+	822	protein_coding	6	hypothetical protein	-
gene-P167DRAFT_549627	P167DRAFT_549627	ML119179.1	39681	43242	+	3273	protein_coding	2	hypothetical protein	-
gene-P167DRAFT_549482	P167DRAFT_549482	ML119175.1	135377	138016	+	2640	protein_coding	8	hypothetical protein	-
gene-P167DRAFT_561934	P167DRAFT_561934	ML119107.1	979473	983564	+	3838	protein_coding	8	hypothetical protein	-
gene-P167DRAFT_526771	P167DRAFT_526771	ML119149.1	258569	259911	+	1007	protein_coding	4	N-terminal nucleophile aminohydrolase	Proteasome
gene-P167DRAFT_537479	P167DRAFT_537479	ML119142.1	173692	175124	-	1187	protein_coding	6	eukaryotic phosphomannomutase	-
gene-P167DRAFT_480285	P167DRAFT_480285	ML119107.1	725781	727205	-	1119	protein_coding	4	adenine nucleotide alpha hydrolases-like protein	Usp
gene-P167DRAFT_525161	P167DRAFT_525161	ML119139.1	233609	235562	-	1803	protein_coding	5	hypothetical protein	-
gene-P167DRAFT_494437	P167DRAFT_494437	ML119166.1	70795	72651	+	1704	protein_coding	2	hypothetical protein	-
gene-P167DRAFT_417815	P167DRAFT_417815	ML119187.1	111679	113840	-	1663	protein_coding	2	enolase C-terminal domain-like protein	MR_MLE_N
gene-P167DRAFT_536348	P167DRAFT_536348	ML119132.1	514775	517963	+	2917	protein_coding	2	hypothetical protein	-
gene-P167DRAFT_549530	P167DRAFT_549530	ML119176.1	161849	162766	+	918	protein_coding	7	hypothetical protein	-
gene-P167DRAFT_605426	P167DRAFT_605426	ML119126.1	311055	318952	+	7319	protein_coding	4	carbamoyl-phosphate synth	CPSase_L_D2
novel.1071	-	ML119129.1	425264	427372	+	1730	-	6	- && - && -	-
gene-P167DRAFT_553395	P167DRAFT_553395	ML119126.1	381885	382853	+	969	protein_coding	2	hypothetical protein	zf-C2H2
gene-P167DRAFT_549369	P167DRAFT_549369	ML119172.1	166455	168279	-	1464	protein_coding	2	hypothetical protein	-
gene-P167DRAFT_484783	P167DRAFT_484783	ML119118.1	17060	19415	-	2133	protein_coding	2	glycoside hydrolase	Glyco_hydro_20
gene-P167DRAFT_483944	P167DRAFT_483944	ML119116.1	545148	550748	+	4083	protein_coding	2	hypothetical protein	-
gene-P167DRAFT_524080	P167DRAFT_524080	ML119134.1	83288	85128	-	1039	protein_coding	2	hypothetical protein	RRM_1
gene-P167DRAFT_552411	P167DRAFT_552411	ML119117.1	45219	46679	-	1221	protein_coding	2	hypothetical protein	-
gene-P167DRAFT_512459	P167DRAFT_512459	ML119166.1	142551	144905	+	2167	protein_coding	7	alcohol oxidase	-
gene-P167DRAFT_522592	P167DRAFT_522592	ML119126.1	319967	327092	-	6928	protein_coding	2	RNA helicase BRR2%2C DEAD-box superfamily	Sec63
gene-P167DRAFT_482009	P167DRAFT_482009	ML119111.1	334832	336685	+	1614	protein_coding	7	N-myristoyl transferase	-
gene-P167DRAFT_532419	P167DRAFT_532419	ML119109.1	728136	730267	-	1708	protein_coding	4	adenosine kinase	PfkB
gene-P167DRAFT_385859	P167DRAFT_385859	ML119174.1	16422	17815	+	1096	protein_coding	2	hypothetical protein	-
gene-P167DRAFT_545309	P167DRAFT_545309	ML119127.1	420089	422185	+	2097	protein_coding	5	hypothetical protein	-
gene-P167DRAFT_537398	P167DRAFT_537398	ML119141.1	107264	108015	+	561	protein_coding	1	hypothetical protein	-
gene-P167DRAFT_533280	P167DRAFT_533280	ML119113.1	690964	693848	-	2220	protein_coding	6	decarboxylating 6-phosphogluconate dehydrogenase	NAD_binding_2
gene-P167DRAFT_561457	P167DRAFT_561457	ML119106.1	1117	4571	-	3101	protein_coding	8	ARM repeat-containing protein	-
gene-P167DRAFT_513886	P167DRAFT_513886	ML119195.1	3158	4074	-	867	protein_coding	7	hypothetical protein	-
gene-P167DRAFT_484106	P167DRAFT_484106	ML119116.1	412323	413988	-	1482	protein_coding	6	2-methylcitrate dehydratase	-
gene-P167DRAFT_531141	P167DRAFT_531141	ML119105.1	425349	426913	+	1363	protein_coding	5	putative actin-related protein 2/3 complex subunit 1	-
gene-P167DRAFT_569477	P167DRAFT_569477	ML119105.1	977446	978075	+	630	protein_coding	2	hypothetical protein	-
gene-P167DRAFT_528243	P167DRAFT_528243	ML119160.1	130933	133245	-	1867	protein_coding	7	cytochrome P450	p450
gene-P167DRAFT_479661	P167DRAFT_479661	ML119106.1	777588	780783	+	2979	protein_coding	4	SAPS-domain-containing protein	-
gene-P167DRAFT_573427	P167DRAFT_573427	ML119123.1	440933	443292	-	1821	protein_coding	7	mitochondrial precursor protein	-
gene-P167DRAFT_532243	P167DRAFT_532243	ML119108.1	916795	919090	-	1948	protein_coding	1	IMP dehydrogenase	CBS
gene-P167DRAFT_550280	P167DRAFT_550280	ML119219.1	29664	31053	-	1323	protein_coding	8	hypothetical protein	-
gene-P167DRAFT_549273	P167DRAFT_549273	ML119170.1	20048	21778	+	1638	protein_coding	1	hypothetical protein	-
gene-P167DRAFT_481157	P167DRAFT_481157	ML119109.1	416734	417783	-	1050	protein_coding	2	hypothetical protein	-
gene-P167DRAFT_355337	P167DRAFT_355337	ML119164.1	26196	27209	-	837	protein_coding	5	hypothetical protein	-
gene-P167DRAFT_538919	P167DRAFT_538919	ML119157.1	233039	234874	-	1489	protein_coding	2	putative lectin family integral membrane protein	-
gene-P167DRAFT_539989	P167DRAFT_539989	ML119178.1	168527	169277	-	751	protein_coding	2	hypothetical protein	-
gene-P167DRAFT_603613	P167DRAFT_603613	ML119115.1	97628	99694	-	1653	protein_coding	4	3-phosphoglycerate kinase	-
novel.1178	-	ML119131.1	260491	262494	-	1878	-	5	- && - && -	-
gene-P167DRAFT_133075	P167DRAFT_133075	ML119124.1	196885	198102	+	1218	protein_coding	7	hypothetical protein	-
gene-P167DRAFT_579453	P167DRAFT_579453	ML119189.1	48804	50098	-	1239	protein_coding	4	SUN-domain-containing protein	-
gene-P167DRAFT_577509	P167DRAFT_577509	ML119154.1	219086	221862	-	2607	protein_coding	4	hypothetical protein	-
gene-P167DRAFT_524768	P167DRAFT_524768	ML119137.1	354858	356216	+	870	protein_coding	4	cysteine proteinase	Peptidase_C48
gene-P167DRAFT_564783	P167DRAFT_564783	ML119125.1	16643	19492	-	2456	protein_coding	2	Sec1 family protein	Sec1
gene-P167DRAFT_539311	P167DRAFT_539311	ML119164.1	152836	154318	+	1245	protein_coding	8	hypothetical protein	-
gene-P167DRAFT_518612	P167DRAFT_518612	ML119113.1	453811	456579	-	2068	protein_coding	5	hypothetical protein	KH_1
gene-P167DRAFT_235893	P167DRAFT_235893	ML119452.1	1306	1963	+	564	protein_coding	7	hypothetical protein	-
gene-P167DRAFT_339804	P167DRAFT_339804	ML119161.1	192851	195479	+	2512	protein_coding	5	glycoside hydrolase	-
gene-P167DRAFT_522761	P167DRAFT_522761	ML119127.1	147178	148717	+	1176	protein_coding	1	glycoside hydrolase/deacetylase	Polysacc_deac_1
gene-P167DRAFT_573157	P167DRAFT_573157	ML119122.1	80776	81885	+	1110	protein_coding	2	hypothetical protein	-
gene-P167DRAFT_378849	P167DRAFT_378849	ML119111.1	245787	246715	+	762	protein_coding	6	hypothetical protein	-
gene-P167DRAFT_488169	P167DRAFT_488169	ML119130.1	299934	301683	-	1554	protein_coding	7	Indoleamine 2%2C3-dioxygenase	-
gene-P167DRAFT_557523	P167DRAFT_557523	ML119115.1	36086	39513	-	2892	protein_coding	2	BRCT domain-containing protein	-
gene-P167DRAFT_586944	P167DRAFT_586944	ML119124.1	402475	403601	+	1022	protein_coding	8	hypothetical protein	-
gene-P167DRAFT_547117	P167DRAFT_547117	ML119142.1	202810	203769	+	873	protein_coding	4	hypothetical protein	-
gene-P167DRAFT_545228	P167DRAFT_545228	ML119126.1	637052	639532	-	1701	protein_coding	4	hypothetical protein	-
gene-P167DRAFT_565872	P167DRAFT_565872	ML119135.1	485838	487076	+	1239	protein_coding	6	hypothetical protein	-
gene-P167DRAFT_146244	P167DRAFT_146244	ML119126.1	380866	381721	+	856	protein_coding	2	hypothetical protein	-
gene-P167DRAFT_603019	P167DRAFT_603019	ML119111.1	764454	769994	+	5371	protein_coding	2	hypothetical protein	-
gene-P167DRAFT_553951	P167DRAFT_553951	ML119135.1	221554	224862	-	705	protein_coding	2	acireductone synthase-like protein	-
gene-P167DRAFT_531064	P167DRAFT_531064	ML119105.1	59625	61187	+	1358	protein_coding	6	RNA-binding domain-containing protein	RRM_1
gene-P167DRAFT_482218	P167DRAFT_482218	ML119111.1	504343	505666	-	1080	protein_coding	2	guanine nucleotide-binding protein%2C beta subunit	-
gene-P167DRAFT_567072	P167DRAFT_567072	ML119149.1	247212	252269	+	4657	protein_coding	5	transcription elongation factor Spt6	-
gene-P167DRAFT_535418	P167DRAFT_535418	ML119125.1	330987	332657	-	1546	protein_coding	2	hypothetical protein	-
gene-P167DRAFT_554256	P167DRAFT_554256	ML119139.1	246642	248030	+	1254	protein_coding	4	PCI-domain-containing protein	-
gene-P167DRAFT_562069	P167DRAFT_562069	ML119108.1	183401	184212	-	751	protein_coding	7	hypothetical protein	-
gene-P167DRAFT_533253	P167DRAFT_533253	ML119113.1	604306	606654	+	1811	protein_coding	4	pyruvate kinase	PK
gene-P167DRAFT_480471	P167DRAFT_480471	ML119107.1	1239824	1241316	+	1392	protein_coding	4	IFRD-domain-containing protein	-
gene-P167DRAFT_421568	P167DRAFT_421568	ML119190.1	72305	73227	+	790	protein_coding	5	hypothetical protein	-
gene-P167DRAFT_575030	P167DRAFT_575030	ML119133.1	541382	541726	-	345	protein_coding	6	hypothetical protein	-
gene-P167DRAFT_598177	P167DRAFT_598177	ML119179.1	29992	31508	+	1441	protein_coding	8	fungal pheromone STE3G-protein-coupled receptor	-
gene-P167DRAFT_538671	P167DRAFT_538671	ML119154.1	211258	211752	+	395	protein_coding	5	UPF0057-domain-containing protein	-
gene-P167DRAFT_482876	P167DRAFT_482876	ML119113.1	702917	703936	+	1020	protein_coding	5	hypothetical protein	-
gene-P167DRAFT_545528	P167DRAFT_545528	ML119129.1	67822	68346	-	525	protein_coding	2	hypothetical protein	-
gene-P167DRAFT_576478	P167DRAFT_576478	ML119144.1	443428	445249	+	1683	protein_coding	2	hypothetical protein	WW
gene-P167DRAFT_568932	P167DRAFT_568932	ML119211.1	38801	39860	+	928	protein_coding	6	hypothetical protein	F-box
gene-P167DRAFT_489208	P167DRAFT_489208	ML119135.1	497423	501466	-	3297	protein_coding	4	hypothetical protein	-
gene-P167DRAFT_535142	P167DRAFT_535142	ML119123.1	623299	625668	-	1874	protein_coding	2	cytochrome P450	p450
gene-P167DRAFT_601372	P167DRAFT_601372	ML119105.1	314172	316704	+	2237	protein_coding	8	Zip-domain-containing protein	-
gene-P167DRAFT_142244	P167DRAFT_142244	ML119125.1	458419	459913	+	1442	protein_coding	4	hypothetical protein	-
gene-P167DRAFT_571348	P167DRAFT_571348	ML119112.1	687127	688366	-	1005	protein_coding	2	hypothetical protein	UBX
gene-P167DRAFT_524934	P167DRAFT_524934	ML119138.1	300279	301118	-	722	protein_coding	7	hypothetical protein	-
gene-P167DRAFT_578800	P167DRAFT_578800	ML119172.1	157265	159463	+	2199	protein_coding	4	hypothetical protein	-
gene-P167DRAFT_539841	P167DRAFT_539841	ML119175.1	49869	51713	-	1384	protein_coding	8	nagb/rpia/CoA transferase-like protein	-
gene-P167DRAFT_563554	P167DRAFT_563554	ML119116.1	585169	587820	-	2328	protein_coding	4	hypothetical protein	-
gene-P167DRAFT_512909	P167DRAFT_512909	ML119172.1	60286	61628	-	1272	protein_coding	5	SET domain-containing protein	SET
gene-P167DRAFT_544625	P167DRAFT_544625	ML119122.1	690351	692454	+	1896	protein_coding	2	hypothetical protein	-
gene-P167DRAFT_519513	P167DRAFT_519513	ML119116.1	267215	268894	-	1469	protein_coding	7	Extradiol aromatic ring-opening dioxygenase	-
gene-P167DRAFT_579295	P167DRAFT_579295	ML119184.1	124437	126194	+	1545	protein_coding	5	hypothetical protein	GATA
gene-P167DRAFT_166347	P167DRAFT_166347	ML119130.1	144028	146187	-	2000	protein_coding	7	hypothetical protein	Amino_oxidase
novel.1444	-	ML119140.1	166158	169455	-	3164	-	2	- && - && -	-
gene-P167DRAFT_516806	P167DRAFT_516806	ML119108.1	776127	778633	+	2364	protein_coding	6	acetamidase	Amidase
gene-P167DRAFT_544164	P167DRAFT_544164	ML119120.1	40994	43036	+	1818	protein_coding	2	hypothetical protein	-
gene-P167DRAFT_546853	P167DRAFT_546853	ML119139.1	487744	489081	+	1338	protein_coding	6	hypothetical protein	-
gene-P167DRAFT_547395	P167DRAFT_547395	ML119144.1	397877	399522	-	1266	protein_coding	7	hypothetical protein	-
gene-P167DRAFT_554277	P167DRAFT_554277	ML119139.1	300489	302649	+	1992	protein_coding	2	hypothetical protein	-
gene-P167DRAFT_500717	P167DRAFT_500717	ML119110.1	70233	71923	+	1498	protein_coding	5	ferredoxin reductase-like protein	FAD_binding_6
gene-P167DRAFT_563582	P167DRAFT_563582	ML119116.1	724757	727861	+	2535	protein_coding	4	hypothetical protein	-
gene-P167DRAFT_577919	P167DRAFT_577919	ML119158.1	329959	330606	+	648	protein_coding	6	hypothetical protein	-
gene-P167DRAFT_355651	P167DRAFT_355651	ML119164.1	74537	76144	+	1236	protein_coding	5	hypothetical protein	-
gene-P167DRAFT_368668	P167DRAFT_368668	ML119170.1	3949	8096	-	3981	protein_coding	6	DUF1765-domain-containing protein	-
gene-P167DRAFT_552735	P167DRAFT_552735	ML119120.1	76587	78019	-	1281	protein_coding	5	hypothetical protein	-
gene-P167DRAFT_578509	P167DRAFT_578509	ML119167.1	27316	29669	+	1941	protein_coding	7	succinate dehydrogenase	-
gene-P167DRAFT_571886	P167DRAFT_571886	ML119115.1	396019	397452	+	855	protein_coding	6	hypothetical protein	-
gene-P167DRAFT_478758	P167DRAFT_478758	ML119105.1	1335232	1336515	+	1056	protein_coding	8	Pkinase-domain-containing protein	Pkinase
gene-P167DRAFT_566284	P167DRAFT_566284	ML119139.1	357963	364155	-	5777	protein_coding	2	type II DNA topoisomerase	DNA_gyraseB
gene-P167DRAFT_512349	P167DRAFT_512349	ML119165.1	79949	82460	-	2120	protein_coding	8	DNA/RNA polymerase	IMS
gene-P167DRAFT_491943	P167DRAFT_491943	ML119149.1	228220	230016	-	1404	protein_coding	1	D-3-phosphoglycerate dehydrogenase 2	2-Hacid_dh_C
gene-P167DRAFT_531426	P167DRAFT_531426	ML119106.1	254038	255632	-	1372	protein_coding	4	anion-transporting ATPase	-
gene-P167DRAFT_551632	P167DRAFT_551632	ML119110.1	216733	220244	+	3237	protein_coding	6	RNI-like protein	-
gene-P167DRAFT_534291	P167DRAFT_534291	ML119119.1	38558	41531	+	2857	protein_coding	8	hypothetical protein	Peptidase_C14
gene-P167DRAFT_588474	P167DRAFT_588474	ML119129.1	263486	264241	+	756	protein_coding	8	hypothetical protein	-
gene-P167DRAFT_531710	P167DRAFT_531710	ML119107.1	146730	149282	-	2216	protein_coding	2	PLP-dependent transferase	Aminotran_1_2
gene-P167DRAFT_572082	P167DRAFT_572082	ML119116.1	386588	389360	-	2463	protein_coding	2	hypothetical protein	Zn_clus
gene-P167DRAFT_558389	P167DRAFT_558389	ML119123.1	264386	266865	+	2357	protein_coding	8	plus-3-domain-containing protein	-
gene-P167DRAFT_347934	P167DRAFT_347934	ML119110.1	293036	296044	+	1851	protein_coding	2	GTP cyclohydrolase II	GTP_cyclohydro2
gene-P167DRAFT_496934	P167DRAFT_496934	ML119223.1	10630	12364	-	1491	protein_coding	4	acid protease	Asp
gene-P167DRAFT_553960	P167DRAFT_553960	ML119135.1	304646	305676	-	846	protein_coding	7	Aldo/keto reductase	Aldo_ket_red
gene-P167DRAFT_501970	P167DRAFT_501970	ML119113.1	377032	378988	-	1782	protein_coding	2	Ribophorin I	-
gene-P167DRAFT_572151	P167DRAFT_572151	ML119116.1	677020	678810	-	1575	protein_coding	2	hypothetical protein	-
gene-P167DRAFT_532007	P167DRAFT_532007	ML119107.1	1249975	1252334	+	2030	protein_coding	4	nucleotide-diphospho-sugar transferase	-
gene-P167DRAFT_548569	P167DRAFT_548569	ML119158.1	97560	98392	+	639	protein_coding	6	hypothetical protein	-
gene-P167DRAFT_277792	P167DRAFT_277792	ML119145.1	397979	399884	-	1803	protein_coding	7	NAD(P)-binding protein	-
gene-P167DRAFT_542370	P167DRAFT_542370	ML119110.1	385499	392270	+	5994	protein_coding	2	ARM repeat-containing protein	-
gene-P167DRAFT_481061	P167DRAFT_481061	ML119109.1	142687	143478	+	792	protein_coding	5	6-phosphogluconolactonase	-
gene-P167DRAFT_536292	P167DRAFT_536292	ML119132.1	181578	183826	-	1811	protein_coding	4	26S proteasome subunit P45	-
gene-P167DRAFT_504556	P167DRAFT_504556	ML119121.1	171441	173230	-	1726	protein_coding	2	hypothetical protein	-
gene-P167DRAFT_609380	P167DRAFT_609380	ML119179.1	136427	137093	-	490	protein_coding	8	transcription initiation Spt4	-
gene-P167DRAFT_538190	P167DRAFT_538190	ML119149.1	14081	15373	-	879	protein_coding	5	ribosomal protein L13e	-
gene-P167DRAFT_536789	P167DRAFT_536789	ML119136.1	307025	310984	+	3475	protein_coding	6	hypothetical protein	ABC2_membrane
gene-P167DRAFT_573351	P167DRAFT_573351	ML119123.1	116902	120094	-	2820	protein_coding	6	FTHFS-domain-containing protein	-
gene-P167DRAFT_558496	P167DRAFT_558496	ML119124.1	398717	401064	+	1902	protein_coding	2	splicing factor%2C CC1-like protein	RRM_1
gene-P167DRAFT_513063	P167DRAFT_513063	ML119174.1	100873	103202	-	2161	protein_coding	2	protein serine/threonine phosphatase 2C	PP2C
gene-P167DRAFT_493890	P167DRAFT_493890	ML119161.1	139173	139927	+	519	protein_coding	6	hypothetical protein	-
gene-P167DRAFT_533245	P167DRAFT_533245	ML119113.1	567019	568070	-	802	protein_coding	7	hypothetical protein	-
gene-P167DRAFT_531269	P167DRAFT_531269	ML119105.1	966640	969741	+	2734	protein_coding	6	hypothetical protein	-
gene-P167DRAFT_570958	P167DRAFT_570958	ML119111.1	115037	118017	-	2862	protein_coding	6	hypothetical protein	Na_H_Exchanger
gene-P167DRAFT_548542	P167DRAFT_548542	ML119157.1	296318	298005	+	1632	protein_coding	1	hypothetical protein	-
gene-P167DRAFT_489151	P167DRAFT_489151	ML119135.1	43946	49287	-	4857	protein_coding	2	myosin-2	Myosin_head
gene-P167DRAFT_511156	P167DRAFT_511156	ML119155.1	1741	2785	-	928	protein_coding	8	PLAC8-domain-containing protein	-
gene-P167DRAFT_3054	P167DRAFT_3054	ML119105.1	372705	374877	-	2031	protein_coding	2	HLH-domain-containing protein	HLH
gene-P167DRAFT_543592	P167DRAFT_543592	ML119116.1	740311	743402	+	2592	protein_coding	8	hypothetical protein	-
gene-P167DRAFT_609376	P167DRAFT_609376	ML119179.1	117853	121020	-	2759	protein_coding	2	hypothetical protein	-
gene-P167DRAFT_488894	P167DRAFT_488894	ML119133.1	343933	346715	-	2535	protein_coding	4	hypothetical protein	-
gene-P167DRAFT_501270	P167DRAFT_501270	ML119111.1	562773	564879	-	1715	protein_coding	5	translation elongation factor Tu	GTP_EFTU
gene-P167DRAFT_602166	P167DRAFT_602166	ML119107.1	1105983	1108645	-	2485	protein_coding	6	DUF590-domain-containing protein	-
gene-P167DRAFT_53426	P167DRAFT_53426	ML119117.1	101526	104207	+	2388	protein_coding	4	zf-CHY-domain-containing protein	zf-CHY
gene-P167DRAFT_505286	P167DRAFT_505286	ML119123.1	466397	471025	+	4093	protein_coding	2	hypothetical protein	SNF2_N
gene-P167DRAFT_549086	P167DRAFT_549086	ML119165.1	256105	258170	+	1521	protein_coding	7	cytochrome P450	p450
gene-P167DRAFT_546180	P167DRAFT_546180	ML119134.1	215727	218876	+	2256	protein_coding	6	hypothetical protein	-
gene-P167DRAFT_577171	P167DRAFT_577171	ML119151.1	306201	311170	-	4152	protein_coding	1	hypothetical protein	-
gene-P167DRAFT_602519	P167DRAFT_602519	ML119109.1	363407	364854	-	1277	protein_coding	6	hypothetical protein	-
gene-P167DRAFT_488286	P167DRAFT_488286	ML119130.1	176045	177508	-	1056	protein_coding	8	guanine nucleotide binding protein%2C alpha subunit	G-alpha
gene-P167DRAFT_555749	P167DRAFT_555749	ML119179.1	128556	129672	+	1050	protein_coding	2	hypothetical protein	HLH
gene-P167DRAFT_529509	P167DRAFT_529509	ML119174.1	169719	171237	+	1291	protein_coding	6	N-terminal nucleophile aminohydrolase	Proteasome
gene-P167DRAFT_603014	P167DRAFT_603014	ML119111.1	740143	741622	-	1412	protein_coding	2	hypothetical protein	-
gene-P167DRAFT_520283	P167DRAFT_520283	ML119118.1	552481	554185	+	1634	protein_coding	5	GPI-anchored wall transfer protein 1	-
gene-P167DRAFT_523106	P167DRAFT_523106	ML119128.1	391711	392914	-	1002	protein_coding	2	cleavage and polyadenylation specificity factor%2C 25 kDa subunit	-
gene-P167DRAFT_534164	P167DRAFT_534164	ML119118.1	351249	352142	-	600	protein_coding	8	hypothetical protein	-
gene-P167DRAFT_539615	P167DRAFT_539615	ML119170.1	39639	41523	-	1477	protein_coding	4	putative fructose-bisphosphate aldolase 1	F_bP_aldolase
gene-P167DRAFT_63945	P167DRAFT_63945	ML119118.1	181731	185746	-	3951	protein_coding	5	hypothetical protein	-
gene-P167DRAFT_568172	P167DRAFT_568172	ML119169.1	30026	31827	+	1577	protein_coding	4	phosphoglycerate mutase-like protein	-
gene-P167DRAFT_528439	P167DRAFT_528439	ML119161.1	225940	231291	+	4990	protein_coding	8	hypothetical protein	-
gene-P167DRAFT_540267	P167DRAFT_540267	ML119189.1	35325	38532	+	2471	protein_coding	1	hypothetical protein	-
gene-P167DRAFT_534415	P167DRAFT_534415	ML119119.1	522780	524358	+	1285	protein_coding	6	Aldo/keto reductase	Aldo_ket_red
gene-P167DRAFT_589273	P167DRAFT_589273	ML119132.1	527090	528631	+	948	protein_coding	8	S-adenosyl-L-methionine-dependent methyltransferase	-
gene-P167DRAFT_523863	P167DRAFT_523863	ML119133.1	106827	109281	-	2180	protein_coding	2	cytochrome P450	p450
gene-P167DRAFT_78923	P167DRAFT_78923	ML119119.1	553545	555526	-	1788	protein_coding	2	hypothetical protein	HMG_box
gene-P167DRAFT_4650	P167DRAFT_4650	ML119105.1	593211	597298	+	3697	protein_coding	2	Suf-domain-containing protein	-
gene-P167DRAFT_517639	P167DRAFT_517639	ML119110.1	690640	697813	+	6987	protein_coding	2	hypothetical protein	-
gene-P167DRAFT_510273	P167DRAFT_510273	ML119149.1	189102	190985	+	1695	protein_coding	2	Dolichyl-diphosphooligosaccharide-protein glycosyltransferase 48kDa subunit	-
gene-P167DRAFT_581910	P167DRAFT_581910	ML119114.1	379242	381570	-	1694	protein_coding	1	hypothetical protein	-
gene-P167DRAFT_483588	P167DRAFT_483588	ML119115.1	561619	562685	+	951	protein_coding	8	hypothetical protein	-
gene-P167DRAFT_533076	P167DRAFT_533076	ML119112.1	643024	645276	-	2098	protein_coding	2	cytochrome P450	p450
gene-P167DRAFT_40286	P167DRAFT_40286	ML119116.1	90736	92694	-	1682	protein_coding	1	hypothetical protein	-
gene-P167DRAFT_485642	P167DRAFT_485642	ML119121.1	445913	447813	+	1485	protein_coding	2	MFS general substrate transporter	MFS_1
gene-P167DRAFT_337091	P167DRAFT_337091	ML119160.1	303983	305311	+	866	protein_coding	2	P-loop containing nucleoside triphosphate hydrolase protein	Arf
gene-P167DRAFT_484712	P167DRAFT_484712	ML119118.1	464344	470190	-	5577	protein_coding	2	Sec7-domain-containing protein	Sec7
gene-P167DRAFT_604659	P167DRAFT_604659	ML119121.1	197916	202466	-	4232	protein_coding	8	hypothetical protein	-
gene-P167DRAFT_576182	P167DRAFT_576182	ML119142.1	303565	306691	+	2871	protein_coding	6	phosphatidylethanolamine N-methyltransferase	-
gene-P167DRAFT_544484	P167DRAFT_544484	ML119122.1	65555	68493	-	2868	protein_coding	2	hypothetical protein	-
gene-P167DRAFT_578448	P167DRAFT_578448	ML119166.1	38741	39340	-	471	protein_coding	2	hypothetical protein	-
gene-P167DRAFT_495147	P167DRAFT_495147	ML119174.1	48313	50030	+	1572	protein_coding	5	coenzyme A synthetase-like protein	AMP-binding
gene-P167DRAFT_482868	P167DRAFT_482868	ML119113.1	489369	490179	-	636	protein_coding	7	cysteine dioxygenase	-
gene-P167DRAFT_603074	P167DRAFT_603074	ML119112.1	103997	111268	+	6891	protein_coding	4	putative glutamate synthase Glt1	GATase_2
gene-P167DRAFT_585993	P167DRAFT_585993	ML119123.1	585278	586807	+	1170	protein_coding	1	hypothetical protein	-
gene-P167DRAFT_555709	P167DRAFT_555709	ML119177.1	147465	149725	+	1911	protein_coding	1	hypothetical protein	-
gene-P167DRAFT_495431	P167DRAFT_495431	ML119177.1	28037	29510	+	1236	protein_coding	2	glycosyl transferase	-
gene-P167DRAFT_535788	P167DRAFT_535788	ML119128.1	39903	41240	-	1130	protein_coding	5	hypothetical protein	-
gene-P167DRAFT_601904	P167DRAFT_601904	ML119106.1	1303838	1305473	-	1444	protein_coding	2	hypothetical protein	-
gene-P167DRAFT_474800	P167DRAFT_474800	ML119112.1	62208	64438	-	2025	protein_coding	2	alpha/beta-hydrolase	-
gene-P167DRAFT_563849	P167DRAFT_563849	ML119118.1	482128	484279	+	1734	protein_coding	2	T-complex protein 1	-
gene-P167DRAFT_68349	P167DRAFT_68349	ML119118.1	530422	531417	+	756	protein_coding	5	hypothetical protein	-
gene-P167DRAFT_577808	P167DRAFT_577808	ML119157.1	305894	308673	+	2589	protein_coding	2	hypothetical protein	-
gene-P167DRAFT_524554	P167DRAFT_524554	ML119136.1	515779	516682	-	760	protein_coding	8	FKBP-type peptidyl-prolyl cis-trans isomerase	FKBP_C
gene-P167DRAFT_534607	P167DRAFT_534607	ML119120.1	567528	568109	+	582	protein_coding	6	hypothetical protein	-
gene-P167DRAFT_535605	P167DRAFT_535605	ML119126.1	524558	526943	+	2178	protein_coding	6	MFS general substrate transporter	MFS_1
gene-P167DRAFT_540117	P167DRAFT_540117	ML119183.1	59447	65587	-	5930	protein_coding	2	hypothetical protein	-
gene-P167DRAFT_606114	P167DRAFT_606114	ML119132.1	574697	577324	+	2432	protein_coding	2	hypothetical protein	-
gene-P167DRAFT_601983	P167DRAFT_601983	ML119107.1	303694	307217	-	3250	protein_coding	2	hypothetical protein	-
gene-P167DRAFT_535877	P167DRAFT_535877	ML119128.1	344263	347514	+	2585	protein_coding	4	glycogen synthase	-
gene-P167DRAFT_607538	P167DRAFT_607538	ML119146.1	231165	237817	-	6369	protein_coding	4	3-oxoacyl-synthase	ketoacyl-synt
gene-P167DRAFT_540410	P167DRAFT_540410	ML119198.1	35641	36511	+	523	protein_coding	5	ribosomal protein S12/S23	Ribosomal_S12
gene-P167DRAFT_578263	P167DRAFT_578263	ML119163.1	130485	131227	+	669	protein_coding	2	hypothetical protein	-
gene-P167DRAFT_552537	P167DRAFT_552537	ML119118.1	136941	140199	+	2622	protein_coding	2	hypothetical protein	Fungal_trans
gene-P167DRAFT_541474	P167DRAFT_541474	ML119106.1	1262272	1266203	-	3015	protein_coding	2	hypothetical protein	RhoGEF
gene-P167DRAFT_565271	P167DRAFT_565271	ML119129.1	248360	253752	-	4019	protein_coding	4	hypothetical protein	-
gene-P167DRAFT_538118	P167DRAFT_538118	ML119148.1	167097	168416	+	1245	protein_coding	6	hypothetical protein	-
gene-P167DRAFT_594686	P167DRAFT_594686	ML119154.1	160256	161916	+	1093	protein_coding	6	NAD(P)-binding protein	adh_short
gene-P167DRAFT_526286	P167DRAFT_526286	ML119145.1	280812	282160	-	1215	protein_coding	2	hypothetical protein	Abhydrolase_3
gene-P167DRAFT_557338	P167DRAFT_557338	ML119113.1	340887	342407	+	1462	protein_coding	7	DUF1295-domain-containing protein	-
gene-P167DRAFT_510800	P167DRAFT_510800	ML119152.1	286663	289517	-	2585	protein_coding	2	RhoGAP-domain-containing protein	RhoGAP
gene-P167DRAFT_547947	P167DRAFT_547947	ML119151.1	51583	53284	+	969	protein_coding	2	aquaporin-like protein	-
gene-P167DRAFT_542868	P167DRAFT_542868	ML119112.1	745872	747235	+	1314	protein_coding	6	hypothetical protein	-
gene-P167DRAFT_548750	P167DRAFT_548750	ML119160.1	209436	210680	+	1083	protein_coding	7	alternative oxidase	AOX
gene-P167DRAFT_536676	P167DRAFT_536676	ML119135.1	393775	395134	-	1120	protein_coding	4	hypothetical protein	-
novel.1661	-	ML119148.1	115918	119538	+	3446	-	1	- && - && -	-
gene-P167DRAFT_577181	P167DRAFT_577181	ML119151.1	355656	361232	-	5391	protein_coding	2	hypothetical protein	CNH
gene-P167DRAFT_515893	P167DRAFT_515893	ML119107.1	28636	31362	+	2463	protein_coding	4	dipeptidyl aminopeptidase	-
gene-P167DRAFT_538775	P167DRAFT_538775	ML119156.1	11441	15115	-	3182	protein_coding	5	phospholipase D/nuclease	-
gene-P167DRAFT_545576	P167DRAFT_545576	ML119129.1	229629	230058	-	366	protein_coding	4	hypothetical protein	-
gene-P167DRAFT_185690	P167DRAFT_185690	ML119133.1	146574	151601	+	4642	protein_coding	8	ARM repeat-containing protein	-
gene-P167DRAFT_502396	P167DRAFT_502396	ML119114.1	574498	577938	+	3040	protein_coding	8	hypothetical protein	NIF
gene-P167DRAFT_498303	P167DRAFT_498303	ML119105.1	660786	662935	-	1701	protein_coding	2	hypothetical protein	-
gene-P167DRAFT_531083	P167DRAFT_531083	ML119105.1	140715	141985	-	1205	protein_coding	2	hypothetical protein	Arf
gene-P167DRAFT_274066	P167DRAFT_274066	ML119145.1	86763	88571	-	1668	protein_coding	8	hypothetical protein	-
gene-P167DRAFT_532585	P167DRAFT_532585	ML119110.1	420860	424947	+	3413	protein_coding	5	Cse1-domain-containing protein	-
gene-P167DRAFT_548528	P167DRAFT_548528	ML119157.1	241900	244709	+	2613	protein_coding	2	hypothetical protein	SNF2_N
novel.354	-	ML119111.1	287676	291086	-	3295	-	4	- && Q4WI16.2 RecName: Full=Mitochondrial import inner membrane translocase subunit tim50; Flags: Precursor && -	-
gene-P167DRAFT_484530	P167DRAFT_484530	ML119118.1	118101	119840	+	1584	protein_coding	6	cation efflux protein	-
gene-P167DRAFT_198921	P167DRAFT_198921	ML119107.1	674613	675536	+	924	protein_coding	7	hypothetical protein	-
gene-P167DRAFT_527184	P167DRAFT_527184	ML119152.1	199505	200650	+	912	protein_coding	5	ribosomal protein L1	-
gene-P167DRAFT_475632	P167DRAFT_475632	ML119119.1	531460	532003	-	267	protein_coding	2	hypothetical protein	-
gene-P167DRAFT_491816	P167DRAFT_491816	ML119148.1	316059	320243	-	4128	protein_coding	5	hypothetical protein	-
gene-P167DRAFT_428589	P167DRAFT_428589	ML119113.1	382310	384479	-	1917	protein_coding	2	TPR-like protein	DnaJ
gene-P167DRAFT_576499	P167DRAFT_576499	ML119145.1	14821	17122	-	1863	protein_coding	2	ALDH-like protein	Aldedh
gene-P167DRAFT_571014	P167DRAFT_571014	ML119111.1	316128	317097	+	735	protein_coding	2	hypothetical protein	Mpv17_PMP22
novel.1142	-	ML119130.1	560350	565683	-	4906	-	5	- && Q9HEH1.1 RecName: Full=Regulator of nonsense transcripts 1 homolog && PF09416:RNA helicase (UPF2 interacting domain)	-
novel.2380	-	ML119201.1	20346	22938	-	2476	-	2	- && - && -	-
gene-P167DRAFT_577494	P167DRAFT_577494	ML119154.1	152952	153336	+	237	protein_coding	4	hypothetical protein	-
gene-P167DRAFT_605982	P167DRAFT_605982	ML119131.1	459327	462791	+	3209	protein_coding	4	Pkinase-domain-containing protein	Pkinase
gene-P167DRAFT_580176	P167DRAFT_580176	ML119238.1	18441	19010	+	504	protein_coding	6	hypothetical protein	HLH
gene-P167DRAFT_577700	P167DRAFT_577700	ML119156.1	282424	284703	-	1812	protein_coding	5	Pkinase-domain-containing protein	Pkinase
gene-P167DRAFT_521359	P167DRAFT_521359	ML119122.1	126850	131160	-	4075	protein_coding	2	ARM repeat-containing protein	-
gene-P167DRAFT_546967	P167DRAFT_546967	ML119141.1	25992	26999	+	1008	protein_coding	8	hypothetical protein	-
gene-P167DRAFT_547867	P167DRAFT_547867	ML119149.1	321451	323866	+	1827	protein_coding	2	Poly(A) polymerase	NTP_transf_2
gene-P167DRAFT_580028	P167DRAFT_580028	ML119219.1	38458	40598	-	1770	protein_coding	2	hypothetical protein	zf-CCCH
gene-P167DRAFT_576337	P167DRAFT_576337	ML119143.1	342349	344298	+	1671	protein_coding	2	hypothetical protein	PHD
gene-P167DRAFT_534273	P167DRAFT_534273	ML119118.1	772760	775517	+	1951	protein_coding	2	MFS general substrate transporter	-
gene-P167DRAFT_534924	P167DRAFT_534924	ML119122.1	438359	440254	+	1708	protein_coding	2	hypothetical protein	S1
gene-P167DRAFT_573619	P167DRAFT_573619	ML119124.1	489289	490205	-	768	protein_coding	6	hypothetical protein	-
gene-P167DRAFT_552212	P167DRAFT_552212	ML119115.1	89076	92331	+	2808	protein_coding	2	hypothetical protein	-
gene-P167DRAFT_539256	P167DRAFT_539256	ML119163.1	179435	181581	-	1241	protein_coding	6	lactoylglutathione lyase	Glyoxalase
gene-P167DRAFT_510782	P167DRAFT_510782	ML119152.1	238288	239603	-	1193	protein_coding	7	succinate dehydrogenase and fumarate r	-
gene-P167DRAFT_536181	P167DRAFT_536181	ML119131.1	353620	354758	-	913	protein_coding	8	hypothetical protein	-
gene-P167DRAFT_557137	P167DRAFT_557137	ML119111.1	627690	630994	+	2085	protein_coding	2	DUF862-domain-containing protein	-
gene-P167DRAFT_549728	P167DRAFT_549728	ML119182.1	62871	65290	+	2052	protein_coding	2	p53-like transcription factor	NDT80_PhoG
gene-P167DRAFT_562655	P167DRAFT_562655	ML119111.1	240484	241175	+	650	protein_coding	4	hypothetical protein	-
gene-P167DRAFT_535615	P167DRAFT_535615	ML119126.1	569821	570253	-	433	protein_coding	7	hypothetical protein	-
gene-P167DRAFT_602070	P167DRAFT_602070	ML119107.1	664253	665632	+	1032	protein_coding	2	DER1-domain-containing protein	-
gene-P167DRAFT_6914	P167DRAFT_6914	ML119105.1	693380	696729	-	2804	protein_coding	6	hypothetical protein	-
gene-P167DRAFT_558453	P167DRAFT_558453	ML119124.1	107931	109351	+	1222	protein_coding	8	hypothetical protein	-
gene-P167DRAFT_523694	P167DRAFT_523694	ML119132.1	112007	114878	-	2544	protein_coding	8	hypothetical protein	-
gene-P167DRAFT_333959	P167DRAFT_333959	ML119159.1	167342	169578	-	1919	protein_coding	5	hypothetical protein	-
gene-P167DRAFT_572644	P167DRAFT_572644	ML119119.1	155470	157806	-	2226	protein_coding	5	hypothetical protein	-
gene-P167DRAFT_606621	P167DRAFT_606621	ML119137.1	210122	211879	+	1701	protein_coding	1	hypothetical protein	-
gene-P167DRAFT_531115	P167DRAFT_531115	ML119105.1	317363	320166	-	2482	protein_coding	6	galactose oxidase	-
gene-P167DRAFT_511699	P167DRAFT_511699	ML119159.1	152479	158718	-	5705	protein_coding	8	P-loop containing nucleoside triphosphate hydrolase protein	DEAD
gene-P167DRAFT_565571	P167DRAFT_565571	ML119132.1	571978	573666	-	1689	protein_coding	2	hypothetical protein	-
gene-P167DRAFT_535488	P167DRAFT_535488	ML119125.1	668371	672596	-	4081	protein_coding	2	hypothetical protein	-
gene-P167DRAFT_572880	P167DRAFT_572880	ML119120.1	475293	475841	+	393	protein_coding	2	hypothetical protein	-
gene-P167DRAFT_364802	P167DRAFT_364802	ML119167.1	243084	245196	-	2053	protein_coding	2	hypothetical protein	GATA
gene-P167DRAFT_503499	P167DRAFT_503499	ML119118.1	5462	8448	-	1988	protein_coding	2	hypothetical protein	AA_permease
gene-P167DRAFT_258144	P167DRAFT_258144	ML119108.1	44940	47066	-	1674	protein_coding	1	hypothetical protein	-
gene-P167DRAFT_572014	P167DRAFT_572014	ML119116.1	121223	122900	-	1278	protein_coding	6	hypothetical protein	-
gene-P167DRAFT_81399	P167DRAFT_81399	ML119119.1	717851	722160	-	3680	protein_coding	2	hypothetical protein	SAM_2
gene-P167DRAFT_536527	P167DRAFT_536527	ML119134.1	182046	184362	-	2055	protein_coding	5	hydroxymethylglutaryl-CoA synthase	-
gene-P167DRAFT_560751	P167DRAFT_560751	ML119172.1	18904	20560	+	1305	protein_coding	2	NAD(P)-binding protein	adh_short
novel.2140	-	ML119172.1	28468	31611	-	3060	-	5	- && - && -	-
gene-P167DRAFT_481740	P167DRAFT_481740	ML119110.1	837649	839542	-	1470	protein_coding	4	aspartokinase	AA_kinase
gene-P167DRAFT_122123	P167DRAFT_122123	ML119106.1	511032	511490	+	459	protein_coding	4	hypothetical protein	-
gene-P167DRAFT_294150	P167DRAFT_294150	ML119149.1	339736	344134	+	3525	protein_coding	2	hypothetical protein	-
gene-P167DRAFT_469677	P167DRAFT_469677	ML119109.1	912559	913725	-	1035	protein_coding	8	ZIP zinc/iron transport family	-
gene-P167DRAFT_577956	P167DRAFT_577956	ML119159.1	125489	130277	-	4533	protein_coding	2	hypothetical protein	Kelch_1
gene-P167DRAFT_531360	P167DRAFT_531360	ML119105.1	1424490	1426532	+	1886	protein_coding	7	4-hydroxyphenylpyruvate dioxygenase	Glyoxalase
gene-P167DRAFT_549320	P167DRAFT_549320	ML119171.1	102584	103735	-	1152	protein_coding	7	hypothetical protein	-
gene-P167DRAFT_545543	P167DRAFT_545543	ML119129.1	115383	116320	-	717	protein_coding	2	hypothetical protein	-
gene-P167DRAFT_478650	P167DRAFT_478650	ML119105.1	1325973	1327020	-	984	protein_coding	6	GroES-like protein	ADH_N
gene-P167DRAFT_555633	P167DRAFT_555633	ML119174.1	131332	132617	-	1011	protein_coding	2	NAD(P)-binding protein	adh_short
gene-P167DRAFT_102558	P167DRAFT_102558	ML119122.1	211296	214659	-	3239	protein_coding	8	hypothetical protein	-
gene-P167DRAFT_521528	P167DRAFT_521528	ML119122.1	505032	506230	-	1010	protein_coding	6	hypothetical protein	-
gene-P167DRAFT_503403	P167DRAFT_503403	ML119117.1	562313	563683	+	1200	protein_coding	6	alpha/beta-hydrolase	-
gene-P167DRAFT_538268	P167DRAFT_538268	ML119149.1	319773	321110	-	1079	protein_coding	2	hypothetical protein	-
gene-P167DRAFT_423625	P167DRAFT_423625	ML119192.1	85400	87965	+	2353	protein_coding	2	hypothetical protein	-
gene-P167DRAFT_534388	P167DRAFT_534388	ML119119.1	403336	406381	+	2578	protein_coding	1	galactose oxidase	BTB
novel.125	-	ML119106.1	1244440	1245412	-	912	-	6	- && - && -	-
gene-P167DRAFT_578469	P167DRAFT_578469	ML119166.1	109773	116569	+	6612	protein_coding	2	hypothetical protein	-
gene-P167DRAFT_593535	P167DRAFT_593535	ML119149.1	295571	297419	-	1849	protein_coding	8	hypothetical protein	-
gene-P167DRAFT_484872	P167DRAFT_484872	ML119119.1	779848	782745	-	2568	protein_coding	6	Dbl homology domain-containing protein	RhoGEF
gene-P167DRAFT_604295	P167DRAFT_604295	ML119119.1	28901	30741	-	1564	protein_coding	8	FAD-binding domain-containing protein	FAD_binding_4
gene-P167DRAFT_603240	P167DRAFT_603240	ML119113.1	8228	9787	-	1485	protein_coding	1	hypothetical protein	-
gene-P167DRAFT_539994	P167DRAFT_539994	ML119179.1	14014	15479	-	1257	protein_coding	5	hypothetical protein	-
gene-P167DRAFT_494613	P167DRAFT_494613	ML119167.1	252495	253773	-	972	protein_coding	2	repair protein Rad1/Rec1/Rad17	-
gene-P167DRAFT_523889	P167DRAFT_523889	ML119133.1	134929	137198	+	1903	protein_coding	2	T-complex protein 1	-
gene-P167DRAFT_573520	P167DRAFT_573520	ML119124.1	74639	75396	-	627	protein_coding	5	hypothetical protein	-
gene-P167DRAFT_95184	P167DRAFT_95184	ML119121.1	355719	359267	+	1618	protein_coding	8	hypothetical protein	-
gene-P167DRAFT_525254	P167DRAFT_525254	ML119139.1	494137	499624	+	5320	protein_coding	1	Pentafunctional AroM protein	EPSP_synthase
gene-P167DRAFT_512304	P167DRAFT_512304	ML119164.1	267559	269831	+	2046	protein_coding	6	general substrate transporter	Sugar_tr
gene-P167DRAFT_562376	P167DRAFT_562376	ML119109.1	720267	723271	+	2931	protein_coding	5	hypothetical protein	-
gene-P167DRAFT_547451	P167DRAFT_547451	ML119145.1	156717	158630	-	1914	protein_coding	8	hypothetical protein	-
gene-P167DRAFT_512718	P167DRAFT_512718	ML119169.1	157239	159916	-	2294	protein_coding	2	hypothetical protein	-
gene-P167DRAFT_484922	P167DRAFT_484922	ML119119.1	168035	170929	+	2442	protein_coding	2	Het-C-domain-containing protein	-
gene-P167DRAFT_579550	P167DRAFT_579550	ML119193.1	7289	8676	+	1329	protein_coding	8	hypothetical protein	-
gene-P167DRAFT_606854	P167DRAFT_606854	ML119139.1	230206	232923	-	2226	protein_coding	6	hypothetical protein	-
gene-P167DRAFT_493914	P167DRAFT_493914	ML119161.1	212779	213971	+	1074	protein_coding	2	hypothetical protein	-
gene-P167DRAFT_533533	P167DRAFT_533533	ML119115.1	93217	96588	-	2677	protein_coding	6	hypothetical protein	-
gene-P167DRAFT_513554	P167DRAFT_513554	ML119182.1	135587	138873	+	3233	protein_coding	2	MIF4G-domain-containing protein	-
gene-P167DRAFT_606248	P167DRAFT_606248	ML119134.1	44471	45081	+	488	protein_coding	5	hypothetical protein	-
gene-P167DRAFT_510312	P167DRAFT_510312	ML119149.1	242344	245018	-	2286	protein_coding	4	hypothetical protein	-
gene-P167DRAFT_608248	P167DRAFT_608248	ML119155.1	320857	323130	-	2209	protein_coding	1	hypothetical protein	-
gene-P167DRAFT_540012	P167DRAFT_540012	ML119179.1	93255	99885	-	6270	protein_coding	5	hypothetical protein	PI3_PI4_kinase
gene-P167DRAFT_575415	P167DRAFT_575415	ML119136.1	459582	460364	-	429	protein_coding	6	RPEL repeat protein	-
gene-P167DRAFT_540077	P167DRAFT_540077	ML119182.1	19654	21091	+	1266	protein_coding	7	NPD-domain-containing protein	NPD
gene-P167DRAFT_533178	P167DRAFT_533178	ML119113.1	242170	243407	+	1238	protein_coding	2	hypothetical protein	-
gene-P167DRAFT_551101	P167DRAFT_551101	ML119107.1	327921	330170	+	1755	protein_coding	2	PAP1-domain-containing protein	bZIP_1
gene-P167DRAFT_537764	P167DRAFT_537764	ML119144.1	408293	411541	+	2816	protein_coding	2	BRO1-domain-containing protein	-
gene-P167DRAFT_573617	P167DRAFT_573617	ML119124.1	483168	484529	-	1050	protein_coding	2	putative iron transferase	-
gene-P167DRAFT_575819	P167DRAFT_575819	ML119139.1	425626	426545	-	627	protein_coding	7	hypothetical protein	-
novel.1420	-	ML119139.1	279518	284629	-	4879	-	2	- && Q5BFH3.3 RecName: Full=5'-3' exoribonuclease 2 && PF03159:XRN 5'-3' exonuclease N-terminus	-
gene-P167DRAFT_604050	P167DRAFT_604050	ML119117.1	555180	558276	-	2979	protein_coding	6	hypothetical protein	-
gene-P167DRAFT_554257	P167DRAFT_554257	ML119139.1	248334	249521	-	1080	protein_coding	2	NAD(P)-binding protein	adh_short
novel.387	-	ML119112.1	696853	699766	+	2855	-	2	- && - && -	-
gene-P167DRAFT_459855	P167DRAFT_459855	ML119116.1	187590	188048	-	459	protein_coding	5	hypothetical protein	-
gene-P167DRAFT_524825	P167DRAFT_524825	ML119137.1	515534	518176	+	2173	protein_coding	8	gamma-glutamyltranspeptidase	-
gene-P167DRAFT_188824	P167DRAFT_188824	ML119133.1	437585	439645	-	1922	protein_coding	2	hypothetical protein	FAD_binding_3
gene-P167DRAFT_601499	P167DRAFT_601499	ML119105.1	799579	803466	+	2910	protein_coding	2	hypothetical protein	-
gene-P167DRAFT_565804	P167DRAFT_565804	ML119135.1	69826	73341	+	2830	protein_coding	4	hypothetical protein	-
gene-P167DRAFT_578633	P167DRAFT_578633	ML119169.1	66795	69518	+	2610	protein_coding	2	hypothetical protein	-
gene-P167DRAFT_305606	P167DRAFT_305606	ML119152.1	355010	358321	-	3181	protein_coding	8	hypothetical protein	-
gene-P167DRAFT_537897	P167DRAFT_537897	ML119145.1	461931	465387	+	2835	protein_coding	2	hypothetical protein	-
gene-P167DRAFT_609740	P167DRAFT_609740	ML119200.1	7795	10152	+	2217	protein_coding	5	hypothetical protein	-
gene-P167DRAFT_572359	P167DRAFT_572359	ML119117.1	630492	631394	-	903	protein_coding	6	hypothetical protein	-
gene-P167DRAFT_484136	P167DRAFT_484136	ML119116.1	424657	425701	-	771	protein_coding	6	dienelactone hydrolase	-
gene-P167DRAFT_233651	P167DRAFT_233651	ML119138.1	263753	266296	+	2195	protein_coding	2	hypothetical protein	-
gene-P167DRAFT_534928	P167DRAFT_534928	ML119122.1	444380	445397	+	901	protein_coding	2	hypothetical protein	-
gene-P167DRAFT_545825	P167DRAFT_545825	ML119131.1	258608	259616	+	903	protein_coding	4	hypothetical protein	-
gene-P167DRAFT_427931	P167DRAFT_427931	ML119113.1	334026	335717	-	1498	protein_coding	2	hypothetical protein	-
gene-P167DRAFT_555815	P167DRAFT_555815	ML119186.1	55239	56479	-	1086	protein_coding	7	hypothetical protein	-
gene-P167DRAFT_559591	P167DRAFT_559591	ML119142.1	8220	10044	-	1699	protein_coding	5	hypothetical protein	-
gene-P167DRAFT_543485	P167DRAFT_543485	ML119116.1	299453	301512	-	1623	protein_coding	7	malate synthase	-
gene-P167DRAFT_604010	P167DRAFT_604010	ML119117.1	363803	367212	-	3177	protein_coding	6	Pkinase-domain-containing protein	Pkinase
gene-P167DRAFT_545601	P167DRAFT_545601	ML119129.1	323489	324190	+	702	protein_coding	6	hypothetical protein	-
gene-P167DRAFT_540374	P167DRAFT_540374	ML119196.1	4550	4944	+	395	protein_coding	2	hypothetical protein	-
gene-P167DRAFT_554961	P167DRAFT_554961	ML119152.1	345913	348041	+	2052	protein_coding	2	Sec2p-domain-containing protein	-
gene-P167DRAFT_524409	P167DRAFT_524409	ML119136.1	153740	156156	-	2303	protein_coding	6	EF-hand	ZZ
gene-P167DRAFT_539141	P167DRAFT_539141	ML119161.1	130174	131954	-	1615	protein_coding	2	hypothetical protein	-
gene-P167DRAFT_543871	P167DRAFT_543871	ML119118.1	362426	366233	+	3636	protein_coding	2	hypothetical protein	Amino_oxidase
gene-P167DRAFT_593229	P167DRAFT_593229	ML119147.1	279646	280959	-	1314	protein_coding	6	hypothetical protein	-
gene-P167DRAFT_556462	P167DRAFT_556462	ML119107.1	266180	267512	-	1152	protein_coding	4	NAD(P)-binding protein	NmrA
gene-P167DRAFT_534931	P167DRAFT_534931	ML119122.1	462611	464098	+	1421	protein_coding	7	Calcipressin-domain-containing protein	-
gene-P167DRAFT_546581	P167DRAFT_546581	ML119137.1	350826	352292	-	1467	protein_coding	2	hypothetical protein	-
gene-P167DRAFT_571865	P167DRAFT_571865	ML119115.1	300256	302512	+	2148	protein_coding	2	hypothetical protein	-
gene-P167DRAFT_572764	P167DRAFT_572764	ML119119.1	750336	752202	+	1698	protein_coding	2	hypothetical protein	FAD_binding_8
gene-P167DRAFT_560071	P167DRAFT_560071	ML119151.1	344563	346969	+	2110	protein_coding	1	zf-DHHC-domain-containing protein	-
gene-P167DRAFT_603768	P167DRAFT_603768	ML119116.1	128489	130904	-	2171	protein_coding	1	hypothetical protein	-
gene-P167DRAFT_562377	P167DRAFT_562377	ML119109.1	724557	728152	+	3085	protein_coding	2	hypothetical protein	-
gene-P167DRAFT_587306	P167DRAFT_587306	ML119125.1	646965	647736	+	772	protein_coding	6	hypothetical protein	-
gene-P167DRAFT_576527	P167DRAFT_576527	ML119145.1	124473	127891	+	3060	protein_coding	2	hypothetical protein	-
gene-P167DRAFT_603665	P167DRAFT_603665	ML119115.1	323968	326398	-	1977	protein_coding	8	SIR2-domain-containing protein	SIR2
gene-P167DRAFT_509110	P167DRAFT_509110	ML119142.1	288686	297461	+	8437	protein_coding	2	hypothetical protein	-
gene-P167DRAFT_535982	P167DRAFT_535982	ML119130.1	27475	27992	+	396	protein_coding	7	hypothetical protein	-
gene-P167DRAFT_532096	P167DRAFT_532096	ML119108.1	260908	265225	+	4158	protein_coding	6	hypothetical protein	ABC_tran
gene-P167DRAFT_544322	P167DRAFT_544322	ML119120.1	787789	788940	+	972	protein_coding	2	hypothetical protein	-
gene-P167DRAFT_564650	P167DRAFT_564650	ML119124.1	65235	67266	+	1790	protein_coding	2	Prp19-domain-containing protein	-
gene-P167DRAFT_530461	P167DRAFT_530461	ML119203.1	43080	46424	+	3061	protein_coding	2	hypothetical protein	-
gene-P167DRAFT_535093	P167DRAFT_535093	ML119123.1	391258	392007	-	620	protein_coding	7	hypothetical protein	-
gene-P167DRAFT_546093	P167DRAFT_546093	ML119133.1	366504	368532	-	1701	protein_coding	8	hypothetical protein	-
gene-P167DRAFT_579891	P167DRAFT_579891	ML119209.1	20748	21737	+	816	protein_coding	8	hypothetical protein	-
gene-P167DRAFT_502470	P167DRAFT_502470	ML119114.1	702914	704827	-	1774	protein_coding	2	TIP49-domain-containing protein	-
gene-P167DRAFT_88182	P167DRAFT_88182	ML119120.1	445578	450784	+	4812	protein_coding	2	DUF1709-domain-containing protein	PH
gene-P167DRAFT_536254	P167DRAFT_536254	ML119132.1	45226	47184	-	1819	protein_coding	7	glycoside hydrolase/deacetylase	Polysacc_deac_1
gene-P167DRAFT_525200	P167DRAFT_525200	ML119139.1	313033	318589	+	5204	protein_coding	2	hypothetical protein	-
novel.1258	-	ML119134.1	347587	351199	+	3557	-	8	- && - && -	-
gene-P167DRAFT_508082	P167DRAFT_508082	ML119137.1	30154	33133	-	2731	protein_coding	4	hypothetical protein	-
gene-P167DRAFT_558065	P167DRAFT_558065	ML119120.1	334834	336869	+	1735	protein_coding	7	CoA-transferase family III	CoA_transf_3
gene-P167DRAFT_327881	P167DRAFT_327881	ML119156.1	333311	336847	-	2983	protein_coding	2	hypothetical protein	Fungal_trans
gene-P167DRAFT_202884	P167DRAFT_202884	ML119107.1	955898	957788	-	1621	protein_coding	6	hypothetical protein	-
gene-P167DRAFT_479743	P167DRAFT_479743	ML119106.1	103620	110525	-	6375	protein_coding	2	hypothetical protein	-
gene-P167DRAFT_531147	P167DRAFT_531147	ML119105.1	457787	461097	-	3065	protein_coding	2	N-terminal acetyltransferase A%2C auxiliary subunit	-
gene-P167DRAFT_548212	P167DRAFT_548212	ML119153.1	303562	304730	+	963	protein_coding	2	hypothetical protein	-
gene-P167DRAFT_552530	P167DRAFT_552530	ML119118.1	75619	77843	-	1773	protein_coding	3	catalase	Catalase
gene-P167DRAFT_565597	P167DRAFT_565597	ML119133.1	103467	105951	+	2340	protein_coding	6	acyltransferase ChoActase/COT/CPT	-
gene-P167DRAFT_539781	P167DRAFT_539781	ML119174.1	15361	16138	+	778	protein_coding	2	hypothetical protein	-
novel.1716	-	ML119149.1	100962	103957	-	2932	-	4	- && - && -	-
gene-P167DRAFT_305846	P167DRAFT_305846	ML119152.1	379749	381630	+	1209	protein_coding	2	hypothetical protein	-
gene-P167DRAFT_566116	P167DRAFT_566116	ML119138.1	89015	89959	-	945	protein_coding	8	hypothetical protein	-
gene-P167DRAFT_488424	P167DRAFT_488424	ML119131.1	552924	553902	-	459	protein_coding	4	Lumazine synthase	-
gene-P167DRAFT_500251	P167DRAFT_500251	ML119108.1	926446	929995	+	3311	protein_coding	1	kinesin-domain-containing protein	Kinesin
gene-P167DRAFT_567263	P167DRAFT_567263	ML119152.1	200894	202048	-	990	protein_coding	5	SYF2-domain-containing protein	-
gene-P167DRAFT_609751	P167DRAFT_609751	ML119201.1	51591	53968	-	1899	protein_coding	6	hypothetical protein	-
gene-P167DRAFT_520868	P167DRAFT_520868	ML119120.1	432165	433765	+	1397	protein_coding	8	hypothetical protein	HMG_box
gene-P167DRAFT_533947	P167DRAFT_533947	ML119117.1	211781	212798	-	769	protein_coding	8	hypothetical protein	-
gene-P167DRAFT_502367	P167DRAFT_502367	ML119114.1	498103	502248	+	3395	protein_coding	4	hypothetical protein	-
gene-P167DRAFT_594845	P167DRAFT_594845	ML119155.1	212828	214221	+	1176	protein_coding	6	hypothetical protein	-
gene-P167DRAFT_566399	P167DRAFT_566399	ML119141.1	65797	66539	-	390	protein_coding	2	hypothetical protein	-
gene-P167DRAFT_79761	P167DRAFT_79761	ML119119.1	618517	622038	-	3453	protein_coding	4	hypothetical protein	-
gene-P167DRAFT_565805	P167DRAFT_565805	ML119135.1	73590	76466	-	2554	protein_coding	2	hypothetical protein	-
gene-P167DRAFT_531268	P167DRAFT_531268	ML119105.1	964196	965073	-	808	protein_coding	2	hypothetical protein	-
gene-P167DRAFT_479294	P167DRAFT_479294	ML119106.1	963421	964329	-	780	protein_coding	2	hypothetical protein	-
gene-P167DRAFT_292911	P167DRAFT_292911	ML119149.1	156041	158304	-	2068	protein_coding	6	hypothetical protein	Fungal_trans
gene-P167DRAFT_349934	P167DRAFT_349934	ML119110.1	441290	444835	+	3051	protein_coding	8	glycoside hydrolase	Glyco_hydro_3
gene-P167DRAFT_576745	P167DRAFT_576745	ML119147.1	76201	77232	+	897	protein_coding	4	hypothetical protein	-
gene-P167DRAFT_483524	P167DRAFT_483524	ML119115.1	25824	29961	+	3840	protein_coding	2	hypothetical protein	Pkinase
gene-P167DRAFT_532362	P167DRAFT_532362	ML119109.1	452506	455267	-	2425	protein_coding	2	DUF300-domain-containing protein	-
gene-P167DRAFT_569365	P167DRAFT_569365	ML119105.1	555075	556464	-	1167	protein_coding	6	hypothetical protein	-
gene-P167DRAFT_569418	P167DRAFT_569418	ML119105.1	757899	760199	+	2301	protein_coding	4	hypothetical protein	-
gene-P167DRAFT_515425	P167DRAFT_515425	ML119106.1	257976	259173	-	1027	protein_coding	4	S-adenosyl-L-methionine-dependent methyltransferase	-
gene-P167DRAFT_531806	P167DRAFT_531806	ML119107.1	536064	539077	-	2332	protein_coding	5	WD40 repeat-like protein	-
gene-P167DRAFT_578424	P167DRAFT_578424	ML119165.1	211688	212230	+	543	protein_coding	2	hypothetical protein	-
gene-P167DRAFT_494515	P167DRAFT_494515	ML119167.1	150356	152191	+	1659	protein_coding	4	FAD/NAD(P)-binding domain-containing protein	Pyr_redox_2
gene-P167DRAFT_545744	P167DRAFT_545744	ML119130.1	428456	429174	-	441	protein_coding	2	hypothetical protein	-
gene-P167DRAFT_57969	P167DRAFT_57969	ML119117.1	520019	521324	+	1213	protein_coding	7	hypothetical protein	-
gene-P167DRAFT_483946	P167DRAFT_483946	ML119116.1	397631	399471	-	1623	protein_coding	4	amino acid transporter	-
gene-P167DRAFT_553216	P167DRAFT_553216	ML119124.1	427993	429631	-	1473	protein_coding	7	Zinc/iron permease	-
gene-P167DRAFT_569452	P167DRAFT_569452	ML119105.1	868897	869653	-	510	protein_coding	2	hypothetical protein	S1
gene-P167DRAFT_553896	P167DRAFT_553896	ML119134.1	145298	148979	-	3030	protein_coding	2	hypothetical protein	-
gene-P167DRAFT_536895	P167DRAFT_536895	ML119137.1	130436	132680	-	1923	protein_coding	4	phosphoribosylaminoimidazolecarboxamide formyltransferase/IMP cyclohydrolase	-
gene-P167DRAFT_512614	P167DRAFT_512614	ML119167.1	254606	256356	+	1369	protein_coding	2	Bromodomain-containing protein	Bromodomain
gene-P167DRAFT_552401	P167DRAFT_552401	ML119116.1	783671	785775	-	1581	protein_coding	7	MFS general substrate transporter	MFS_1
gene-P167DRAFT_535356	P167DRAFT_535356	ML119125.1	102011	105066	+	2723	protein_coding	1	MTHFR-domain-containing protein	-
gene-P167DRAFT_486207	P167DRAFT_486207	ML119122.1	57675	57851	+	177	protein_coding	2	hypothetical protein	-
gene-P167DRAFT_536357	P167DRAFT_536357	ML119133.1	4454	6255	+	1337	protein_coding	6	hypothetical protein	-
gene-P167DRAFT_560018	P167DRAFT_560018	ML119149.1	325964	328945	+	2419	protein_coding	1	transketolase TktA	-
gene-P167DRAFT_602546	P167DRAFT_602546	ML119109.1	474994	477529	-	2336	protein_coding	2	hypothetical protein	-
gene-P167DRAFT_499556	P167DRAFT_499556	ML119107.1	750605	753124	-	2465	protein_coding	5	hypothetical protein	-
gene-P167DRAFT_515084	P167DRAFT_515084	ML119105.1	884032	888234	-	3754	protein_coding	2	AMP deaminase	-
gene-P167DRAFT_574314	P167DRAFT_574314	ML119129.1	36824	37309	+	486	protein_coding	8	hypothetical protein	-
gene-P167DRAFT_605614	P167DRAFT_605614	ML119128.1	48271	52928	-	4408	protein_coding	2	hypothetical protein	-
gene-P167DRAFT_545706	P167DRAFT_545706	ML119130.1	247087	251516	-	4266	protein_coding	5	hypothetical protein	-
gene-P167DRAFT_478317	P167DRAFT_478317	ML119142.1	314171	314818	-	339	protein_coding	2	ankyrin repeat protein	-
gene-P167DRAFT_543699	P167DRAFT_543699	ML119117.1	380700	384119	+	2499	protein_coding	2	hypothetical protein	GATA
gene-P167DRAFT_575145	P167DRAFT_575145	ML119134.1	441938	446144	-	3786	protein_coding	4	hypothetical protein	-
gene-P167DRAFT_480551	P167DRAFT_480551	ML119107.1	258133	259459	-	966	protein_coding	6	mitochondrial dicarboxylate carrier protein	Mito_carr
gene-P167DRAFT_558021	P167DRAFT_558021	ML119120.1	9420	10611	-	1132	protein_coding	2	hypothetical protein	CUE
gene-P167DRAFT_539959	P167DRAFT_539959	ML119177.1	158584	164319	-	5220	protein_coding	2	ARM repeat-containing protein	Pkinase
gene-P167DRAFT_570551	P167DRAFT_570551	ML119109.1	310223	311842	+	1446	protein_coding	1	hypothetical protein	-
gene-P167DRAFT_167844	P167DRAFT_167844	ML119130.1	291782	293778	-	1474	protein_coding	8	esterase/lipase	-
gene-P167DRAFT_559874	P167DRAFT_559874	ML119145.1	382500	384417	-	1750	protein_coding	5	glycoside hydrolase	-
gene-P167DRAFT_602178	P167DRAFT_602178	ML119107.1	1164017	1170701	+	6210	protein_coding	2	Sec63-domain-containing protein	Sec63
gene-P167DRAFT_478715	P167DRAFT_478715	ML119105.1	832327	833934	+	879	protein_coding	2	hypothetical protein	-
gene-P167DRAFT_499455	P167DRAFT_499455	ML119107.1	521122	523649	+	2105	protein_coding	6	thiamine diphosphate-binding protein	TPP_enzyme_N
gene-P167DRAFT_506911	P167DRAFT_506911	ML119130.1	390225	391703	-	1333	protein_coding	8	hypothetical protein	-
gene-P167DRAFT_595514	P167DRAFT_595514	ML119160.1	203344	206605	-	3013	protein_coding	7	hypothetical protein	-
gene-P167DRAFT_501111	P167DRAFT_501111	ML119111.1	98132	102234	+	3694	protein_coding	1	heme peroxidase	An_peroxidase
gene-P167DRAFT_479469	P167DRAFT_479469	ML119106.1	800180	802554	+	1989	protein_coding	6	alpha/beta-hydrolase	Peptidase_S10
gene-P167DRAFT_248105	P167DRAFT_248105	ML119142.1	211386	215282	+	3698	protein_coding	4	hypothetical protein	-
gene-P167DRAFT_545699	P167DRAFT_545699	ML119130.1	218656	220136	+	882	protein_coding	8	hypothetical protein	-
gene-P167DRAFT_527501	P167DRAFT_527501	ML119153.1	348058	350545	+	2310	protein_coding	2	DUF1760-domain-containing protein	-
gene-P167DRAFT_572070	P167DRAFT_572070	ML119116.1	347605	348719	+	687	protein_coding	1	Phospholipase/carboxylesterase	Abhydrolase_2
gene-P167DRAFT_519882	P167DRAFT_519882	ML119117.1	290515	293220	+	2279	protein_coding	8	T-complex protein 1 zeta subunit	-
gene-P167DRAFT_577883	P167DRAFT_577883	ML119158.1	214639	215539	+	849	protein_coding	6	hypothetical protein	-
gene-P167DRAFT_563718	P167DRAFT_563718	ML119117.1	619079	622505	-	3377	protein_coding	7	DDHD-domain-containing protein	-
gene-P167DRAFT_553961	P167DRAFT_553961	ML119135.1	311579	312622	-	846	protein_coding	5	S-adenosyl-L-methionine-dependent methyltransferase	-
gene-P167DRAFT_495599	P167DRAFT_495599	ML119180.1	109536	111620	-	1974	protein_coding	7	Arabinanase/levansucrase/invertase	-
gene-P167DRAFT_551717	P167DRAFT_551717	ML119110.1	846118	848650	+	2121	protein_coding	2	hypothetical protein	-
gene-P167DRAFT_564574	P167DRAFT_564574	ML119123.1	364542	368049	+	3453	protein_coding	5	hypothetical protein	Isochorismatase
gene-P167DRAFT_500314	P167DRAFT_500314	ML119109.1	96057	99251	-	2722	protein_coding	2	spindle pole body interacting protein	-
gene-P167DRAFT_570627	P167DRAFT_570627	ML119109.1	651853	652824	-	972	protein_coding	2	phosphatases II	DSPc
gene-P167DRAFT_472465	P167DRAFT_472465	ML119121.1	94725	95249	-	525	protein_coding	8	ankyrin	-
gene-P167DRAFT_45325	P167DRAFT_45325	ML119116.1	428786	429982	-	900	protein_coding	6	hypothetical protein	-
gene-P167DRAFT_603213	P167DRAFT_603213	ML119112.1	689443	690425	+	909	protein_coding	7	hypothetical protein	-
gene-P167DRAFT_570134	P167DRAFT_570134	ML119107.1	917880	919565	-	1455	protein_coding	2	farnesyl-diphosphate farnesyltransferase	-
gene-P167DRAFT_587604	P167DRAFT_587604	ML119126.1	589241	592518	-	3099	protein_coding	8	hypothetical protein	-
gene-P167DRAFT_579515	P167DRAFT_579515	ML119191.1	40572	42752	+	1701	protein_coding	5	glycerol kinase	FGGY_N
gene-P167DRAFT_543403	P167DRAFT_543403	ML119115.1	699592	700729	-	1017	protein_coding	7	hypothetical protein	-
gene-P167DRAFT_531977	P167DRAFT_531977	ML119107.1	1159948	1160767	-	671	protein_coding	5	hypothetical protein	-
gene-P167DRAFT_378692	P167DRAFT_378692	ML119111.1	215407	217057	+	1348	protein_coding	4	SET domain-containing protein	SET
gene-P167DRAFT_549396	P167DRAFT_549396	ML119173.1	84968	93562	+	8322	protein_coding	2	hypothetical protein	-
gene-P167DRAFT_488358	P167DRAFT_488358	ML119131.1	489171	491005	-	1596	protein_coding	5	hypothetical protein	-
gene-P167DRAFT_570310	P167DRAFT_570310	ML119108.1	233726	234767	-	858	protein_coding	6	hypothetical protein	-
gene-P167DRAFT_548578	P167DRAFT_548578	ML119158.1	123153	124400	+	1248	protein_coding	6	hypothetical protein	-
gene-P167DRAFT_531481	P167DRAFT_531481	ML119106.1	525145	527267	+	1465	protein_coding	6	mitochondrial carrier	Mito_carr
gene-P167DRAFT_609914	P167DRAFT_609914	ML119229.1	20313	24177	-	3632	protein_coding	2	hypothetical protein	DENN
gene-P167DRAFT_550838	P167DRAFT_550838	ML119105.1	1215799	1218333	+	2106	protein_coding	6	hypothetical protein	-
gene-P167DRAFT_500542	P167DRAFT_500542	ML119109.1	689110	690832	+	1559	protein_coding	2	hypothetical protein	-
gene-P167DRAFT_512610	P167DRAFT_512610	ML119167.1	246765	252601	+	4594	protein_coding	2	hypothetical protein	-
gene-P167DRAFT_578391	P167DRAFT_578391	ML119165.1	68008	69597	-	1590	protein_coding	6	hypothetical protein	WW
gene-P167DRAFT_572838	P167DRAFT_572838	ML119120.1	278483	279244	+	762	protein_coding	8	hypothetical protein	-
gene-P167DRAFT_484720	P167DRAFT_484720	ML119118.1	617879	619371	-	1356	protein_coding	4	hypothetical protein	-
gene-P167DRAFT_554819	P167DRAFT_554819	ML119150.1	65368	67272	-	1443	protein_coding	2	hypothetical protein	-
gene-P167DRAFT_504234	P167DRAFT_504234	ML119120.1	245889	252069	+	5793	protein_coding	2	hypothetical protein	-
gene-P167DRAFT_484302	P167DRAFT_484302	ML119117.1	509870	512239	+	1998	protein_coding	6	hypothetical protein	Fungal_trans
gene-P167DRAFT_469272	P167DRAFT_469272	ML119121.1	344525	344935	+	411	protein_coding	4	hypothetical protein	-
gene-P167DRAFT_532760	P167DRAFT_532760	ML119111.1	279076	281763	+	2264	protein_coding	8	hypothetical protein	-
gene-P167DRAFT_608346	P167DRAFT_608346	ML119157.1	29176	31401	+	2008	protein_coding	2	DUF618-domain-containing protein	-
gene-P167DRAFT_574837	P167DRAFT_574837	ML119132.1	267230	269002	+	1773	protein_coding	4	hypothetical protein	-
gene-P167DRAFT_605531	P167DRAFT_605531	ML119127.1	232683	235132	-	2125	protein_coding	7	alpha/beta-hydrolase	COesterase
gene-P167DRAFT_494625	P167DRAFT_494625	ML119168.1	55926	60610	-	4386	protein_coding	5	hypothetical protein	Fer2
gene-P167DRAFT_565499	P167DRAFT_565499	ML119132.1	106310	108074	+	1702	protein_coding	8	hypothetical protein	-
gene-P167DRAFT_537550	P167DRAFT_537550	ML119142.1	469347	472714	-	3067	protein_coding	5	hypothetical protein	-
novel.2001	-	ML119162.1	145226	150293	-	4680	-	6	- && - && -	-
gene-P167DRAFT_537356	P167DRAFT_537356	ML119140.1	390889	392208	-	789	protein_coding	2	phospholipid methyltransferase	-
gene-P167DRAFT_492936	P167DRAFT_492936	ML119154.1	277040	278536	+	1440	protein_coding	7	S-adenosylmethionine decarboxylase	SAM_decarbox
gene-P167DRAFT_523089	P167DRAFT_523089	ML119128.1	358121	360337	+	1954	protein_coding	7	hypothetical protein	Glyco_transf_22
gene-P167DRAFT_295414	P167DRAFT_295414	ML119150.1	77707	78969	+	940	protein_coding	8	hypothetical protein	-
gene-P167DRAFT_533410	P167DRAFT_533410	ML119114.1	407875	411243	-	2920	protein_coding	2	seven-hairpin glycosidase	-
gene-P167DRAFT_565064	P167DRAFT_565064	ML119127.1	281386	282485	-	836	protein_coding	7	hypothetical protein	-
gene-P167DRAFT_535847	P167DRAFT_535847	ML119128.1	222423	224314	+	1350	protein_coding	6	spermine synthase	-
gene-P167DRAFT_574720	P167DRAFT_574720	ML119131.1	406025	409911	+	3609	protein_coding	5	hypothetical protein	-
gene-P167DRAFT_134527	P167DRAFT_134527	ML119124.1	347412	349598	+	2041	protein_coding	2	hypothetical protein	-
gene-P167DRAFT_534447	P167DRAFT_534447	ML119119.1	664858	665791	-	795	protein_coding	2	hypothetical protein	-
gene-P167DRAFT_538337	P167DRAFT_538337	ML119150.1	352238	353354	-	1044	protein_coding	5	ribosomal protein L37ae	-
gene-P167DRAFT_488293	P167DRAFT_488293	ML119130.1	465954	467465	+	1227	protein_coding	2	Zip-domain-containing protein	-
gene-P167DRAFT_602420	P167DRAFT_602420	ML119108.1	885017	887272	-	1879	protein_coding	6	FAD-linked oxidoreductase	-
gene-P167DRAFT_569683	P167DRAFT_569683	ML119106.1	419315	424027	-	3558	protein_coding	2	hypothetical protein	-
gene-P167DRAFT_541021	P167DRAFT_541021	ML119105.1	621145	622341	+	1197	protein_coding	2	hypothetical protein	CBFB_NFYA
novel.729	-	ML119120.1	115164	116266	-	725	-	6	- && - && -	-
gene-P167DRAFT_292936	P167DRAFT_292936	ML119149.1	163223	163973	-	623	protein_coding	8	hypothetical protein	-
gene-P167DRAFT_558989	P167DRAFT_558989	ML119131.1	598048	599455	-	1157	protein_coding	7	tryptophan synthase beta subunit-like PLP-dependent enzyme	PALP
gene-P167DRAFT_601355	P167DRAFT_601355	ML119105.1	191027	193951	+	1551	protein_coding	1	hypothetical protein	-
gene-P167DRAFT_524782	P167DRAFT_524782	ML119137.1	390271	395134	+	4631	protein_coding	2	hypothetical protein	R3H
gene-P167DRAFT_593745	P167DRAFT_593745	ML119150.1	337546	339237	-	1395	protein_coding	6	hypothetical protein	-
gene-P167DRAFT_575561	P167DRAFT_575561	ML119137.1	459111	465374	+	5985	protein_coding	2	hypothetical protein	RhoGEF
gene-P167DRAFT_541900	P167DRAFT_541900	ML119108.1	334165	337053	+	2820	protein_coding	6	hypothetical protein	-
gene-P167DRAFT_479318	P167DRAFT_479318	ML119106.1	398667	400719	+	1995	protein_coding	5	hypothetical protein	-
gene-P167DRAFT_541771	P167DRAFT_541771	ML119107.1	1171014	1172835	-	1692	protein_coding	6	hypothetical protein	-
gene-P167DRAFT_567355	P167DRAFT_567355	ML119153.1	163493	166839	+	3145	protein_coding	8	hypothetical protein	-
gene-P167DRAFT_531535	P167DRAFT_531535	ML119106.1	752539	754100	-	1562	protein_coding	7	hypothetical protein	-
gene-P167DRAFT_500104	P167DRAFT_500104	ML119108.1	634857	637009	-	1892	protein_coding	2	FMN-linked oxidoreductase	Oxidored_FMN
gene-P167DRAFT_556579	P167DRAFT_556579	ML119107.1	873952	878811	-	4296	protein_coding	2	P-loop containing nucleoside triphosphate hydrolase protein	-
gene-P167DRAFT_537183	P167DRAFT_537183	ML119139.1	141653	143338	-	1559	protein_coding	6	aldo/keto reductase family protein	Aldo_ket_red
gene-P167DRAFT_545730	P167DRAFT_545730	ML119130.1	376799	379494	-	2538	protein_coding	8	hypothetical protein	LIM
novel.2185	-	ML119176.1	99131	101382	+	2042	-	8	- && - && -	-
gene-P167DRAFT_532004	P167DRAFT_532004	ML119107.1	1236596	1238787	-	2006	protein_coding	6	D-3-phosphoglycerate dehydrogenase 1	2-Hacid_dh_C
gene-P167DRAFT_532546	P167DRAFT_532546	ML119110.1	290669	291958	-	787	protein_coding	2	Elf1-domain-containing protein	-
gene-P167DRAFT_574317	P167DRAFT_574317	ML119129.1	42078	43567	-	933	protein_coding	8	hypothetical protein	-
gene-P167DRAFT_574080	P167DRAFT_574080	ML119127.1	387312	389528	+	2217	protein_coding	8	hypothetical protein	-
gene-P167DRAFT_479098	P167DRAFT_479098	ML119105.1	573528	574842	-	1212	protein_coding	4	cation efflux protein	-
gene-P167DRAFT_114840	P167DRAFT_114840	ML119123.1	580707	583293	+	2364	protein_coding	8	Pkinase-domain-containing protein	Pkinase
gene-P167DRAFT_486818	P167DRAFT_486818	ML119124.1	690953	693232	-	1578	protein_coding	1	kinase-like protein	Pkinase
gene-P167DRAFT_574861	P167DRAFT_574861	ML119132.1	390549	393313	+	2604	protein_coding	2	hypothetical protein	-
gene-P167DRAFT_528251	P167DRAFT_528251	ML119160.1	148038	150357	-	2166	protein_coding	2	hypothetical protein	Glyco_hydro_20
gene-P167DRAFT_575733	P167DRAFT_575733	ML119139.1	36707	38116	+	1068	protein_coding	6	hypothetical protein	-
gene-P167DRAFT_560725	P167DRAFT_560725	ML119170.1	185448	187362	+	1581	protein_coding	8	FAD/NAD(P)-binding domain-containing protein	-
gene-P167DRAFT_523261	P167DRAFT_523261	ML119130.1	14712	16960	+	2034	protein_coding	2	SSrecog-domain-containing protein	-
gene-P167DRAFT_495239	P167DRAFT_495239	ML119175.1	27255	28601	+	1107	protein_coding	2	hypothetical protein	-
gene-P167DRAFT_569673	P167DRAFT_569673	ML119106.1	365743	366832	+	978	protein_coding	5	NAD(P)-binding protein	adh_short
gene-P167DRAFT_577049	P167DRAFT_577049	ML119150.1	40343	42401	-	1830	protein_coding	8	methylenetetrahydrofolate reduct	-
gene-P167DRAFT_534464	P167DRAFT_534464	ML119119.1	759967	763282	-	2800	protein_coding	7	LNS2-domain-containing protein	-
gene-P167DRAFT_542049	P167DRAFT_542049	ML119109.1	37380	38386	+	900	protein_coding	8	hypothetical protein	-
gene-P167DRAFT_563798	P167DRAFT_563798	ML119118.1	232331	233568	+	724	protein_coding	8	hypothetical protein	-
novel.2217	-	ML119178.1	163259	165895	-	2577	-	2	- && - && -	-
gene-P167DRAFT_500036	P167DRAFT_500036	ML119108.1	431754	434906	-	2753	protein_coding	4	ubiquitin carboxyl-terminal hydrolase 14	UCH
gene-P167DRAFT_462628	P167DRAFT_462628	ML119164.1	59242	59916	-	675	protein_coding	1	hypothetical protein	-
gene-P167DRAFT_579512	P167DRAFT_579512	ML119191.1	19993	22934	+	2619	protein_coding	2	hypothetical protein	-
gene-P167DRAFT_136514	P167DRAFT_136514	ML119124.1	546323	548327	+	1595	protein_coding	2	hypothetical protein	-
gene-P167DRAFT_566780	P167DRAFT_566780	ML119145.1	199029	200864	-	1655	protein_coding	2	WD40 repeat-like protein	-
gene-P167DRAFT_280619	P167DRAFT_280619	ML119146.1	239298	246117	+	6478	protein_coding	1	fatty acid synthase subunit beta	Acyl_transf_1
gene-P167DRAFT_551981	P167DRAFT_551981	ML119113.1	90763	91611	+	519	protein_coding	4	ankyrin repeat protein-like protein	-
gene-P167DRAFT_535112	P167DRAFT_535112	ML119123.1	471536	474125	+	2590	protein_coding	4	phospholipase D/nuclease	-
gene-P167DRAFT_541285	P167DRAFT_541285	ML119106.1	454748	456085	-	1338	protein_coding	4	hypothetical protein	-
gene-P167DRAFT_536314	P167DRAFT_536314	ML119132.1	287891	291884	-	3994	protein_coding	6	hypothetical protein	-
gene-P167DRAFT_550744	P167DRAFT_550744	ML119105.1	670580	672098	+	741	protein_coding	1	triosephosphate isomerase	-
gene-P167DRAFT_533320	P167DRAFT_533320	ML119114.1	73460	74510	+	885	protein_coding	8	hypothetical protein	-
gene-P167DRAFT_571126	P167DRAFT_571126	ML119111.1	752890	753521	-	522	protein_coding	8	hypothetical protein	-
gene-P167DRAFT_484328	P167DRAFT_484328	ML119117.1	446893	448288	-	1278	protein_coding	8	hypothetical protein	-
gene-P167DRAFT_549012	P167DRAFT_549012	ML119164.1	204642	207917	-	3162	protein_coding	6	hypothetical protein	-
gene-P167DRAFT_566958	P167DRAFT_566958	ML119147.1	386949	387684	-	680	protein_coding	8	hypothetical protein	-
novel.592	-	ML119117.1	252343	257693	+	5048	-	2	- && - && -	-
gene-P167DRAFT_486437	P167DRAFT_486437	ML119123.1	357966	359046	+	864	protein_coding	5	ClpP/crotonase	ECH
gene-P167DRAFT_567831	P167DRAFT_567831	ML119161.1	155159	155620	+	400	protein_coding	6	hypothetical protein	-
gene-P167DRAFT_537223	P167DRAFT_537223	ML119139.1	305991	306718	-	728	protein_coding	6	hypothetical protein	-
novel.1303	-	ML119135.1	113171	114912	-	1689	-	4	- && - && -	-
gene-P167DRAFT_511031	P167DRAFT_511031	ML119153.1	290499	292827	+	2179	protein_coding	6	zf-DHHC-domain-containing protein	-
gene-P167DRAFT_499158	P167DRAFT_499158	ML119106.1	1152639	1153672	+	977	protein_coding	1	hypothetical protein	Flavin_Reduct
gene-P167DRAFT_521412	P167DRAFT_521412	ML119122.1	307970	309261	-	1102	protein_coding	6	phosphoglycerate mutase-like protein	-
gene-P167DRAFT_575015	P167DRAFT_575015	ML119133.1	467345	469366	-	2022	protein_coding	1	hypothetical protein	-
gene-P167DRAFT_535921	P167DRAFT_535921	ML119128.1	538197	539276	-	969	protein_coding	7	hypothetical protein	C4dic_mal_tran
gene-P167DRAFT_570888	P167DRAFT_570888	ML119110.1	711323	714457	-	2727	protein_coding	6	hypothetical protein	Fungal_trans
gene-P167DRAFT_565835	P167DRAFT_565835	ML119135.1	254845	256330	-	1486	protein_coding	4	PH domain-like protein	-
gene-P167DRAFT_512018	P167DRAFT_512018	ML119161.1	244024	245671	+	1530	protein_coding	7	argininosuccinate lyase	-
gene-P167DRAFT_608982	P167DRAFT_608982	ML119169.1	38202	39948	+	1376	protein_coding	1	Creatinase/aminopeptidase	Peptidase_M24
gene-P167DRAFT_277091	P167DRAFT_277091	ML119145.1	289250	290439	-	1027	protein_coding	4	flavo protein WrbA	FMN_red
gene-P167DRAFT_180783	P167DRAFT_180783	ML119132.1	188864	190469	+	1293	protein_coding	7	inositol phosphatase	-
gene-P167DRAFT_501858	P167DRAFT_501858	ML119113.1	106388	108678	+	2176	protein_coding	6	hypothetical protein	-
gene-P167DRAFT_535315	P167DRAFT_535315	ML119124.1	634651	637469	+	2685	protein_coding	7	hypothetical protein	-
gene-P167DRAFT_522295	P167DRAFT_522295	ML119125.1	133534	134360	-	640	protein_coding	2	dolichol-phosphate mannosyltransferase subunit 3	-
gene-P167DRAFT_535298	P167DRAFT_535298	ML119124.1	555521	557367	-	1458	protein_coding	2	hypothetical protein	-
gene-P167DRAFT_557543	P167DRAFT_557543	ML119115.1	154504	158521	-	3845	protein_coding	2	hypothetical protein	-
gene-P167DRAFT_483010	P167DRAFT_483010	ML119114.1	625449	628743	+	3024	protein_coding	2	hypothetical protein	Sec7
gene-P167DRAFT_569939	P167DRAFT_569939	ML119107.1	133056	133763	-	708	protein_coding	2	hypothetical protein	-
gene-P167DRAFT_526783	P167DRAFT_526783	ML119149.1	274030	276232	+	1820	protein_coding	4	hypothetical protein	-
gene-P167DRAFT_546276	P167DRAFT_546276	ML119135.1	91458	92348	-	891	protein_coding	1	ankyrin	-
gene-P167DRAFT_479932	P167DRAFT_479932	ML119107.1	445025	445936	-	510	protein_coding	7	ubiquitin-conjugating enzyme	UQ_con
gene-P167DRAFT_570198	P167DRAFT_570198	ML119107.1	1193233	1194477	-	897	protein_coding	8	hypothetical protein	-
gene-P167DRAFT_212874	P167DRAFT_212874	ML119134.1	541742	546268	-	3114	protein_coding	7	alpha-glucosidase	Glyco_hydro_31
gene-P167DRAFT_543647	P167DRAFT_543647	ML119117.1	176172	179094	+	2811	protein_coding	2	AIP3-domain-containing protein	-
gene-P167DRAFT_478996	P167DRAFT_478996	ML119105.1	19528	21003	+	1335	protein_coding	6	hypothetical protein	-
gene-P167DRAFT_502654	P167DRAFT_502654	ML119115.1	203679	205726	+	1810	protein_coding	4	PCI-domain-containing protein	-
gene-P167DRAFT_550687	P167DRAFT_550687	ML119105.1	408573	411215	+	1809	protein_coding	2	Exo70 exocyst complex subunit	Exo70
gene-P167DRAFT_540344	P167DRAFT_540344	ML119193.1	94350	97217	-	2084	protein_coding	7	MFS general substrate transporter	MFS_1
gene-P167DRAFT_479956	P167DRAFT_479956	ML119107.1	1345476	1346640	+	918	protein_coding	2	glycoside hydrolase	Glyco_hydro_17
gene-P167DRAFT_604948	P167DRAFT_604948	ML119123.1	130798	133869	+	2916	protein_coding	2	hypothetical protein	-
gene-P167DRAFT_509903	P167DRAFT_509903	ML119145.1	466560	468615	+	1954	protein_coding	2	hypothetical protein	-
gene-P167DRAFT_603488	P167DRAFT_603488	ML119114.1	382591	385916	+	3021	protein_coding	1	DNA mismatch repair protein	-
gene-P167DRAFT_571776	P167DRAFT_571776	ML119114.1	782071	785433	+	3144	protein_coding	2	hypothetical protein	GATA
gene-P167DRAFT_532574	P167DRAFT_532574	ML119110.1	373290	377889	+	4419	protein_coding	2	hypothetical protein	-
gene-P167DRAFT_575342	P167DRAFT_575342	ML119136.1	159030	160541	+	1455	protein_coding	4	hypothetical protein	-
gene-P167DRAFT_566894	P167DRAFT_566894	ML119146.1	334138	335550	+	1175	protein_coding	5	hypothetical protein	-
gene-P167DRAFT_560476	P167DRAFT_560476	ML119161.1	43836	49561	+	4062	protein_coding	2	hypothetical protein	-
gene-P167DRAFT_556276	P167DRAFT_556276	ML119106.1	130445	132642	+	1704	protein_coding	8	peptidyl-prolyl cis-trans isomerase	Pro_isomerase
gene-P167DRAFT_534524	P167DRAFT_534524	ML119120.1	181991	184581	-	1947	protein_coding	2	hypothetical protein	-
gene-P167DRAFT_547167	P167DRAFT_547167	ML119142.1	397443	398683	-	903	protein_coding	1	hypothetical protein	-
gene-P167DRAFT_504406	P167DRAFT_504406	ML119120.1	607771	610123	-	2245	protein_coding	2	translation initiation factor eIF-3%2C subunit D	-
gene-P167DRAFT_574736	P167DRAFT_574736	ML119131.1	483492	485496	-	852	protein_coding	6	hypothetical protein	-
gene-P167DRAFT_441096	P167DRAFT_441096	ML119203.1	51245	53852	+	1942	protein_coding	2	hypothetical protein	KH_1
gene-P167DRAFT_554621	P167DRAFT_554621	ML119145.1	206722	208660	-	1608	protein_coding	7	PLP-dependent transferase	Aminotran_1_2
gene-P167DRAFT_507333	P167DRAFT_507333	ML119133.1	46607	51365	+	4173	protein_coding	2	hypothetical protein	-
gene-P167DRAFT_549452	P167DRAFT_549452	ML119174.1	166099	167005	-	792	protein_coding	6	L30e-like protein	-
gene-P167DRAFT_97763	P167DRAFT_97763	ML119121.1	581610	583531	-	1871	protein_coding	6	hypothetical protein	-
gene-P167DRAFT_553365	P167DRAFT_553365	ML119126.1	67484	70304	-	2766	protein_coding	8	hypothetical protein	SAM_2
gene-P167DRAFT_604445	P167DRAFT_604445	ML119120.1	15010	19297	-	3904	protein_coding	2	RecF/RecN/SMC protein	SMC_N
gene-P167DRAFT_252129	P167DRAFT_252129	ML119143.1	115312	117241	-	1616	protein_coding	4	small subunit of carbamoyl phosphate synthase	CPSase_sm_chain
gene-P167DRAFT_54544	P167DRAFT_54544	ML119117.1	169830	174455	-	3942	protein_coding	2	hypothetical protein	-
gene-P167DRAFT_568752	P167DRAFT_568752	ML119192.1	69762	71465	-	1620	protein_coding	2	hypothetical protein	ER_lumen_recept
gene-P167DRAFT_526050	P167DRAFT_526050	ML119144.1	329820	330865	-	909	protein_coding	6	14 kDa subunit of cytochrome bd ubiquinol oxidase	-
gene-P167DRAFT_576738	P167DRAFT_576738	ML119147.1	55304	55948	+	645	protein_coding	8	hypothetical protein	-
gene-P167DRAFT_539908	P167DRAFT_539908	ML119176.1	142871	145044	+	1928	protein_coding	8	hypothetical protein	Peptidase_S28
gene-P167DRAFT_607938	P167DRAFT_607938	ML119152.1	73622	77130	+	3445	protein_coding	2	hypothetical protein	-
gene-P167DRAFT_504302	P167DRAFT_504302	ML119120.1	436742	439121	-	2126	protein_coding	2	hypothetical protein	-
gene-P167DRAFT_560458	P167DRAFT_560458	ML119160.1	263211	265816	-	1228	protein_coding	4	hypothetical protein	-
gene-P167DRAFT_577871	P167DRAFT_577871	ML119158.1	178538	180142	-	1278	protein_coding	4	hypothetical protein	-
gene-P167DRAFT_534224	P167DRAFT_534224	ML119118.1	593898	595831	-	1788	protein_coding	2	hypothetical protein	-
gene-P167DRAFT_576399	P167DRAFT_576399	ML119144.1	117193	119772	+	2580	protein_coding	7	hypothetical protein	-
gene-P167DRAFT_518728	P167DRAFT_518728	ML119113.1	817975	821194	+	2723	protein_coding	2	hypothetical protein	Glyco_hydro_31
gene-P167DRAFT_490150	P167DRAFT_490150	ML119139.1	525012	526585	-	1050	protein_coding	4	Mo25-like protein	-
gene-P167DRAFT_534009	P167DRAFT_534009	ML119117.1	425559	426529	+	971	protein_coding	5	hypothetical protein	-
gene-P167DRAFT_573045	P167DRAFT_573045	ML119121.1	323359	324982	-	1566	protein_coding	8	hypothetical protein	-
gene-P167DRAFT_603769	P167DRAFT_603769	ML119116.1	130890	131523	+	504	protein_coding	4	acyl-CoA N-acyltransferase	Acetyltransf_1
gene-P167DRAFT_503891	P167DRAFT_503891	ML119119.1	110259	112238	+	1917	protein_coding	7	hypothetical protein	-
gene-P167DRAFT_521054	P167DRAFT_521054	ML119120.1	783794	786349	+	2310	protein_coding	1	lysyl-tRNA synthetase	tRNA-synt_2
gene-P167DRAFT_502919	P167DRAFT_502919	ML119116.1	262831	265079	+	1891	protein_coding	4	putative MFS monosaccharide transporter	Sugar_tr
gene-P167DRAFT_481337	P167DRAFT_481337	ML119109.1	785344	787597	+	1677	protein_coding	6	hypothetical protein	AA_permease
gene-P167DRAFT_544732	P167DRAFT_544732	ML119123.1	454470	455978	-	1221	protein_coding	2	hypothetical protein	-
gene-P167DRAFT_576501	P167DRAFT_576501	ML119145.1	22712	25809	-	2640	protein_coding	2	hypothetical protein	Fungal_trans
gene-P167DRAFT_404831	P167DRAFT_404831	ML119183.1	134956	136715	+	1575	protein_coding	2	hypothetical protein	-
gene-P167DRAFT_142263	P167DRAFT_142263	ML119125.1	462369	463265	-	757	protein_coding	2	hypothetical protein	GCN5L1
gene-P167DRAFT_555515	P167DRAFT_555515	ML119169.1	41264	46759	-	4539	protein_coding	5	hypothetical protein	-
gene-P167DRAFT_577695	P167DRAFT_577695	ML119156.1	256282	258950	+	2595	protein_coding	2	hypothetical protein	-
novel.501	-	ML119115.1	165957	169371	+	3157	-	1	- && P36601.1 RecName: Full=DNA repair protein rhp51; AltName: Full=RAD51 homolog && -	-
gene-P167DRAFT_551009	P167DRAFT_551009	ML119106.1	939825	942203	+	2091	protein_coding	4	glycoside hydrolase	-
gene-P167DRAFT_532038	P167DRAFT_532038	ML119108.1	16645	18021	+	1121	protein_coding	5	hypothetical protein	-
gene-P167DRAFT_561575	P167DRAFT_561575	ML119106.1	592329	594930	+	2121	protein_coding	8	prolyl-tRNA synthetase	HGTP_anticodon
gene-P167DRAFT_595250	P167DRAFT_595250	ML119158.1	154776	156271	-	1166	protein_coding	6	hypothetical protein	-
gene-P167DRAFT_535197	P167DRAFT_535197	ML119124.1	167280	169154	-	1762	protein_coding	2	hypothetical protein	-
gene-P167DRAFT_519728	P167DRAFT_519728	ML119116.1	731059	734858	+	3716	protein_coding	2	hypothetical protein	-
gene-P167DRAFT_531046	P167DRAFT_531046	ML119105.1	6780	9282	-	2503	protein_coding	2	hypothetical protein	-
gene-P167DRAFT_549492	P167DRAFT_549492	ML119175.1	175760	176357	-	540	protein_coding	2	hypothetical protein	-
gene-P167DRAFT_256142	P167DRAFT_256142	ML119143.1	420535	422250	-	963	protein_coding	8	ras-domain-containing protein	Ras
gene-P167DRAFT_533499	P167DRAFT_533499	ML119114.1	795164	797182	+	1236	protein_coding	8	ras-domain-containing protein	Ras
gene-P167DRAFT_574976	P167DRAFT_574976	ML119133.1	286188	287422	-	990	protein_coding	6	hypothetical protein	-
gene-P167DRAFT_594597	P167DRAFT_594597	ML119109.1	761025	765243	-	3761	protein_coding	2	P-loop containing nucleoside triphosphate hydrolase protein	DEAD
gene-P167DRAFT_483866	P167DRAFT_483866	ML119116.1	305825	306708	-	675	protein_coding	2	hypothetical protein	Tetraspannin
gene-P167DRAFT_489371	P167DRAFT_489371	ML119136.1	107019	108773	-	1623	protein_coding	1	phospho protein phosphatase PPZ	Metallophos
gene-P167DRAFT_524422	P167DRAFT_524422	ML119136.1	200879	202943	-	2008	protein_coding	2	UPF0075 domain protein	-
gene-P167DRAFT_77255	P167DRAFT_77255	ML119119.1	398923	400115	+	1193	protein_coding	8	hypothetical protein	-
gene-P167DRAFT_607505	P167DRAFT_607505	ML119146.1	63166	66267	-	2781	protein_coding	7	hypothetical protein	-
gene-P167DRAFT_531600	P167DRAFT_531600	ML119106.1	985591	987714	+	2000	protein_coding	2	FAD/NAD(P)-binding domain-containing protein	-
gene-P167DRAFT_533017	P167DRAFT_533017	ML119112.1	429115	430381	-	1202	protein_coding	6	hypothetical protein	-
gene-P167DRAFT_535286	P167DRAFT_535286	ML119124.1	503292	508680	-	4671	protein_coding	7	P-loop containing nucleoside triphosphate hydrolase protein	ABC_membrane
gene-P167DRAFT_506312	P167DRAFT_506312	ML119127.1	521812	524196	+	1901	protein_coding	4	hypothetical protein	-
gene-P167DRAFT_547193	P167DRAFT_547193	ML119143.1	5294	6061	+	768	protein_coding	6	hypothetical protein	-
gene-P167DRAFT_513514	P167DRAFT_513514	ML119182.1	34017	36354	-	2094	protein_coding	2	arf GTPase-activating protein	-
gene-P167DRAFT_586331	P167DRAFT_586331	ML119106.1	475369	475977	-	609	protein_coding	2	hypothetical protein	-
gene-P167DRAFT_545090	P167DRAFT_545090	ML119125.1	573169	573838	-	513	protein_coding	6	hypothetical protein	-
gene-P167DRAFT_533483	P167DRAFT_533483	ML119114.1	727037	729503	-	2340	protein_coding	5	hypothetical protein	-
gene-P167DRAFT_548633	P167DRAFT_548633	ML119158.1	334831	337560	-	2730	protein_coding	6	hypothetical protein	-
gene-P167DRAFT_560278	P167DRAFT_560278	ML119155.1	223507	226153	+	2371	protein_coding	5	DNA repair exonuclease	Metallophos
gene-P167DRAFT_516683	P167DRAFT_516683	ML119108.1	438175	440577	+	2120	protein_coding	2	replication protein-like protein A 70 kDa DNA-binding subunit	tRNA_anti
novel.1686	-	ML119148.1	138911	141475	-	2392	-	6	- && - && -	-
gene-P167DRAFT_604003	P167DRAFT_604003	ML119117.1	338654	352885	+	13634	protein_coding	2	hypothetical protein	Dynein_heavy
gene-P167DRAFT_483622	P167DRAFT_483622	ML119115.1	619034	620225	+	813	protein_coding	6	hypothetical protein	-
gene-P167DRAFT_503759	P167DRAFT_503759	ML119118.1	637544	643112	+	5360	protein_coding	2	hypothetical protein	-
gene-P167DRAFT_561758	P167DRAFT_561758	ML119107.1	163149	165065	-	1719	protein_coding	2	hypothetical protein	-
gene-P167DRAFT_580059	P167DRAFT_580059	ML119222.1	22144	24269	-	1938	protein_coding	6	glycoside hydrolase	-
gene-P167DRAFT_571220	P167DRAFT_571220	ML119112.1	190882	192740	-	1584	protein_coding	2	ERG4/ERG24 ergosterol biosynthesis protein	-
gene-P167DRAFT_534557	P167DRAFT_534557	ML119120.1	346877	347677	-	650	protein_coding	5	hypothetical protein	-
gene-P167DRAFT_539735	P167DRAFT_539735	ML119172.1	185321	188198	+	2384	protein_coding	6	MFS general substrate transporter	MFS_1
gene-P167DRAFT_492908	P167DRAFT_492908	ML119154.1	287525	290204	+	2097	protein_coding	5	hypothetical protein	-
novel.1552	-	ML119144.1	33850	37326	+	3272	-	2	- && - && -	-
gene-P167DRAFT_509482	P167DRAFT_509482	ML119144.1	88626	92071	+	3184	protein_coding	8	MCM-domain-containing protein	MCM
gene-P167DRAFT_574982	P167DRAFT_574982	ML119133.1	324588	328669	-	3834	protein_coding	2	ARM repeat-containing protein	-
gene-P167DRAFT_539410	P167DRAFT_539410	ML119166.1	13568	13911	+	344	protein_coding	6	hypothetical protein	-
gene-P167DRAFT_532145	P167DRAFT_532145	ML119108.1	467450	469286	+	1837	protein_coding	8	hypothetical protein	-
gene-P167DRAFT_533607	P167DRAFT_533607	ML119115.1	437859	438769	-	848	protein_coding	2	hypothetical protein	-
gene-P167DRAFT_555736	P167DRAFT_555736	ML119179.1	62941	64782	+	1581	protein_coding	2	hypothetical protein	Glyco_transf_22
gene-P167DRAFT_493097	P167DRAFT_493097	ML119155.1	147578	150364	+	2046	protein_coding	2	Skb1 methyltransferase	-
gene-P167DRAFT_533985	P167DRAFT_533985	ML119117.1	333254	337042	-	3520	protein_coding	2	WD40 repeat-like protein	-
gene-P167DRAFT_502732	P167DRAFT_502732	ML119115.1	464581	465943	-	1307	protein_coding	4	hypothetical protein	zf-C2H2
gene-P167DRAFT_585901	P167DRAFT_585901	ML119123.1	430348	431947	-	1600	protein_coding	7	ankyrin	-
gene-P167DRAFT_491116	P167DRAFT_491116	ML119144.1	341965	342764	-	606	protein_coding	8	protein-tyrosine phosphatase	-
gene-P167DRAFT_489829	P167DRAFT_489829	ML119138.1	92985	94871	-	1554	protein_coding	6	MFS general substrate transporter	-
gene-P167DRAFT_510775	P167DRAFT_510775	ML119152.1	233826	235986	+	1931	protein_coding	8	hypothetical protein	TFIIE_alpha
gene-P167DRAFT_496183	P167DRAFT_496183	ML119193.1	49686	51274	+	1455	protein_coding	6	hypothetical protein	HATPase_c
gene-P167DRAFT_550327	P167DRAFT_550327	ML119230.1	19563	22404	-	2457	protein_coding	6	hypothetical protein	-
gene-P167DRAFT_574406	P167DRAFT_574406	ML119129.1	287211	287641	+	369	protein_coding	1	hypothetical protein	-
novel.1991	-	ML119162.1	101489	102407	+	791	-	6	- && - && -	-
gene-P167DRAFT_113825	P167DRAFT_113825	ML119123.1	518152	520664	+	2389	protein_coding	2	hypothetical protein	-
gene-P167DRAFT_481494	P167DRAFT_481494	ML119110.1	14344	16622	+	1920	protein_coding	2	kinase-like protein	Pkinase
gene-P167DRAFT_506014	P167DRAFT_506014	ML119126.1	186007	189113	+	2317	protein_coding	8	alcohol oxidase	-
gene-P167DRAFT_610006	P167DRAFT_610006	ML119276.1	9610	12337	+	2308	protein_coding	4	Nucleotidylyl transferase	-
gene-P167DRAFT_509775	P167DRAFT_509775	ML119145.1	205622	206685	+	831	protein_coding	2	defender against death DAD protein	-
gene-P167DRAFT_521012	P167DRAFT_521012	ML119120.1	664836	667337	-	1978	protein_coding	2	YL1-domain-containing protein	YL1
gene-P167DRAFT_203188	P167DRAFT_203188	ML119107.1	973035	975385	-	1867	protein_coding	1	hypothetical protein	-
gene-P167DRAFT_578207	P167DRAFT_578207	ML119162.1	196642	198674	-	1977	protein_coding	6	hypothetical protein	SET
gene-P167DRAFT_538298	P167DRAFT_538298	ML119150.1	60548	64232	+	3210	protein_coding	5	hypothetical protein	-
gene-P167DRAFT_506076	P167DRAFT_506076	ML119126.1	349782	353467	+	3165	protein_coding	2	P-loop containing nucleoside triphosphate hydrolase protein	GTP_EFTU
gene-P167DRAFT_540359	P167DRAFT_540359	ML119194.1	93217	94955	-	1739	protein_coding	2	hypothetical protein	-
gene-P167DRAFT_560504	P167DRAFT_560504	ML119161.1	299162	301230	-	1901	protein_coding	6	glycine hydroxymethyltransferase	SHMT
gene-P167DRAFT_341953	P167DRAFT_341953	ML119162.1	275757	277868	+	2036	protein_coding	2	hypothetical protein	-
gene-P167DRAFT_538823	P167DRAFT_538823	ML119156.1	215136	217412	+	2034	protein_coding	6	Phosphoglucose isomerase	-
gene-P167DRAFT_535454	P167DRAFT_535454	ML119125.1	465635	468616	-	2651	protein_coding	2	hypothetical protein	ABC_tran
gene-P167DRAFT_548982	P167DRAFT_548982	ML119164.1	55506	56636	-	1131	protein_coding	6	hypothetical protein	-
gene-P167DRAFT_485713	P167DRAFT_485713	ML119121.1	118552	119436	-	681	protein_coding	6	CDP-diacylglycerol--inositol 3-phosphatidyltransferase	CDP-OH_P_transf
gene-P167DRAFT_604633	P167DRAFT_604633	ML119121.1	72209	75664	+	3215	protein_coding	2	hypothetical protein	-
gene-P167DRAFT_490127	P167DRAFT_490127	ML119139.1	93051	96484	+	2994	protein_coding	2	trypsin-like serine protease	-
gene-P167DRAFT_515774	P167DRAFT_515774	ML119106.1	1063347	1065769	-	2254	protein_coding	4	asparaginyl-tRNA synthetase	tRNA-synt_2
gene-P167DRAFT_608749	P167DRAFT_608749	ML119164.1	65904	69864	+	3376	protein_coding	8	hypothetical protein	-
gene-P167DRAFT_539719	P167DRAFT_539719	ML119172.1	120437	121706	+	1071	protein_coding	2	hypothetical protein	-
gene-P167DRAFT_355530	P167DRAFT_355530	ML119164.1	70726	73283	+	1845	protein_coding	2	DUF254-domain-containing protein	-
gene-P167DRAFT_546374	P167DRAFT_546374	ML119136.1	65490	66238	-	675	protein_coding	8	hypothetical protein	-
gene-P167DRAFT_552546	P167DRAFT_552546	ML119118.1	274133	276468	+	1842	protein_coding	5	cysteine proteinase	UCH
gene-P167DRAFT_501394	P167DRAFT_501394	ML119111.1	861072	862392	+	1052	protein_coding	2	Clavaminate synthase-like protein	2OG-FeII_Oxy
gene-P167DRAFT_190644	P167DRAFT_190644	ML119107.1	63999	64804	+	745	protein_coding	4	hypothetical protein	-
gene-P167DRAFT_606767	P167DRAFT_606767	ML119138.1	398306	400313	-	1833	protein_coding	8	hypothetical protein	-
gene-P167DRAFT_531511	P167DRAFT_531511	ML119106.1	635524	637678	-	1844	protein_coding	4	hypothetical protein	tRNA-synt_2d
gene-P167DRAFT_606743	P167DRAFT_606743	ML119138.1	247809	249884	+	1948	protein_coding	6	hypothetical protein	-
gene-P167DRAFT_551235	P167DRAFT_551235	ML119107.1	1004221	1008623	-	2889	protein_coding	5	vacuolar protein sorting-associated protein 16	-
novel.1397	-	ML119138.1	77000	78255	-	844	-	5	- && - && -	-
gene-P167DRAFT_562789	P167DRAFT_562789	ML119111.1	850779	853399	-	2301	protein_coding	2	hypothetical protein	-
gene-P167DRAFT_532196	P167DRAFT_532196	ML119108.1	692822	693898	+	960	protein_coding	6	hypothetical protein	-
gene-P167DRAFT_493335	P167DRAFT_493335	ML119157.1	85669	87493	+	1674	protein_coding	6	hypothetical protein	NAD_binding_1
novel.71	-	ML119106.1	54487	56720	+	2234	-	8	- && - && -	-
novel.2412	-	ML119212.1	18030	19363	-	1207	-	6	- && - && -	-
gene-P167DRAFT_487008	P167DRAFT_487008	ML119125.1	348261	350126	-	1473	protein_coding	4	glycoside hydrolase	-
gene-P167DRAFT_491919	P167DRAFT_491919	ML119149.1	267046	269804	+	2352	protein_coding	2	hypothetical protein	-
gene-P167DRAFT_563140	P167DRAFT_563140	ML119114.1	86873	87858	+	613	protein_coding	8	hypothetical protein	-
gene-P167DRAFT_567134	P167DRAFT_567134	ML119150.1	275106	278780	-	3675	protein_coding	2	hypothetical protein	Fungal_trans
gene-P167DRAFT_577834	P167DRAFT_577834	ML119158.1	49439	50995	+	1170	protein_coding	6	epoxide hydrolase	EHN
gene-P167DRAFT_542601	P167DRAFT_542601	ML119111.1	561315	562402	+	891	protein_coding	2	hypothetical protein	-
novel.1563	-	ML119144.1	342824	343679	+	635	-	8	- && - && -	-
gene-P167DRAFT_571463	P167DRAFT_571463	ML119113.1	297402	298772	-	1371	protein_coding	4	ankyrin	-
gene-P167DRAFT_502662	P167DRAFT_502662	ML119115.1	219700	224730	+	4757	protein_coding	2	hypothetical protein	-
gene-P167DRAFT_498232	P167DRAFT_498232	ML119105.1	537613	538927	+	1165	protein_coding	2	hypothetical protein	DnaJ
gene-P167DRAFT_574970	P167DRAFT_574970	ML119133.1	260646	262909	-	2154	protein_coding	5	hypothetical protein	-
gene-P167DRAFT_535261	P167DRAFT_535261	ML119124.1	405468	407082	+	1500	protein_coding	6	NAD(P)-binding protein	-
gene-P167DRAFT_540352	P167DRAFT_540352	ML119194.1	62958	66018	+	3061	protein_coding	2	hypothetical protein	-
gene-P167DRAFT_272162	P167DRAFT_272162	ML119144.1	438784	442274	+	3359	protein_coding	1	hypothetical protein	-
gene-P167DRAFT_527100	P167DRAFT_527100	ML119152.1	79293	80545	+	1067	protein_coding	6	40S ribosomal protein S9	-
gene-P167DRAFT_529948	P167DRAFT_529948	ML119182.1	108002	109927	+	1719	protein_coding	2	hypothetical protein	-
gene-P167DRAFT_479969	P167DRAFT_479969	ML119107.1	741732	743724	-	1563	protein_coding	5	hypothetical protein	TPR_1
gene-P167DRAFT_486169	P167DRAFT_486169	ML119122.1	364560	365978	+	1362	protein_coding	2	WD40 repeat-like protein	WD40
gene-P167DRAFT_534649	P167DRAFT_534649	ML119120.1	720571	722689	+	1936	protein_coding	6	hypothetical protein	Peptidase_M24
gene-P167DRAFT_575275	P167DRAFT_575275	ML119135.1	457145	457636	-	438	protein_coding	3	hypothetical protein	-
gene-P167DRAFT_608882	P167DRAFT_608882	ML119166.1	228011	236885	-	7377	protein_coding	2	hypothetical protein	UvrD-helicase
gene-P167DRAFT_578776	P167DRAFT_578776	ML119172.1	28023	28415	+	393	protein_coding	5	hypothetical protein	-
gene-P167DRAFT_481217	P167DRAFT_481217	ML119109.1	50552	51306	+	540	protein_coding	8	SCP-like extracellular protein	SCP
gene-P167DRAFT_481830	P167DRAFT_481830	ML119110.1	871242	872351	+	1110	protein_coding	2	hypothetical protein	-
gene-P167DRAFT_537263	P167DRAFT_537263	ML119139.1	490752	491874	+	1055	protein_coding	5	hypothetical protein	-
gene-P167DRAFT_566785	P167DRAFT_566785	ML119145.1	221258	224642	-	2982	protein_coding	2	kinase-like protein	Pkinase
gene-P167DRAFT_538016	P167DRAFT_538016	ML119147.1	195511	197006	-	1289	protein_coding	2	hypothetical protein	-
gene-P167DRAFT_574538	P167DRAFT_574538	ML119130.1	195373	196751	-	1299	protein_coding	6	hypothetical protein	-
gene-P167DRAFT_561436	P167DRAFT_561436	ML119105.1	1327787	1331651	-	3319	protein_coding	6	hypothetical protein	-
gene-P167DRAFT_577043	P167DRAFT_577043	ML119150.1	18277	18702	-	285	protein_coding	7	hypothetical protein	-
gene-P167DRAFT_608718	P167DRAFT_608718	ML119163.1	207904	210126	-	2223	protein_coding	4	DUF1714-domain-containing protein	-
gene-P167DRAFT_525620	P167DRAFT_525620	ML119142.1	354809	356132	-	983	protein_coding	2	DnaJ-domain-containing protein	DnaJ
gene-P167DRAFT_554435	P167DRAFT_554435	ML119142.1	497848	498841	-	936	protein_coding	4	A1pp-domain-containing protein	A1pp
gene-P167DRAFT_42977	P167DRAFT_42977	ML119116.1	269226	270891	-	1600	protein_coding	2	hypothetical protein	-
gene-P167DRAFT_507925	P167DRAFT_507925	ML119136.1	204080	206048	+	1804	protein_coding	2	general substrate transporter	Sugar_tr
gene-P167DRAFT_592516	P167DRAFT_592516	ML119108.1	535152	536698	-	1367	protein_coding	6	hypothetical protein	-
gene-P167DRAFT_574745	P167DRAFT_574745	ML119131.1	530041	531945	-	1041	protein_coding	5	hypothetical protein	-
gene-P167DRAFT_408212	P167DRAFT_408212	ML119112.1	379364	383137	+	2698	protein_coding	2	hypothetical protein	Hist_deacetyl
gene-P167DRAFT_550232	P167DRAFT_550232	ML119213.1	22295	24892	-	1743	protein_coding	2	hypothetical protein	-
gene-P167DRAFT_500921	P167DRAFT_500921	ML119110.1	480759	483790	-	2594	protein_coding	2	hypothetical protein	-
gene-P167DRAFT_541454	P167DRAFT_541454	ML119106.1	1154705	1159874	-	4209	protein_coding	2	P-loop containing nucleoside triphosphate hydrolase protein	HA2
gene-P167DRAFT_493873	P167DRAFT_493873	ML119161.1	35682	37705	+	1923	protein_coding	4	Glycosylphosphatidylinositol:protein transamidase%2C GAA1 component	-
gene-P167DRAFT_571454	P167DRAFT_571454	ML119113.1	256351	258411	+	1824	protein_coding	6	hypothetical protein	Ferric_reduct
gene-P167DRAFT_567967	P167DRAFT_567967	ML119164.1	110842	115342	-	2654	protein_coding	6	hypothetical protein	-
gene-P167DRAFT_534578	P167DRAFT_534578	ML119120.1	482064	484272	+	1895	protein_coding	1	ribonuclease CAF1	CAF1
gene-P167DRAFT_555780	P167DRAFT_555780	ML119182.1	125835	126956	+	528	protein_coding	1	1%2C2-dihydroxy-3-keto-5-methylthiopentene dioxygenase	-
gene-P167DRAFT_491660	P167DRAFT_491660	ML119146.1	348535	349811	+	831	protein_coding	1	inositol monophosphatase	-
gene-P167DRAFT_542967	P167DRAFT_542967	ML119113.1	385981	388061	-	1797	protein_coding	2	hypothetical protein	-
gene-P167DRAFT_518721	P167DRAFT_518721	ML119113.1	797749	799736	+	1651	protein_coding	6	general substrate transporter	Sugar_tr
gene-P167DRAFT_494887	P167DRAFT_494887	ML119171.1	115768	122185	-	6189	protein_coding	5	hypothetical protein	DNA_methylase
gene-P167DRAFT_550995	P167DRAFT_550995	ML119106.1	827950	828947	-	924	protein_coding	1	hypothetical protein	-
gene-P167DRAFT_572535	P167DRAFT_572535	ML119118.1	545470	546582	+	1113	protein_coding	4	hypothetical protein	-
gene-P167DRAFT_538663	P167DRAFT_538663	ML119154.1	166271	167515	-	1245	protein_coding	5	hypothetical protein	-
gene-P167DRAFT_577260	P167DRAFT_577260	ML119152.1	173426	174217	+	633	protein_coding	2	RNA-binding domain-containing protein	zf-CCCH
gene-P167DRAFT_501557	P167DRAFT_501557	ML119112.1	254512	256621	+	1720	protein_coding	4	mitochondrial carrier	Mito_carr
gene-P167DRAFT_560853	P167DRAFT_560853	ML119177.1	72245	75053	-	2021	protein_coding	4	P-loop containing nucleoside triphosphate hydrolase protein	-
gene-P167DRAFT_504436	P167DRAFT_504436	ML119120.1	651389	652467	+	879	protein_coding	2	microsomal signal peptidase 25 kDa subunit	-
gene-P167DRAFT_569111	P167DRAFT_569111	ML119293.1	4117	5183	+	954	protein_coding	4	hypothetical protein	-
gene-P167DRAFT_567626	P167DRAFT_567626	ML119157.1	199266	201405	+	2040	protein_coding	1	hypothetical protein	-
gene-P167DRAFT_544344	P167DRAFT_544344	ML119121.1	88102	90007	+	1746	protein_coding	2	hypothetical protein	-
gene-P167DRAFT_538444	P167DRAFT_538444	ML119152.1	17258	21514	-	3654	protein_coding	5	RIC1-domain-containing protein	-
gene-P167DRAFT_492336	P167DRAFT_492336	ML119151.1	25484	26246	-	648	protein_coding	2	hypothetical protein	-
gene-P167DRAFT_548623	P167DRAFT_548623	ML119158.1	297449	298595	+	1065	protein_coding	4	hypothetical protein	-
gene-P167DRAFT_484934	P167DRAFT_484934	ML119119.1	460588	460905	+	318	protein_coding	4	hypothetical protein	-
gene-P167DRAFT_487988	P167DRAFT_487988	ML119129.1	23213	28909	+	5310	protein_coding	2	WSC-domain-containing protein	-
gene-P167DRAFT_605087	P167DRAFT_605087	ML119124.1	86915	90723	+	3649	protein_coding	2	hypothetical protein	Lipase_3
gene-P167DRAFT_84149	P167DRAFT_84149	ML119120.1	31884	33962	-	1968	protein_coding	1	hypothetical protein	-
gene-P167DRAFT_536571	P167DRAFT_536571	ML119134.1	399846	401156	-	794	protein_coding	6	Aldo/keto reductase	Aldo_ket_red
gene-P167DRAFT_569885	P167DRAFT_569885	ML119106.1	1254729	1257362	-	1959	protein_coding	1	hypothetical protein	-
gene-P167DRAFT_516732	P167DRAFT_516732	ML119108.1	539233	540689	-	1098	protein_coding	6	hypothetical protein	-
gene-P167DRAFT_474836	P167DRAFT_474836	ML119110.1	565843	566315	-	252	protein_coding	2	microsomal signal peptidase 12 kDa subunit	-
gene-P167DRAFT_570095	P167DRAFT_570095	ML119107.1	767628	772655	+	4656	protein_coding	2	hypothetical protein	-
gene-P167DRAFT_567388	P167DRAFT_567388	ML119153.1	309751	314622	-	4680	protein_coding	5	hypothetical protein	-
gene-P167DRAFT_574971	P167DRAFT_574971	ML119133.1	269930	270355	-	426	protein_coding	8	hypothetical protein	-
gene-P167DRAFT_569988	P167DRAFT_569988	ML119107.1	322313	323319	-	861	protein_coding	2	hypothetical protein	-
gene-P167DRAFT_246207	P167DRAFT_246207	ML119142.1	17074	17634	-	561	protein_coding	4	hypothetical protein	-
gene-P167DRAFT_570162	P167DRAFT_570162	ML119107.1	1024615	1026342	+	1656	protein_coding	4	hypothetical protein	-
gene-P167DRAFT_557737	P167DRAFT_557737	ML119117.1	163919	167296	-	2968	protein_coding	1	FAD/NAD(P)-binding domain-containing protein	-
gene-P167DRAFT_595173	P167DRAFT_595173	ML119157.1	256871	258470	+	1383	protein_coding	4	hypothetical protein	-
gene-P167DRAFT_508010	P167DRAFT_508010	ML119136.1	420706	425010	-	4130	protein_coding	8	RdRP-domain-containing protein	-
gene-P167DRAFT_553487	P167DRAFT_553487	ML119128.1	26850	28812	-	858	protein_coding	2	WD40 repeat-like protein	-
gene-P167DRAFT_607288	P167DRAFT_607288	ML119144.1	37337	38374	-	1038	protein_coding	5	hypothetical protein	-
gene-P167DRAFT_587796	P167DRAFT_587796	ML119127.1	367166	370804	+	3639	protein_coding	6	hypothetical protein	-
gene-P167DRAFT_607691	P167DRAFT_607691	ML119148.1	300746	305106	+	4118	protein_coding	2	ankyrin	Pkinase
gene-P167DRAFT_542485	P167DRAFT_542485	ML119111.1	31119	32045	-	810	protein_coding	2	hypothetical protein	-
gene-P167DRAFT_575726	P167DRAFT_575726	ML119139.1	14759	17886	-	2595	protein_coding	4	hypothetical protein	-
gene-P167DRAFT_601514	P167DRAFT_601514	ML119105.1	853475	854987	+	1394	protein_coding	1	hypothetical protein	-
gene-P167DRAFT_106023	P167DRAFT_106023	ML119122.1	606900	609532	+	2121	protein_coding	6	Amidophosphoribosyltransferase	Pribosyltran
gene-P167DRAFT_563910	P167DRAFT_563910	ML119118.1	731102	733777	+	2547	protein_coding	2	hypothetical protein	-
gene-P167DRAFT_548138	P167DRAFT_548138	ML119153.1	15235	16482	+	1248	protein_coding	2	hypothetical protein	-
gene-P167DRAFT_532629	P167DRAFT_532629	ML119110.1	569301	571125	-	1597	protein_coding	5	thiolase	Thiolase_N
gene-P167DRAFT_565266	P167DRAFT_565266	ML119129.1	80758	82638	-	1279	protein_coding	6	hypothetical protein	-
gene-P167DRAFT_566155	P167DRAFT_566155	ML119138.1	273667	274628	-	651	protein_coding	6	hypothetical protein	-
novel.678	-	ML119119.1	420301	422243	+	1821	-	8	- && - && -	-
gene-P167DRAFT_609324	P167DRAFT_609324	ML119177.1	179621	181080	-	1310	protein_coding	5	hypothetical protein	-
gene-P167DRAFT_537180	P167DRAFT_537180	ML119139.1	136122	139773	+	3190	protein_coding	2	hypothetical protein	DIL
gene-P167DRAFT_604801	P167DRAFT_604801	ML119122.1	229831	231031	-	1069	protein_coding	2	ERG2 and sigma1 receptor-like protein	-
gene-P167DRAFT_579814	P167DRAFT_579814	ML119204.1	32017	33524	-	1101	protein_coding	2	hypothetical protein	-
gene-P167DRAFT_535870	P167DRAFT_535870	ML119128.1	298740	300991	+	1677	protein_coding	5	pyridoxal phosphate-dependent enzyme%2C beta subunit	PALP
gene-P167DRAFT_609911	P167DRAFT_609911	ML119227.1	14665	20184	-	5076	protein_coding	5	hypothetical protein	-
gene-P167DRAFT_542648	P167DRAFT_542648	ML119111.1	744337	745583	-	1122	protein_coding	8	2-amino-3-carboxymuconate-6-semialdehyde decarboxylase	Amidohydro_2
gene-P167DRAFT_519145	P167DRAFT_519145	ML119115.1	44050	47270	-	2779	protein_coding	5	hypothetical protein	-
gene-P167DRAFT_544581	P167DRAFT_544581	ML119122.1	493282	494429	+	1080	protein_coding	2	hypothetical protein	HLH
gene-P167DRAFT_605269	P167DRAFT_605269	ML119125.1	199535	203028	-	3254	protein_coding	5	Annexin	-
gene-P167DRAFT_546524	P167DRAFT_546524	ML119137.1	133933	134819	-	645	protein_coding	2	Sm-like ribonucleo protein	LSM
gene-P167DRAFT_538677	P167DRAFT_538677	ML119154.1	233764	234329	+	327	protein_coding	5	hypothetical protein	-
gene-P167DRAFT_540071	P167DRAFT_540071	ML119181.1	136519	138643	-	1673	protein_coding	2	hypothetical protein	-
gene-P167DRAFT_555512	P167DRAFT_555512	ML119169.1	32066	33304	-	1017	protein_coding	2	hypothetical protein	-
gene-P167DRAFT_576075	P167DRAFT_576075	ML119141.1	374284	375900	+	1617	protein_coding	2	hypothetical protein	-
gene-P167DRAFT_554081	P167DRAFT_554081	ML119137.1	157575	162854	+	5118	protein_coding	2	hypothetical protein	-
gene-P167DRAFT_576011	P167DRAFT_576011	ML119141.1	162958	164140	+	1113	protein_coding	6	hypothetical protein	-
gene-P167DRAFT_572253	P167DRAFT_572253	ML119117.1	219671	221760	+	1992	protein_coding	1	hypothetical protein	-
gene-P167DRAFT_513482	P167DRAFT_513482	ML119180.1	168413	171100	+	2502	protein_coding	2	hypothetical protein	-
gene-P167DRAFT_536093	P167DRAFT_536093	ML119130.1	459179	461470	+	1879	protein_coding	4	glutathione-dependent formaldehyde dehydrogenase	ADH_N
gene-P167DRAFT_573110	P167DRAFT_573110	ML119121.1	621593	622988	-	1341	protein_coding	6	hypothetical protein	-
gene-P167DRAFT_553212	P167DRAFT_553212	ML119124.1	323896	326591	-	2064	protein_coding	2	hypothetical protein	-
gene-P167DRAFT_539991	P167DRAFT_539991	ML119179.1	307	1336	+	1030	protein_coding	2	hypothetical protein	-
gene-P167DRAFT_516592	P167DRAFT_516592	ML119108.1	168247	170228	-	1821	protein_coding	7	Bicupin%2C oxalate decarboxylase/oxidase	-
gene-P167DRAFT_503732	P167DRAFT_503732	ML119118.1	586390	592108	-	5412	protein_coding	2	DNA-directed RNA polymeras-like protein I subunit	-
gene-P167DRAFT_517073	P167DRAFT_517073	ML119109.1	413603	414784	+	1043	protein_coding	1	EF-hand	efhand
gene-P167DRAFT_480549	P167DRAFT_480549	ML119107.1	369817	371772	-	1605	protein_coding	2	kinase-like protein	Pkinase
gene-P167DRAFT_548889	P167DRAFT_548889	ML119162.1	251089	253008	+	1920	protein_coding	2	hypothetical protein	-
gene-P167DRAFT_553468	P167DRAFT_553468	ML119127.1	556074	560298	+	3558	protein_coding	2	RecF/RecN/SMC protein	SMC_N
gene-P167DRAFT_603566	P167DRAFT_603566	ML119114.1	722778	724337	+	1493	protein_coding	6	hypothetical protein	-
gene-P167DRAFT_526775	P167DRAFT_526775	ML119149.1	263267	265984	-	2083	protein_coding	2	Sec1-like protein	Sec1
gene-P167DRAFT_548415	P167DRAFT_548415	ML119156.1	144311	144928	+	618	protein_coding	8	hypothetical protein	-
gene-P167DRAFT_551862	P167DRAFT_551862	ML119112.1	120285	120814	+	402	protein_coding	2	hypothetical protein	-
gene-P167DRAFT_570424	P167DRAFT_570424	ML119108.1	766452	767712	+	1131	protein_coding	7	Lem3/Cdc50	-
gene-P167DRAFT_540225	P167DRAFT_540225	ML119187.1	83297	85783	+	2003	protein_coding	1	phenylalanyl-tRNA synthetase	-
gene-P167DRAFT_569491	P167DRAFT_569491	ML119105.1	1023497	1025240	+	1455	protein_coding	6	glycosyl transferase	-
gene-P167DRAFT_544137	P167DRAFT_544137	ML119119.1	746482	747029	-	438	protein_coding	2	hypothetical protein	-
gene-P167DRAFT_506846	P167DRAFT_506846	ML119130.1	265363	268185	-	2311	protein_coding	7	transketolase	-
gene-P167DRAFT_540346	P167DRAFT_540346	ML119194.1	21942	23083	-	1142	protein_coding	7	hypothetical protein	-
gene-P167DRAFT_531946	P167DRAFT_531946	ML119107.1	1015938	1017600	+	1182	protein_coding	6	NAD(P)-binding protein	-
gene-P167DRAFT_314670	P167DRAFT_314670	ML119109.1	447093	450467	+	2932	protein_coding	2	hypothetical protein	SMC_hinge
gene-P167DRAFT_591862	P167DRAFT_591862	ML119141.1	138009	139383	-	1375	protein_coding	1	hypothetical protein	-
gene-P167DRAFT_544995	P167DRAFT_544995	ML119125.1	157495	158937	+	1443	protein_coding	4	hypothetical protein	-
gene-P167DRAFT_542246	P167DRAFT_542246	ML119109.1	892926	895086	-	1980	protein_coding	4	hypothetical protein	-
gene-P167DRAFT_236595	P167DRAFT_236595	ML119139.1	82895	88111	-	4863	protein_coding	2	hypothetical protein	-
gene-P167DRAFT_532603	P167DRAFT_532603	ML119110.1	475879	477520	-	1443	protein_coding	6	mitochondrial carrier	Mito_carr
gene-P167DRAFT_552789	P167DRAFT_552789	ML119120.1	487155	489249	-	1869	protein_coding	6	WD40 repeat-like protein	WD40
gene-P167DRAFT_502178	P167DRAFT_502178	ML119114.1	101091	102552	-	1331	protein_coding	2	hypothetical protein	-
gene-P167DRAFT_570604	P167DRAFT_570604	ML119109.1	563622	566370	+	2457	protein_coding	6	HD-domain/PDEase-like protein	-
gene-P167DRAFT_528055	P167DRAFT_528055	ML119157.1	349068	350985	+	1698	protein_coding	8	general substrate transporter	Sugar_tr
gene-P167DRAFT_602917	P167DRAFT_602917	ML119111.1	308223	310202	+	1980	protein_coding	4	hypothetical protein	-
gene-P167DRAFT_554673	P167DRAFT_554673	ML119146.1	123803	126837	-	2880	protein_coding	6	glycine dehydrogenase	-
gene-P167DRAFT_343241	P167DRAFT_343241	ML119163.1	110598	115116	-	4123	protein_coding	2	Pkinase-domain-containing protein	Pkinase
gene-P167DRAFT_505364	P167DRAFT_505364	ML119123.1	617757	620281	-	1917	protein_coding	2	actin-like ATPase domain-containing protein	HSP70
gene-P167DRAFT_607391	P167DRAFT_607391	ML119145.1	17301	18610	+	989	protein_coding	5	hypothetical protein	-
gene-P167DRAFT_545521	P167DRAFT_545521	ML119129.1	51029	52081	-	1053	protein_coding	5	hypothetical protein	-
gene-P167DRAFT_531904	P167DRAFT_531904	ML119107.1	859591	861017	-	1248	protein_coding	5	translation initiation factor 3%2C RNA-binding subunit	RRM_1
gene-P167DRAFT_554445	P167DRAFT_554445	ML119143.1	75602	77379	-	1722	protein_coding	8	PLP-dependent transferase	Aminotran_1_2
gene-P167DRAFT_568707	P167DRAFT_568707	ML119189.1	42445	44455	-	1872	protein_coding	5	hypothetical protein	-
gene-P167DRAFT_534233	P167DRAFT_534233	ML119118.1	630225	631506	+	1282	protein_coding	8	hypothetical protein	-
gene-P167DRAFT_544183	P167DRAFT_544183	ML119120.1	145550	146671	+	1122	protein_coding	2	hypothetical protein	-
gene-P167DRAFT_572390	P167DRAFT_572390	ML119117.1	770191	774046	-	3678	protein_coding	8	ras GEF	-
gene-P167DRAFT_538456	P167DRAFT_538456	ML119152.1	63168	67483	-	3857	protein_coding	2	hypothetical protein	-
gene-P167DRAFT_606759	P167DRAFT_606759	ML119138.1	354662	356810	+	2025	protein_coding	7	phosphate transporter	-
gene-P167DRAFT_545208	P167DRAFT_545208	ML119126.1	538050	539500	-	1395	protein_coding	6	hypothetical protein	-
novel.1997	-	ML119162.1	21852	28884	-	6712	-	5	- && - && -	-
gene-P167DRAFT_606873	P167DRAFT_606873	ML119139.1	318867	322324	-	3392	protein_coding	6	hypothetical protein	BIR
gene-P167DRAFT_548671	P167DRAFT_548671	ML119159.1	164729	165982	-	1254	protein_coding	8	hypothetical protein	-
gene-P167DRAFT_578184	P167DRAFT_578184	ML119162.1	72013	72672	+	660	protein_coding	8	hypothetical protein	-
gene-P167DRAFT_565879	P167DRAFT_565879	ML119136.1	18138	20089	-	1255	protein_coding	5	hypothetical protein	-
gene-P167DRAFT_609922	P167DRAFT_609922	ML119231.1	13530	16043	-	1669	protein_coding	8	glycoside hydrolase	-
gene-P167DRAFT_493623	P167DRAFT_493623	ML119159.1	226349	227418	-	846	protein_coding	2	hypothetical protein	bZIP_1
gene-P167DRAFT_107272	P167DRAFT_107272	ML119122.1	728477	729298	+	764	protein_coding	2	hypothetical protein	-
gene-P167DRAFT_607308	P167DRAFT_607308	ML119144.1	137109	142634	-	5203	protein_coding	2	hypothetical protein	-
gene-P167DRAFT_550314	P167DRAFT_550314	ML119227.1	3292	4663	-	1203	protein_coding	2	RNA-binding domain-containing protein	RRM_1
gene-P167DRAFT_240512	P167DRAFT_240512	ML119140.1	185069	187012	+	1847	protein_coding	2	hypothetical protein	-
gene-P167DRAFT_605641	P167DRAFT_605641	ML119128.1	132118	133830	+	1657	protein_coding	5	hypothetical protein	-
gene-P167DRAFT_546654	P167DRAFT_546654	ML119138.1	167460	168701	+	957	protein_coding	2	hypothetical protein	-
gene-P167DRAFT_481049	P167DRAFT_481049	ML119109.1	88379	90240	+	1440	protein_coding	1	peptidase M18%2C aminopeptidase I	Peptidase_M18
gene-P167DRAFT_535041	P167DRAFT_535041	ML119123.1	179521	180725	+	939	protein_coding	4	LMWPc-domain-containing protein	LMWPc
gene-P167DRAFT_553971	P167DRAFT_553971	ML119135.1	476039	477750	+	1173	protein_coding	6	hypothetical protein	-
gene-P167DRAFT_578467	P167DRAFT_578467	ML119166.1	97997	98729	-	645	protein_coding	4	hypothetical protein	-
novel.1049	-	ML119128.1	516571	517117	-	547	-	2	- && - && -	-
gene-P167DRAFT_557698	P167DRAFT_557698	ML119116.1	681526	684241	+	2386	protein_coding	4	putative cystathionine gamma-synthase	Cys_Met_Meta_PP
gene-P167DRAFT_484981	P167DRAFT_484981	ML119119.1	544508	545979	+	1413	protein_coding	2	hypothetical protein	-
gene-P167DRAFT_535687	P167DRAFT_535687	ML119127.1	242035	243232	+	1133	protein_coding	1	hypothetical protein	-
gene-P167DRAFT_485308	P167DRAFT_485308	ML119120.1	409102	412665	-	3162	protein_coding	2	hypothetical protein	VWA
gene-P167DRAFT_602578	P167DRAFT_602578	ML119109.1	628819	632789	-	3570	protein_coding	6	glycoside hydrolase family 35 protein	-
gene-P167DRAFT_574519	P167DRAFT_574519	ML119130.1	120092	122166	+	1851	protein_coding	6	phosphatases II	DSPc
gene-P167DRAFT_576110	P167DRAFT_576110	ML119142.1	27534	29118	-	1425	protein_coding	2	hypothetical protein	-
gene-P167DRAFT_203862	P167DRAFT_203862	ML119107.1	1130916	1134009	-	2816	protein_coding	5	hypothetical protein	-
gene-P167DRAFT_486074	P167DRAFT_486074	ML119122.1	581521	583363	+	1611	protein_coding	4	hypothetical protein	-
gene-P167DRAFT_480930	P167DRAFT_480930	ML119108.1	983521	986371	-	2742	protein_coding	2	RNI-like protein	cNMP_binding
gene-P167DRAFT_492239	P167DRAFT_492239	ML119150.1	372197	374491	-	2127	protein_coding	5	hypothetical protein	-
gene-P167DRAFT_482702	P167DRAFT_482702	ML119113.1	419868	422888	+	2484	protein_coding	6	hypothetical protein	Fungal_trans
gene-P167DRAFT_533377	P167DRAFT_533377	ML119114.1	314055	317544	-	2635	protein_coding	6	iron-sulfur clusters transporter atm1	ABC_membrane
gene-P167DRAFT_607300	P167DRAFT_607300	ML119144.1	106398	108212	+	1758	protein_coding	1	nucleic acid-binding protein	-
gene-P167DRAFT_569552	P167DRAFT_569552	ML119105.1	1295867	1298679	-	2736	protein_coding	5	hypothetical protein	-
gene-P167DRAFT_333481	P167DRAFT_333481	ML119159.1	117467	118176	+	710	protein_coding	2	hypothetical protein	-
gene-P167DRAFT_605151	P167DRAFT_605151	ML119124.1	387671	390521	-	2679	protein_coding	1	hypothetical protein	-
novel.1975	-	ML119161.1	154587	155158	-	518	-	6	- && - && -	-
gene-P167DRAFT_538166	P167DRAFT_538166	ML119148.1	359418	361011	-	1531	protein_coding	6	hypothetical protein	-
gene-P167DRAFT_522065	P167DRAFT_522065	ML119124.1	338701	340990	-	2232	protein_coding	1	UBX-domain-containing protein	UBX
gene-P167DRAFT_551617	P167DRAFT_551617	ML119110.1	140584	141261	-	525	protein_coding	2	cwf21-domain-containing protein	-
gene-P167DRAFT_552648	P167DRAFT_552648	ML119119.1	98419	100816	+	2076	protein_coding	2	P-loop containing nucleoside triphosphate hydrolase protein	-
gene-P167DRAFT_486738	P167DRAFT_486738	ML119124.1	103971	105959	-	1935	protein_coding	8	hypothetical protein	FAD_binding_8
gene-P167DRAFT_575589	P167DRAFT_575589	ML119138.1	30688	31029	+	342	protein_coding	8	hypothetical protein	-
gene-P167DRAFT_541133	P167DRAFT_541133	ML119105.1	1126368	1127955	-	1449	protein_coding	2	hypothetical protein	SPX
gene-P167DRAFT_487504	P167DRAFT_487504	ML119127.1	608851	610669	-	1422	protein_coding	2	APG17-domain-containing protein	-
gene-P167DRAFT_47678	P167DRAFT_47678	ML119116.1	676010	676962	-	556	protein_coding	2	hypothetical protein	-
gene-P167DRAFT_478914	P167DRAFT_478914	ML119105.1	732469	733748	-	1113	protein_coding	2	protein serine/threonine phosphatase 2C	SpoIIE
gene-P167DRAFT_577088	P167DRAFT_577088	ML119150.1	252396	253967	-	1572	protein_coding	6	hypothetical protein	-
gene-P167DRAFT_479298	P167DRAFT_479298	ML119106.1	213169	215089	-	1638	protein_coding	7	isocitrate lyase	-
gene-P167DRAFT_482892	P167DRAFT_482892	ML119113.1	712814	713678	+	366	protein_coding	5	Cyanovirin-N	-
gene-P167DRAFT_396839	P167DRAFT_396839	ML119179.1	19018	19712	-	635	protein_coding	2	hypothetical protein	-
gene-P167DRAFT_569763	P167DRAFT_569763	ML119106.1	751713	752639	-	927	protein_coding	7	hypothetical protein	-
gene-P167DRAFT_540401	P167DRAFT_540401	ML119198.1	16096	16857	+	762	protein_coding	8	hypothetical protein	-
gene-P167DRAFT_510244	P167DRAFT_510244	ML119149.1	96350	98730	+	2199	protein_coding	6	hypothetical protein	-
gene-P167DRAFT_492124	P167DRAFT_492124	ML119149.1	241362	242008	-	402	protein_coding	2	transcription initiation factor IID%2C TAF10 subunit	-
gene-P167DRAFT_540235	P167DRAFT_540235	ML119187.1	115842	118434	+	2313	protein_coding	2	hypothetical protein	-
gene-P167DRAFT_603636	P167DRAFT_603636	ML119115.1	200332	201692	-	1208	protein_coding	2	riboflavin synthase subunit alpha	-
gene-P167DRAFT_558443	P167DRAFT_558443	ML119124.1	32404	38631	-	5731	protein_coding	5	hypothetical protein	-
gene-P167DRAFT_557097	P167DRAFT_557097	ML119111.1	414578	417273	+	2089	protein_coding	2	hypothetical protein	-
gene-P167DRAFT_529544	P167DRAFT_529544	ML119175.1	60837	62827	-	1707	protein_coding	8	hypothetical protein	-
gene-P167DRAFT_576040	P167DRAFT_576040	ML119141.1	255908	256567	+	660	protein_coding	5	hypothetical protein	-
gene-P167DRAFT_516391	P167DRAFT_516391	ML119107.1	1155676	1159640	-	3486	protein_coding	5	Adaptor protein complex AP-2 alpha subunit	-
gene-P167DRAFT_567922	P167DRAFT_567922	ML119163.1	155744	159520	+	3717	protein_coding	4	hypothetical protein	-
gene-P167DRAFT_535369	P167DRAFT_535369	ML119125.1	160971	162307	+	1212	protein_coding	6	aspartate-semialdehyde dehydrogenase	-
gene-P167DRAFT_528982	P167DRAFT_528982	ML119167.1	140576	142195	-	1493	protein_coding	8	concanavalin A-like lectin/glucanase	-
gene-P167DRAFT_532501	P167DRAFT_532501	ML119110.1	114569	115861	-	883	protein_coding	6	NDUFA12-domain-containing protein	Complex1_17_2kD
gene-P167DRAFT_512015	P167DRAFT_512015	ML119161.1	241026	243765	+	2625	protein_coding	2	hypothetical protein	-
gene-P167DRAFT_547710	P167DRAFT_547710	ML119147.1	382484	383306	-	768	protein_coding	5	hypothetical protein	-
novel.1351	-	ML119137.1	143250	145172	+	1620	-	4	- && - && -	-
gene-P167DRAFT_575565	P167DRAFT_575565	ML119137.1	481355	482269	-	915	protein_coding	5	hypothetical protein	-
gene-P167DRAFT_561576	P167DRAFT_561576	ML119106.1	595002	596443	-	1240	protein_coding	2	glycolipid transfer protein	-
gene-P167DRAFT_536826	P167DRAFT_536826	ML119136.1	477595	480410	-	2552	protein_coding	6	hypothetical protein	-
gene-P167DRAFT_485238	P167DRAFT_485238	ML119120.1	772548	774038	-	1302	protein_coding	6	hypothetical protein	-
gene-P167DRAFT_549057	P167DRAFT_549057	ML119165.1	112570	119553	+	5007	protein_coding	5	hypothetical protein	Ribonuclease_3
gene-P167DRAFT_503954	P167DRAFT_503954	ML119119.1	302486	304200	+	1539	protein_coding	6	GroES-like protein	ADH_N
gene-P167DRAFT_507588	P167DRAFT_507588	ML119134.1	119241	121795	-	2502	protein_coding	4	hypothetical protein	-
gene-P167DRAFT_536593	P167DRAFT_536593	ML119134.1	522914	523556	+	567	protein_coding	8	hypothetical protein	-
gene-P167DRAFT_503957	P167DRAFT_503957	ML119119.1	329391	331914	+	2023	protein_coding	6	Clavaminate synthase-like protein	2OG-FeII_Oxy
gene-P167DRAFT_141985	P167DRAFT_141985	ML119125.1	423377	427011	+	3477	protein_coding	2	hypothetical protein	-
gene-P167DRAFT_547015	P167DRAFT_547015	ML119141.1	204535	206390	+	1449	protein_coding	1	hypothetical protein	-
gene-P167DRAFT_520912	P167DRAFT_520912	ML119120.1	504997	507049	-	1856	protein_coding	4	DUF155-domain-containing protein	-
gene-P167DRAFT_488892	P167DRAFT_488892	ML119133.1	307676	308834	-	1008	protein_coding	1	DHS-like NAD/FAD-binding domain-containing protein	SIR2
gene-P167DRAFT_607119	P167DRAFT_607119	ML119142.1	320695	321178	-	423	protein_coding	8	hypothetical protein	-
gene-P167DRAFT_507068	P167DRAFT_507068	ML119131.1	449393	451526	-	2053	protein_coding	3	hypothetical protein	-
gene-P167DRAFT_524736	P167DRAFT_524736	ML119137.1	300262	301828	+	1369	protein_coding	4	hypothetical protein	-
gene-P167DRAFT_507583	P167DRAFT_507583	ML119134.1	112114	113353	-	955	protein_coding	8	hypothetical protein	-
gene-P167DRAFT_543390	P167DRAFT_543390	ML119115.1	624724	625524	-	801	protein_coding	2	hypothetical protein	-
gene-P167DRAFT_543743	P167DRAFT_543743	ML119117.1	586802	588906	-	2049	protein_coding	2	hypothetical protein	zf-C2H2
gene-P167DRAFT_1242	P167DRAFT_1242	ML119105.1	117280	123222	-	5662	protein_coding	2	hypothetical protein	Pkinase
gene-P167DRAFT_557709	P167DRAFT_557709	ML119116.1	743722	745474	+	1678	protein_coding	2	hypothetical protein	-
gene-P167DRAFT_484601	P167DRAFT_484601	ML119118.1	727923	730198	+	1842	protein_coding	2	hypothetical protein	-
gene-P167DRAFT_565492	P167DRAFT_565492	ML119132.1	38867	40131	-	1213	protein_coding	2	hypothetical protein	-
gene-P167DRAFT_341241	P167DRAFT_341241	ML119162.1	186303	187754	+	1452	protein_coding	4	hypothetical protein	-
gene-P167DRAFT_551460	P167DRAFT_551460	ML119109.1	158435	159633	+	1008	protein_coding	6	hypothetical protein	-
gene-P167DRAFT_538351	P167DRAFT_538351	ML119151.1	33415	35683	-	2040	protein_coding	2	alcohol oxidase	-
gene-P167DRAFT_548165	P167DRAFT_548165	ML119153.1	121833	125411	-	3339	protein_coding	2	ras GEF	SH3_1
gene-P167DRAFT_557356	P167DRAFT_557356	ML119113.1	464240	467312	-	1101	protein_coding	2	hypothetical protein	-
gene-P167DRAFT_555303	P167DRAFT_555303	ML119161.1	221380	223100	-	1548	protein_coding	5	mitochondrial putative succinyl-CoA:3-ketoacid-coenzyme A transferase 1	-
gene-P167DRAFT_560528	P167DRAFT_560528	ML119163.1	12244	13359	+	1028	protein_coding	2	ubiquitin-conjugating enzyme	UQ_con
gene-P167DRAFT_570111	P167DRAFT_570111	ML119107.1	832398	834677	+	1914	protein_coding	2	hypothetical protein	-
novel.632	-	ML119118.1	663102	664427	+	1233	-	7	- && - && -	-
gene-P167DRAFT_555047	P167DRAFT_555047	ML119155.1	4822	6238	-	1203	protein_coding	2	Arginase/deacetylase	-
gene-P167DRAFT_531843	P167DRAFT_531843	ML119107.1	668261	669453	-	1083	protein_coding	2	hypothetical protein	-
gene-P167DRAFT_603054	P167DRAFT_603054	ML119111.1	919121	920263	+	946	protein_coding	2	autophagy protein 16	-
gene-P167DRAFT_571662	P167DRAFT_571662	ML119114.1	334666	336369	+	1581	protein_coding	8	hypothetical protein	-
gene-P167DRAFT_551472	P167DRAFT_551472	ML119109.1	286501	287995	-	1308	protein_coding	6	enolase C-terminal domain-like protein	MR_MLE_N
novel.1237	-	ML119133.1	287833	289061	-	963	-	6	- && - && -	-
gene-P167DRAFT_571884	P167DRAFT_571884	ML119115.1	388077	390290	+	2214	protein_coding	5	hypothetical protein	-
gene-P167DRAFT_399092	P167DRAFT_399092	ML119179.1	172627	173932	-	864	protein_coding	2	hypothetical protein	-
gene-P167DRAFT_543478	P167DRAFT_543478	ML119116.1	271966	273813	-	786	protein_coding	8	hypothetical protein	-
gene-P167DRAFT_68059	P167DRAFT_68059	ML119118.1	526907	528537	-	1586	protein_coding	5	RCC1/BLIP-II	-
gene-P167DRAFT_540399	P167DRAFT_540399	ML119198.1	9710	11012	+	1129	protein_coding	6	hypothetical protein	-
gene-P167DRAFT_182666	P167DRAFT_182666	ML119132.1	434370	436148	+	1466	protein_coding	2	hypothetical protein	zf-C3HC4
gene-P167DRAFT_146877	P167DRAFT_146877	ML119126.1	480943	482769	+	1621	protein_coding	2	hypothetical protein	-
gene-P167DRAFT_544466	P167DRAFT_544466	ML119121.1	731456	733894	+	2391	protein_coding	4	hypothetical protein	-
gene-P167DRAFT_489213	P167DRAFT_489213	ML119135.1	251658	253939	+	2160	protein_coding	2	hypothetical protein	-
gene-P167DRAFT_571931	P167DRAFT_571931	ML119115.1	600195	601385	-	1191	protein_coding	6	hypothetical protein	-
gene-P167DRAFT_571295	P167DRAFT_571295	ML119112.1	470321	473866	+	3471	protein_coding	6	TBC-domain-containing protein	TBC
gene-P167DRAFT_167353	P167DRAFT_167353	ML119130.1	270792	271664	-	812	protein_coding	4	hypothetical protein	-
gene-P167DRAFT_548339	P167DRAFT_548339	ML119155.1	158688	160804	-	1989	protein_coding	5	UV-endonuclease UvdE	UvdE
gene-P167DRAFT_561633	P167DRAFT_561633	ML119106.1	908322	908849	-	453	protein_coding	2	hypothetical protein	-
gene-P167DRAFT_160150	P167DRAFT_160150	ML119128.1	381960	383599	-	1398	protein_coding	2	hypothetical protein	-
gene-P167DRAFT_544797	P167DRAFT_544797	ML119124.1	29183	31235	-	1932	protein_coding	4	kinase-like protein	Pkinase
gene-P167DRAFT_548477	P167DRAFT_548477	ML119157.1	34613	36672	+	1995	protein_coding	2	hypothetical protein	PHD
gene-P167DRAFT_478957	P167DRAFT_478957	ML119105.1	641478	643147	+	996	protein_coding	2	HCP-like protein	-
gene-P167DRAFT_560859	P167DRAFT_560859	ML119177.1	94123	95948	+	1763	protein_coding	2	hypothetical protein	-
gene-P167DRAFT_480081	P167DRAFT_480081	ML119107.1	1224281	1226292	+	1857	protein_coding	6	ABC1-domain-containing protein	ABC1
gene-P167DRAFT_576546	P167DRAFT_576546	ML119145.1	194437	195365	+	864	protein_coding	4	ankyrin	-
gene-P167DRAFT_487458	P167DRAFT_487458	ML119127.1	651150	652812	-	1254	protein_coding	7	hypothetical protein	-
gene-P167DRAFT_563430	P167DRAFT_563430	ML119116.1	22403	24118	-	1411	protein_coding	4	hypothetical protein	NTP_transf_2
gene-P167DRAFT_479787	P167DRAFT_479787	ML119106.1	283235	286134	+	2127	protein_coding	7	Neutral/alkaline nonlysosomal ceramidase	Ceramidase_alk
gene-P167DRAFT_579222	P167DRAFT_579222	ML119182.1	46442	48784	+	2079	protein_coding	2	hypothetical protein	-
gene-P167DRAFT_116473	P167DRAFT_116473	ML119106.1	9819	12756	+	2881	protein_coding	2	hypothetical protein	-
gene-P167DRAFT_508757	P167DRAFT_508757	ML119139.1	432270	436348	+	3749	protein_coding	2	hypothetical protein	-
gene-P167DRAFT_587818	P167DRAFT_587818	ML119127.1	434235	436030	+	1635	protein_coding	7	kinase-like protein	APH
gene-P167DRAFT_609220	P167DRAFT_609220	ML119175.1	111188	113081	-	1676	protein_coding	4	hypothetical protein	-
gene-P167DRAFT_537196	P167DRAFT_537196	ML119139.1	185277	187336	+	1428	protein_coding	2	S-adenosyl-L-methionine-dependent methyltransferase	-
gene-P167DRAFT_575464	P167DRAFT_575464	ML119137.1	68418	68801	-	291	protein_coding	5	hypothetical protein	-
gene-P167DRAFT_577148	P167DRAFT_577148	ML119151.1	161096	163627	-	2532	protein_coding	4	hypothetical protein	-
gene-P167DRAFT_539350	P167DRAFT_539350	ML119165.1	4850	6084	+	1180	protein_coding	6	hypothetical protein	-
novel.893	-	ML119124.1	350988	352209	-	1160	-	2	- && - && -	-
gene-P167DRAFT_539906	P167DRAFT_539906	ML119176.1	125873	127291	+	1419	protein_coding	1	hypothetical protein	-
gene-P167DRAFT_500063	P167DRAFT_500063	ML119108.1	487070	492492	-	4955	protein_coding	4	hypothetical protein	ABC_membrane
gene-P167DRAFT_561211	P167DRAFT_561211	ML119105.1	185495	190269	-	4584	protein_coding	2	AAA-domain-containing protein	AAA
gene-P167DRAFT_468336	P167DRAFT_468336	ML119130.1	281815	282033	-	219	protein_coding	2	hypothetical protein	-
gene-P167DRAFT_564669	P167DRAFT_564669	ML119124.1	160266	161326	+	722	protein_coding	1	hypothetical protein	-
gene-P167DRAFT_479179	P167DRAFT_479179	ML119105.1	205423	207795	+	2190	protein_coding	5	Phosphodiest-domain-containing protein	-
gene-P167DRAFT_537944	P167DRAFT_537944	ML119146.1	190139	191134	-	758	protein_coding	6	DUF427 domain protein	-
gene-P167DRAFT_554225	P167DRAFT_554225	ML119139.1	10643	12125	-	1200	protein_coding	2	galactose mutarotase-like protein	Aldose_epim
gene-P167DRAFT_557622	P167DRAFT_557622	ML119116.1	207689	210480	-	1972	protein_coding	5	zf-C2HC5-domain-containing protein	-
gene-P167DRAFT_270937	P167DRAFT_270937	ML119144.1	323871	324414	-	544	protein_coding	7	hypothetical protein	-
gene-P167DRAFT_135158	P167DRAFT_135158	ML119124.1	409890	412795	+	2760	protein_coding	2	hypothetical protein	-
gene-P167DRAFT_543553	P167DRAFT_543553	ML119116.1	571548	572271	+	447	protein_coding	4	hypothetical protein	-
gene-P167DRAFT_574225	P167DRAFT_574225	ML119128.1	335471	336055	+	585	protein_coding	1	hypothetical protein	-
gene-P167DRAFT_470275	P167DRAFT_470275	ML119144.1	144713	145654	+	726	protein_coding	8	PQ-loop-domain-containing protein	-
gene-P167DRAFT_530126	P167DRAFT_530126	ML119187.1	137332	139879	+	1943	protein_coding	4	acetyl-CoA synthetase-like protein	AMP-binding
gene-P167DRAFT_527288	P167DRAFT_527288	ML119152.1	337797	338631	+	404	protein_coding	6	hypothetical protein	-
gene-P167DRAFT_235553	P167DRAFT_235553	ML119138.1	507947	510384	+	2438	protein_coding	5	hypothetical protein	-
gene-P167DRAFT_537216	P167DRAFT_537216	ML119139.1	268204	277173	-	8350	protein_coding	2	hypothetical protein	-
gene-P167DRAFT_561753	P167DRAFT_561753	ML119107.1	144554	146355	-	1745	protein_coding	2	hypothetical protein	-
novel.1061	-	ML119129.1	220502	222304	+	1803	-	2	- && - && -	-
gene-P167DRAFT_534286	P167DRAFT_534286	ML119119.1	20617	21457	+	720	protein_coding	8	ricin B-like lectin	-
gene-P167DRAFT_548864	P167DRAFT_548864	ML119162.1	98917	99508	+	393	protein_coding	4	hypothetical protein	-
gene-P167DRAFT_488028	P167DRAFT_488028	ML119130.1	211289	213331	-	1896	protein_coding	7	ATP-NAD kinase	NAD_kinase
gene-P167DRAFT_485703	P167DRAFT_485703	ML119121.1	594770	595910	+	1083	protein_coding	7	hypothetical protein	ELO
gene-P167DRAFT_531893	P167DRAFT_531893	ML119107.1	801221	810327	+	7941	protein_coding	2	hypothetical protein	PI3_PI4_kinase
gene-P167DRAFT_479959	P167DRAFT_479959	ML119107.1	720104	721081	+	870	protein_coding	6	ClpP/crotonase	ECH
gene-P167DRAFT_609343	P167DRAFT_609343	ML119178.1	143105	146386	+	299	protein_coding	4	hypothetical protein	-
gene-P167DRAFT_374777	P167DRAFT_374777	ML119172.1	162803	165686	+	2605	protein_coding	2	hypothetical protein	-
gene-P167DRAFT_593317	P167DRAFT_593317	ML119148.1	132025	133836	-	1218	protein_coding	4	hypothetical protein	-
gene-P167DRAFT_537638	P167DRAFT_537638	ML119143.1	375934	377826	-	1645	protein_coding	7	Adenylosuccinate synthetase	-
gene-P167DRAFT_431125	P167DRAFT_431125	ML119113.1	545888	547473	+	1245	protein_coding	6	hypothetical protein	-
gene-P167DRAFT_577969	P167DRAFT_577969	ML119159.1	185372	186828	+	1401	protein_coding	6	putative L-fucose-proton symporter	MFS_1
gene-P167DRAFT_470166	P167DRAFT_470166	ML119133.1	491718	492725	-	1008	protein_coding	2	hypothetical protein	Transglut_core
gene-P167DRAFT_121689	P167DRAFT_121689	ML119106.1	465242	467655	+	2272	protein_coding	2	hypothetical protein	G-patch
gene-P167DRAFT_538795	P167DRAFT_538795	ML119156.1	115232	116078	+	847	protein_coding	8	hypothetical protein	-
gene-P167DRAFT_607255	P167DRAFT_607255	ML119143.1	385767	391268	+	4899	protein_coding	2	P-loop containing nucleoside triphosphate hydrolase protein	-
gene-P167DRAFT_247345	P167DRAFT_247345	ML119142.1	125672	126740	-	486	protein_coding	3	hypothetical protein	-
gene-P167DRAFT_249947	P167DRAFT_249947	ML119142.1	351039	353284	+	2068	protein_coding	8	hypothetical protein	-
gene-P167DRAFT_504420	P167DRAFT_504420	ML119120.1	617821	622379	-	4307	protein_coding	2	hypothetical protein	-
gene-P167DRAFT_576805	P167DRAFT_576805	ML119147.1	287710	293805	+	5889	protein_coding	4	hypothetical protein	-
gene-P167DRAFT_503467	P167DRAFT_503467	ML119117.1	748395	750651	-	2105	protein_coding	7	NADP-specific glutamate dehydrogenase	-
gene-P167DRAFT_534252	P167DRAFT_534252	ML119118.1	693136	694842	-	1262	protein_coding	5	Methylthioribulose-1-phosphate dehydratase	Aldolase_II
gene-P167DRAFT_493243	P167DRAFT_493243	ML119156.1	289790	291473	-	1599	protein_coding	2	guanine-N(7)-methyltransferase	-
gene-P167DRAFT_507918	P167DRAFT_507918	ML119136.1	176266	178450	-	2023	protein_coding	8	SET domain-containing protein	SET
gene-P167DRAFT_171300	P167DRAFT_171300	ML119130.1	536198	538989	-	2606	protein_coding	2	hypothetical protein	-
gene-P167DRAFT_550893	P167DRAFT_550893	ML119106.1	184582	185397	-	582	protein_coding	8	hypothetical protein	-
gene-P167DRAFT_581648	P167DRAFT_581648	ML119105.1	1143547	1146980	-	1711	protein_coding	1	hypothetical protein	-
gene-P167DRAFT_537148	P167DRAFT_537148	ML119139.1	18151	19337	-	1187	protein_coding	4	DUF1168-domain-containing protein	-
gene-P167DRAFT_500628	P167DRAFT_500628	ML119109.1	879334	880622	+	1079	protein_coding	6	thioredoxin-like protein	-
gene-P167DRAFT_540588	P167DRAFT_540588	ML119223.1	23426	24206	-	693	protein_coding	1	hypothetical protein	-
gene-P167DRAFT_481559	P167DRAFT_481559	ML119110.1	23294	24824	-	1077	protein_coding	4	hypothetical protein	-
gene-P167DRAFT_559675	P167DRAFT_559675	ML119142.1	510608	512361	-	1081	protein_coding	4	hypothetical protein	-
novel.1002	-	ML119127.1	271914	273612	-	1567	-	6	- && - && -	-
gene-P167DRAFT_486022	P167DRAFT_486022	ML119122.1	566003	567490	+	1422	protein_coding	6	WD40 repeat-like protein	-
gene-P167DRAFT_578763	P167DRAFT_578763	ML119171.1	179281	180959	-	1485	protein_coding	5	hypothetical protein	-
gene-P167DRAFT_607644	P167DRAFT_607644	ML119148.1	22638	27297	+	4278	protein_coding	2	hypothetical protein	-
novel.506	-	ML119115.1	482908	491932	+	8547	-	6	- && - && -	-
gene-P167DRAFT_607294	P167DRAFT_607294	ML119144.1	79643	85865	-	6092	protein_coding	2	hypothetical protein	-
gene-P167DRAFT_531128	P167DRAFT_531128	ML119105.1	386094	390479	-	3496	protein_coding	2	P-loop containing nucleoside triphosphate hydrolase protein	SMC_N
gene-P167DRAFT_495047	P167DRAFT_495047	ML119172.1	154139	155161	+	810	protein_coding	4	NAD(P)-binding protein	adh_short
gene-P167DRAFT_535266	P167DRAFT_535266	ML119124.1	435818	438030	-	2029	protein_coding	5	actin-like ATPase domain-containing protein	HSP70
gene-P167DRAFT_531586	P167DRAFT_531586	ML119106.1	934633	936578	-	1722	protein_coding	8	aldehyde dehydrogenase	Aldedh
gene-P167DRAFT_540528	P167DRAFT_540528	ML119212.1	28350	30049	+	1638	protein_coding	2	hypothetical protein	IIGP
gene-P167DRAFT_606536	P167DRAFT_606536	ML119136.1	441943	443704	-	1235	protein_coding	4	calcium homeostasis protein Regucalcin	-
gene-P167DRAFT_608547	P167DRAFT_608547	ML119160.1	219139	222824	+	3578	protein_coding	8	hypothetical protein	Pkinase
gene-P167DRAFT_521253	P167DRAFT_521253	ML119121.1	563389	566346	+	1992	protein_coding	7	retrograde regulation protein 2	MFS_1
gene-P167DRAFT_601974	P167DRAFT_601974	ML119107.1	264304	265669	+	1249	protein_coding	7	poly depolymerase	-
gene-P167DRAFT_491858	P167DRAFT_491858	ML119148.1	298332	300056	-	1725	protein_coding	2	hypothetical protein	-
gene-P167DRAFT_545382	P167DRAFT_545382	ML119128.1	95822	97786	+	1680	protein_coding	2	hypothetical protein	-
gene-P167DRAFT_607189	P167DRAFT_607189	ML119143.1	104477	105772	+	1229	protein_coding	4	hypothetical protein	-
gene-P167DRAFT_573106	P167DRAFT_573106	ML119121.1	606169	607034	+	795	protein_coding	1	hypothetical protein	-
gene-P167DRAFT_365695	P167DRAFT_365695	ML119168.1	72267	73439	-	1173	protein_coding	2	hypothetical protein	-
gene-P167DRAFT_546802	P167DRAFT_546802	ML119139.1	222657	223286	-	507	protein_coding	7	hypothetical protein	-
gene-P167DRAFT_64967	P167DRAFT_64967	ML119118.1	279992	281342	+	1120	protein_coding	8	hypothetical protein	-
gene-P167DRAFT_533561	P167DRAFT_533561	ML119115.1	191703	193460	-	1261	protein_coding	4	mitochondrial carrier	Mito_carr
gene-P167DRAFT_604019	P167DRAFT_604019	ML119117.1	399987	401835	-	1737	protein_coding	7	TauD-domain-containing protein	-
gene-P167DRAFT_531263	P167DRAFT_531263	ML119105.1	947503	948475	-	659	protein_coding	6	density-regulated protein DRP1	SUI1
gene-P167DRAFT_609076	P167DRAFT_609076	ML119171.1	148723	149644	+	808	protein_coding	2	hypothetical protein	-
gene-P167DRAFT_569302	P167DRAFT_569302	ML119105.1	347705	351298	-	3510	protein_coding	2	hypothetical protein	Methyltransf_11
gene-P167DRAFT_484524	P167DRAFT_484524	ML119118.1	623922	624881	-	537	protein_coding	2	hypothetical protein	Pro_isomerase
gene-P167DRAFT_572288	P167DRAFT_572288	ML119117.1	359433	360645	-	975	protein_coding	6	hypothetical protein	-
gene-P167DRAFT_544361	P167DRAFT_544361	ML119121.1	176422	177034	+	495	protein_coding	8	hypothetical protein	-
gene-P167DRAFT_578144	P167DRAFT_578144	ML119161.1	207740	209862	-	2064	protein_coding	1	hypothetical protein	-
gene-P167DRAFT_571954	P167DRAFT_571954	ML119115.1	686649	689841	-	3105	protein_coding	4	hypothetical protein	-
gene-P167DRAFT_542118	P167DRAFT_542118	ML119109.1	332731	334737	-	1761	protein_coding	2	UEV-domain-containing protein	-
gene-P167DRAFT_484874	P167DRAFT_484874	ML119119.1	293103	294818	+	1473	protein_coding	6	general substrate transporter	Sugar_tr
gene-P167DRAFT_536939	P167DRAFT_536939	ML119137.1	274203	275912	-	1589	protein_coding	5	DUF572-domain-containing protein	-
gene-P167DRAFT_604165	P167DRAFT_604165	ML119118.1	341892	342833	-	942	protein_coding	8	hypothetical protein	-
gene-P167DRAFT_8707	P167DRAFT_8707	ML119105.1	849943	851455	-	1272	protein_coding	4	mitochondrial carrier	Mito_carr
gene-P167DRAFT_559271	P167DRAFT_559271	ML119136.1	372290	377311	+	1058	protein_coding	7	Rhodanese-like protein	Rhodanese
gene-P167DRAFT_504753	P167DRAFT_504753	ML119122.1	35631	37307	-	1613	protein_coding	4	DFP-domain-containing protein	DFP
gene-P167DRAFT_553209	P167DRAFT_553209	ML119124.1	384496	386880	-	1563	protein_coding	8	tubulin nucleotide-binding domain-like protein	-
gene-P167DRAFT_540393	P167DRAFT_540393	ML119197.1	68894	73448	-	3317	protein_coding	2	putative beta-galactosidase	-
novel.1602	-	ML119145.1	312900	315117	-	2089	-	8	- && - && -	-
gene-P167DRAFT_560328	P167DRAFT_560328	ML119156.1	311749	315381	+	2980	protein_coding	5	Adaptor protein complex beta subunit	-
gene-P167DRAFT_538605	P167DRAFT_538605	ML119153.1	192355	193761	-	1407	protein_coding	7	hypothetical protein	-
gene-P167DRAFT_579582	P167DRAFT_579582	ML119194.1	17380	18836	+	1311	protein_coding	5	hypothetical protein	-
gene-P167DRAFT_488054	P167DRAFT_488054	ML119130.1	258368	261223	-	1350	protein_coding	4	Metallo-hydrolase/oxidoreductase	-
gene-P167DRAFT_482838	P167DRAFT_482838	ML119113.1	46201	47929	+	1674	protein_coding	2	glycosyltransferase family 90 protein	-
gene-P167DRAFT_588913	P167DRAFT_588913	ML119131.1	237412	238691	-	1280	protein_coding	6	hypothetical protein	-
gene-P167DRAFT_516241	P167DRAFT_516241	ML119107.1	810970	813087	+	1991	protein_coding	2	hypothetical protein	-
gene-P167DRAFT_538831	P167DRAFT_538831	ML119156.1	267310	269015	-	1239	protein_coding	4	hypothetical protein	FKBP_C
gene-P167DRAFT_461524	P167DRAFT_461524	ML119134.1	125802	126709	-	807	protein_coding	5	hypothetical protein	-
gene-P167DRAFT_562750	P167DRAFT_562750	ML119111.1	650051	653513	-	2517	protein_coding	4	hypothetical protein	Fungal_trans
gene-P167DRAFT_542571	P167DRAFT_542571	ML119111.1	454132	456334	+	1161	protein_coding	2	hypothetical protein	-
gene-P167DRAFT_571404	P167DRAFT_571404	ML119113.1	18906	19254	-	246	protein_coding	8	hypothetical protein	-
gene-P167DRAFT_519032	P167DRAFT_519032	ML119114.1	678795	681219	+	2247	protein_coding	2	fatty acid/sphingolipid desaturase	-
gene-P167DRAFT_486615	P167DRAFT_486615	ML119124.1	162395	165094	-	2541	protein_coding	1	Cas1p-domain-containing protein	-
gene-P167DRAFT_575325	P167DRAFT_575325	ML119136.1	87854	88341	+	393	protein_coding	8	hypothetical protein	-
gene-P167DRAFT_565013	P167DRAFT_565013	ML119126.1	604857	611185	+	5058	protein_coding	7	hypothetical protein	SNF2_N
gene-P167DRAFT_533053	P167DRAFT_533053	ML119112.1	583908	587068	+	2923	protein_coding	5	WD40 repeat-like protein	-
gene-P167DRAFT_533009	P167DRAFT_533009	ML119112.1	412866	414175	-	1198	protein_coding	5	alpha/beta-hydrolase	-
gene-P167DRAFT_479845	P167DRAFT_479845	ML119106.1	1003110	1004672	+	1563	protein_coding	5	hypothetical protein	AAA
gene-P167DRAFT_605454	P167DRAFT_605454	ML119126.1	458805	460653	+	1770	protein_coding	2	hypothetical protein	zf-C3HC4
gene-P167DRAFT_536565	P167DRAFT_536565	ML119134.1	374869	376917	-	1537	protein_coding	6	HAD-superfamily hydrolase	-
gene-P167DRAFT_552334	P167DRAFT_552334	ML119116.1	345470	346929	-	1395	protein_coding	2	hypothetical protein	-
gene-P167DRAFT_36159	P167DRAFT_36159	ML119217.1	45616	46637	-	839	protein_coding	8	hypothetical protein	-
gene-P167DRAFT_547664	P167DRAFT_547664	ML119147.1	171579	172661	+	990	protein_coding	5	galactose oxidase	-
gene-P167DRAFT_564467	P167DRAFT_564467	ML119122.1	572094	574190	+	1361	protein_coding	6	2%2C4-dihydroxyhept-2-ene-1%2C7-dioic acid aldolase	-
gene-P167DRAFT_486200	P167DRAFT_486200	ML119122.1	589242	590524	-	846	protein_coding	6	Metallo-hydrolase/oxidoreductase	Lactamase_B
gene-P167DRAFT_580086	P167DRAFT_580086	ML119225.1	34088	35345	+	792	protein_coding	5	hypothetical protein	-
gene-P167DRAFT_531150	P167DRAFT_531150	ML119105.1	469587	471718	-	1944	protein_coding	2	P-loop containing nucleoside triphosphate hydrolase protein	DEAD
gene-P167DRAFT_298170	P167DRAFT_298170	ML119151.1	66333	66719	+	387	protein_coding	5	hypothetical protein	-
gene-P167DRAFT_579468	P167DRAFT_579468	ML119189.1	100955	101305	+	351	protein_coding	6	hypothetical protein	-
gene-P167DRAFT_526806	P167DRAFT_526806	ML119149.1	313657	319429	-	5443	protein_coding	2	hypothetical protein	-
gene-P167DRAFT_577258	P167DRAFT_577258	ML119152.1	167727	169584	+	1743	protein_coding	2	GLE1-domain-containing protein	-
gene-P167DRAFT_510887	P167DRAFT_510887	ML119152.1	398587	400455	+	1745	protein_coding	6	Lipoyl synthase	Radical_SAM
gene-P167DRAFT_266725	P167DRAFT_266725	ML119108.1	950115	954577	+	2416	protein_coding	6	dihydroxy-acid and 6-phosphogluconate dehydratase	ILVD_EDD
gene-P167DRAFT_485214	P167DRAFT_485214	ML119120.1	803753	805929	+	1821	protein_coding	6	MFS general substrate transporter	MFS_1
gene-P167DRAFT_512605	P167DRAFT_512605	ML119167.1	239911	242616	-	2076	protein_coding	2	Pkinase-domain-containing protein	Pkinase
gene-P167DRAFT_546517	P167DRAFT_546517	ML119137.1	105595	107084	-	1254	protein_coding	8	pectate lyase-like protein	-
gene-P167DRAFT_562272	P167DRAFT_562272	ML119109.1	206281	207747	+	1467	protein_coding	2	hypothetical protein	SAP
gene-P167DRAFT_505208	P167DRAFT_505208	ML119123.1	249829	252746	-	2799	protein_coding	4	glutaminyl-tRNA synthetase	-
gene-P167DRAFT_523304	P167DRAFT_523304	ML119130.1	137054	138112	+	933	protein_coding	4	NAD(P)-binding protein	NmrA
gene-P167DRAFT_594354	P167DRAFT_594354	ML119109.1	254131	255255	+	657	protein_coding	4	hypothetical protein	-
novel.2264	-	ML119184.1	16054	20987	+	4817	-	7	- && - && -	-
gene-P167DRAFT_493412	P167DRAFT_493412	ML119157.1	69759	73134	+	2898	protein_coding	2	hypothetical protein	PI3_PI4_kinase
gene-P167DRAFT_550991	P167DRAFT_550991	ML119106.1	797329	798389	-	915	protein_coding	2	DUF1295-domain-containing protein	-
gene-P167DRAFT_551808	P167DRAFT_551808	ML119111.1	693179	694649	+	1353	protein_coding	1	N-terminal nucleophile aminohydrolase	-
novel.1833	-	ML119154.1	212335	218659	-	6222	-	6	- && - && -	-
gene-P167DRAFT_602543	P167DRAFT_602543	ML119109.1	456028	466674	+	10005	protein_coding	2	hypothetical protein	-
gene-P167DRAFT_577603	P167DRAFT_577603	ML119155.1	231919	235852	+	3699	protein_coding	4	hypothetical protein	-
gene-P167DRAFT_477988	P167DRAFT_477988	ML119117.1	392752	393677	+	690	protein_coding	8	glycoside hydrolase family 61 protein	-
gene-P167DRAFT_551805	P167DRAFT_551805	ML119111.1	658307	659415	-	1032	protein_coding	4	WD40 repeat-like protein	-
gene-P167DRAFT_538240	P167DRAFT_538240	ML119149.1	219077	220106	-	1030	protein_coding	4	hypothetical protein	bZIP_2
gene-P167DRAFT_556097	P167DRAFT_556097	ML119105.1	464472	466537	-	1991	protein_coding	2	hypothetical protein	-
gene-P167DRAFT_335930	P167DRAFT_335930	ML119160.1	72437	73501	-	999	protein_coding	6	hypothetical protein	-
gene-P167DRAFT_572852	P167DRAFT_572852	ML119120.1	342300	346152	+	3717	protein_coding	6	heavy metal translocatin	E1-E2_ATPase
gene-P167DRAFT_531798	P167DRAFT_531798	ML119107.1	504454	505947	+	992	protein_coding	1	F-actin-capping protein subunit alpha	-
gene-P167DRAFT_558679	P167DRAFT_558679	ML119126.1	403288	406988	+	2490	protein_coding	5	DEAD-domain-containing protein	DEAD
novel.496	-	ML119114.1	785439	790903	-	4861	-	8	- && - && -	-
gene-P167DRAFT_494313	P167DRAFT_494313	ML119165.1	203546	204714	+	837	protein_coding	2	S-adenosyl-L-methionine-dependent methyltransferase	-
gene-P167DRAFT_555778	P167DRAFT_555778	ML119182.1	118988	120520	-	1332	protein_coding	2	cystathionine beta-l	Cys_Met_Meta_PP
gene-P167DRAFT_541476	P167DRAFT_541476	ML119106.1	1278473	1280658	-	1773	protein_coding	2	5'-nucleotidase	Metallophos
gene-P167DRAFT_501472	P167DRAFT_501472	ML119112.1	112269	113604	-	1043	protein_coding	1	hypothetical protein	-
gene-P167DRAFT_551496	P167DRAFT_551496	ML119109.1	424788	425928	+	876	protein_coding	8	hypothetical protein	-
gene-P167DRAFT_574127	P167DRAFT_574127	ML119127.1	639074	641187	-	711	protein_coding	2	yeats-domain-containing protein	-
gene-P167DRAFT_565734	P167DRAFT_565734	ML119134.1	225479	227698	+	1344	protein_coding	6	hypothetical protein	-
gene-P167DRAFT_417818	P167DRAFT_417818	ML119187.1	108090	110217	-	2067	protein_coding	2	hypothetical protein	-
gene-P167DRAFT_541583	P167DRAFT_541583	ML119107.1	365845	368228	-	2157	protein_coding	4	glycoside hydrolase	-
gene-P167DRAFT_545307	P167DRAFT_545307	ML119127.1	399739	402156	+	2418	protein_coding	2	hypothetical protein	-
gene-P167DRAFT_500505	P167DRAFT_500505	ML119109.1	609983	612151	+	1990	protein_coding	1	Gpi16 subunit%2C GPI transamidase component	-
novel.1104	-	ML119129.1	542760	543884	-	884	-	6	- && - && -	-
gene-P167DRAFT_502668	P167DRAFT_502668	ML119115.1	229129	234994	+	5376	protein_coding	2	hypothetical protein	-
gene-P167DRAFT_121678	P167DRAFT_121678	ML119106.1	467618	471069	-	3452	protein_coding	2	hypothetical protein	-
gene-P167DRAFT_477530	P167DRAFT_477530	ML119184.1	62343	62543	-	201	protein_coding	1	hypothetical protein	-
gene-P167DRAFT_481993	P167DRAFT_481993	ML119111.1	404232	407290	+	2886	protein_coding	2	hypothetical protein	-
gene-P167DRAFT_506639	P167DRAFT_506639	ML119128.1	491066	493707	-	2346	protein_coding	1	hypothetical protein	Voltage_CLC
gene-P167DRAFT_567456	P167DRAFT_567456	ML119155.1	23455	24559	-	943	protein_coding	2	hypothetical protein	-
gene-P167DRAFT_557164	P167DRAFT_557164	ML119111.1	824716	827872	+	2472	protein_coding	2	ubiquitin ligase subunit CulD	Cullin
gene-P167DRAFT_512959	P167DRAFT_512959	ML119172.1	214943	216346	+	1167	protein_coding	1	glutamine amidotransferas-like protein class-I	GATase
gene-P167DRAFT_558189	P167DRAFT_558189	ML119121.1	406157	408086	-	1741	protein_coding	6	phosphoglycerate mutase-like protein	Acid_phosphat_A
gene-P167DRAFT_283063	P167DRAFT_283063	ML119147.1	190796	191269	-	474	protein_coding	6	hypothetical protein	-
gene-P167DRAFT_57740	P167DRAFT_57740	ML119117.1	469735	471519	-	1595	protein_coding	2	putative cellobiohydrolase	-
gene-P167DRAFT_473361	P167DRAFT_473361	ML119203.1	58596	59186	-	444	protein_coding	1	hypothetical protein	-
gene-P167DRAFT_545544	P167DRAFT_545544	ML119129.1	116652	117385	-	669	protein_coding	8	hypothetical protein	-
gene-P167DRAFT_607694	P167DRAFT_607694	ML119148.1	308413	309789	-	1300	protein_coding	2	hypothetical protein	-
gene-P167DRAFT_560095	P167DRAFT_560095	ML119152.1	39083	41411	+	2019	protein_coding	5	DEAD-domain-containing protein	DEAD
gene-P167DRAFT_288827	P167DRAFT_288827	ML119148.1	309380	310926	-	1547	protein_coding	2	hypothetical protein	-
gene-P167DRAFT_608715	P167DRAFT_608715	ML119163.1	193700	194517	+	760	protein_coding	6	hypothetical protein	NUDIX
gene-P167DRAFT_575977	P167DRAFT_575977	ML119141.1	63145	63756	+	612	protein_coding	2	hypothetical protein	-
gene-P167DRAFT_484187	P167DRAFT_484187	ML119117.1	276394	281124	+	4314	protein_coding	2	hypothetical protein	Ribonuclease_3
gene-P167DRAFT_531132	P167DRAFT_531132	ML119105.1	403219	404664	-	1446	protein_coding	4	hypothetical protein	-
gene-P167DRAFT_515933	P167DRAFT_515933	ML119107.1	160571	163127	+	1728	protein_coding	1	putative cation transporter	-
gene-P167DRAFT_569393	P167DRAFT_569393	ML119105.1	678389	680187	-	1764	protein_coding	4	hypothetical protein	UBA
gene-P167DRAFT_538997	P167DRAFT_538997	ML119159.1	150509	152521	+	1740	protein_coding	4	NipSnap2	-
gene-P167DRAFT_504699	P167DRAFT_504699	ML119121.1	664772	666410	-	1639	protein_coding	5	transcription initiation factor TFIID complex 60 kDa subunit	-
gene-P167DRAFT_406067	P167DRAFT_406067	ML119112.1	169827	172507	-	2628	protein_coding	5	hypothetical protein	-
gene-P167DRAFT_604912	P167DRAFT_604912	ML119122.1	740349	744306	+	3527	protein_coding	2	cysteine proteinase	Peptidase_C2
gene-P167DRAFT_606435	P167DRAFT_606435	ML119135.1	467505	468715	-	1066	protein_coding	2	hypothetical protein	-
gene-P167DRAFT_517127	P167DRAFT_517127	ML119109.1	571417	574245	-	2634	protein_coding	2	hypothetical protein	CASP_C
gene-P167DRAFT_535338	P167DRAFT_535338	ML119125.1	40088	44634	+	4417	protein_coding	5	DNA polymerase gamma	-
gene-P167DRAFT_478970	P167DRAFT_478970	ML119105.1	1265029	1267017	-	1701	protein_coding	5	hypothetical protein	-
gene-P167DRAFT_579693	P167DRAFT_579693	ML119198.1	28908	31764	-	2493	protein_coding	6	hypothetical protein	SPX
gene-P167DRAFT_536801	P167DRAFT_536801	ML119136.1	378289	380449	+	1929	protein_coding	5	hypothetical protein	-
gene-P167DRAFT_343940	P167DRAFT_343940	ML119163.1	182455	184440	-	1717	protein_coding	5	hypothetical protein	-
novel.820	-	ML119122.1	14039	17423	-	3385	-	8	- && - && -	-
novel.2456	-	ML119247.1	16408	19765	-	3126	-	2	- && - && -	-
gene-P167DRAFT_535413	P167DRAFT_535413	ML119125.1	320068	321307	-	885	protein_coding	4	urease accessory protein UreG	-
gene-P167DRAFT_546295	P167DRAFT_546295	ML119135.1	179244	186134	+	5448	protein_coding	2	hypothetical protein	SNF2_N
gene-P167DRAFT_546407	P167DRAFT_546407	ML119136.1	210104	210990	-	528	protein_coding	6	hypothetical protein	-
gene-P167DRAFT_548565	P167DRAFT_548565	ML119158.1	83414	84190	-	687	protein_coding	6	hypothetical protein	-
gene-P167DRAFT_557400	P167DRAFT_557400	ML119114.1	206558	207877	+	1186	protein_coding	4	hypothetical protein	-
novel.2176	-	ML119175.1	28605	30771	-	1751	-	2	- && - && -	-
gene-P167DRAFT_578896	P167DRAFT_578896	ML119174.1	149213	149621	+	336	protein_coding	7	hypothetical protein	-
gene-P167DRAFT_532099	P167DRAFT_532099	ML119108.1	272261	274658	+	2117	protein_coding	4	FAD/NAD(P)-binding domain-containing protein	-
gene-P167DRAFT_603540	P167DRAFT_603540	ML119114.1	596414	603996	-	7094	protein_coding	2	putative DNA polymerase epsilon%2C catalytic subunit A	DNA_pol_B_exo
gene-P167DRAFT_495380	P167DRAFT_495380	ML119177.1	184002	184820	-	657	protein_coding	5	ras-domain-containing protein	Ras
gene-P167DRAFT_607773	P167DRAFT_607773	ML119149.1	270199	273875	+	3394	protein_coding	4	hypothetical protein	-
gene-P167DRAFT_578943	P167DRAFT_578943	ML119175.1	153287	155286	+	1806	protein_coding	5	hypothetical protein	-
gene-P167DRAFT_532672	P167DRAFT_532672	ML119110.1	840093	841693	-	1357	protein_coding	6	NAD(P)-binding protein	adh_short
gene-P167DRAFT_548585	P167DRAFT_548585	ML119158.1	149112	149995	-	810	protein_coding	6	hypothetical protein	-
gene-P167DRAFT_550922	P167DRAFT_550922	ML119106.1	367302	368071	+	693	protein_coding	2	Isy1-like splicing factor	-
gene-P167DRAFT_577660	P167DRAFT_577660	ML119156.1	119651	121539	-	1520	protein_coding	6	hypothetical protein	-
gene-P167DRAFT_548614	P167DRAFT_548614	ML119158.1	264805	266475	+	1500	protein_coding	2	hypothetical protein	-
gene-P167DRAFT_574369	P167DRAFT_574369	ML119129.1	185367	186623	-	1185	protein_coding	6	hypothetical protein	-
gene-P167DRAFT_553853	P167DRAFT_553853	ML119133.1	415615	418069	+	2286	protein_coding	2	hypothetical protein	Fungal_trans
gene-P167DRAFT_483725	P167DRAFT_483725	ML119115.1	798338	799987	+	1458	protein_coding	4	cytochrome P450	p450
gene-P167DRAFT_605004	P167DRAFT_605004	ML119123.1	437344	438778	-	1050	protein_coding	5	zf-U1-domain-containing protein	-
gene-P167DRAFT_482043	P167DRAFT_482043	ML119111.1	903249	908818	+	4830	protein_coding	5	phospholipid-translocating P-type ATPase	E1-E2_ATPase
gene-P167DRAFT_607650	P167DRAFT_607650	ML119148.1	49388	51964	+	2212	protein_coding	6	hypothetical protein	-
gene-P167DRAFT_581837	P167DRAFT_581837	ML119114.1	327888	328746	-	693	protein_coding	3	hypothetical protein	-
gene-P167DRAFT_547145	P167DRAFT_547145	ML119142.1	315908	316765	-	645	protein_coding	2	hypothetical protein	-
gene-P167DRAFT_521119	P167DRAFT_521119	ML119121.1	159835	161077	+	1133	protein_coding	6	tricarboxylate carrier	-
gene-P167DRAFT_574531	P167DRAFT_574531	ML119130.1	164761	166636	+	1530	protein_coding	1	DUF676-domain-containing protein	-
gene-P167DRAFT_570389	P167DRAFT_570389	ML119108.1	617035	619730	-	1935	protein_coding	2	hypothetical protein	-
gene-P167DRAFT_317901	P167DRAFT_317901	ML119109.1	790051	791942	-	1892	protein_coding	4	hypothetical protein	-
gene-P167DRAFT_507378	P167DRAFT_507378	ML119133.1	143852	146148	+	2238	protein_coding	2	hypothetical protein	-
gene-P167DRAFT_483138	P167DRAFT_483138	ML119114.1	730308	732827	+	2400	protein_coding	5	initiation factor 2	GTP_EFTU
gene-P167DRAFT_485421	P167DRAFT_485421	ML119120.1	566027	566800	+	723	protein_coding	2	hypothetical protein	-
gene-P167DRAFT_563629	P167DRAFT_563629	ML119117.1	181420	183042	-	1469	protein_coding	4	PLP-dependent transferase	Aminotran_5
gene-P167DRAFT_481529	P167DRAFT_481529	ML119110.1	470312	472507	+	1896	protein_coding	2	hypothetical protein	-
gene-P167DRAFT_555263	P167DRAFT_555263	ML119160.1	241051	243503	+	2106	protein_coding	2	P-loop containing nucleoside triphosphate hydrolase protein	-
gene-P167DRAFT_536366	P167DRAFT_536366	ML119133.1	24563	31032	-	5714	protein_coding	2	hypothetical protein	B-block_TFIIIC
gene-P167DRAFT_554040	P167DRAFT_554040	ML119136.1	487171	489865	+	1851	protein_coding	2	IMS-domain-containing protein	IMS
gene-P167DRAFT_548581	P167DRAFT_548581	ML119158.1	138777	140113	+	1221	protein_coding	1	hypothetical protein	-
gene-P167DRAFT_555872	P167DRAFT_555872	ML119192.1	8841	10172	+	696	protein_coding	6	hypothetical protein	-
novel.1257	-	ML119134.1	317522	318492	+	971	-	6	- && - && -	-
gene-P167DRAFT_538447	P167DRAFT_538447	ML119152.1	32215	34870	-	2404	protein_coding	2	hypothetical protein	-
gene-P167DRAFT_534863	P167DRAFT_534863	ML119122.1	151065	152032	+	802	protein_coding	2	hypothetical protein	RRM_1
gene-P167DRAFT_604490	P167DRAFT_604490	ML119120.1	241388	243046	-	1596	protein_coding	4	hypothetical protein	-
gene-P167DRAFT_500905	P167DRAFT_500905	ML119110.1	445746	448457	+	2652	protein_coding	6	phospholipase D/nuclease	Tyr-DNA_phospho
gene-P167DRAFT_486591	P167DRAFT_486591	ML119124.1	262902	268708	+	5514	protein_coding	5	acetyl-CoA synthetase-like protein	AMP-binding
gene-P167DRAFT_572039	P167DRAFT_572039	ML119116.1	249575	250751	-	975	protein_coding	2	hypothetical protein	-
gene-P167DRAFT_572629	P167DRAFT_572629	ML119119.1	90626	93017	-	1716	protein_coding	1	actin-like ATPase domain-containing protein	HSP70
gene-P167DRAFT_577939	P167DRAFT_577939	ML119159.1	48320	51099	+	2715	protein_coding	2	hypothetical protein	-
gene-P167DRAFT_536374	P167DRAFT_536374	ML119133.1	57721	60231	+	2511	protein_coding	2	hypothetical protein	-
gene-P167DRAFT_530589	P167DRAFT_530589	ML119215.1	21832	24230	+	1662	protein_coding	2	NAD(P)-binding protein	-
gene-P167DRAFT_540389	P167DRAFT_540389	ML119197.1	49262	51531	-	2046	protein_coding	2	cytochrome P450	p450
gene-P167DRAFT_546401	P167DRAFT_546401	ML119136.1	190053	191852	+	1743	protein_coding	2	hypothetical protein	-
gene-P167DRAFT_564755	P167DRAFT_564755	ML119124.1	592373	592895	+	468	protein_coding	4	hypothetical protein	-
gene-P167DRAFT_572353	P167DRAFT_572353	ML119117.1	606809	607711	+	903	protein_coding	6	hypothetical protein	-
gene-P167DRAFT_535320	P167DRAFT_535320	ML119124.1	678756	680544	-	1602	protein_coding	8	hypothetical protein	-
gene-P167DRAFT_540060	P167DRAFT_540060	ML119180.1	156842	157891	+	983	protein_coding	4	hypothetical protein	-
gene-P167DRAFT_519683	P167DRAFT_519683	ML119116.1	666475	667434	+	833	protein_coding	4	Cyanovirin-N	-
gene-P167DRAFT_603780	P167DRAFT_603780	ML119116.1	210796	213609	-	2701	protein_coding	5	hypothetical protein	-
gene-P167DRAFT_511426	P167DRAFT_511426	ML119156.1	319834	321930	+	2003	protein_coding	4	hypothetical protein	-
gene-P167DRAFT_532541	P167DRAFT_532541	ML119110.1	278085	279987	+	1387	protein_coding	2	hypothetical protein	-
gene-P167DRAFT_536917	P167DRAFT_536917	ML119137.1	202591	204325	-	1735	protein_coding	6	hypothetical protein	-
gene-P167DRAFT_217062	P167DRAFT_217062	ML119135.1	434110	437675	+	3435	protein_coding	4	DNase I-like protein	Exo_endo_phos
gene-P167DRAFT_525991	P167DRAFT_525991	ML119144.1	159536	164686	+	4972	protein_coding	2	hypothetical protein	-
gene-P167DRAFT_577445	P167DRAFT_577445	ML119153.1	340878	341549	-	672	protein_coding	6	hypothetical protein	-
gene-P167DRAFT_539239	P167DRAFT_539239	ML119163.1	81148	83829	-	2480	protein_coding	5	hypothetical protein	-
gene-P167DRAFT_564787	P167DRAFT_564787	ML119125.1	34086	36654	+	2460	protein_coding	2	WD40 repeat-like protein	WD40
novel.1978	-	ML119161.1	214026	214813	-	788	-	2	- && - && -	-
gene-P167DRAFT_534251	P167DRAFT_534251	ML119118.1	692270	693017	+	507	protein_coding	5	hypothetical protein	-
gene-P167DRAFT_566234	P167DRAFT_566234	ML119139.1	104963	106169	-	1160	protein_coding	4	hypothetical protein	-
gene-P167DRAFT_606144	P167DRAFT_606144	ML119133.1	115158	118528	-	2973	protein_coding	2	putative DNA replication licensing factor mcm3	MCM
gene-P167DRAFT_500304	P167DRAFT_500304	ML119109.1	84946	87210	-	2010	protein_coding	2	WD40 repeat-like protein	-
gene-P167DRAFT_568718	P167DRAFT_568718	ML119189.1	126253	127045	+	653	protein_coding	3	hypothetical protein	-
gene-P167DRAFT_573514	P167DRAFT_573514	ML119124.1	58191	58751	-	561	protein_coding	8	hypothetical protein	-
gene-P167DRAFT_483860	P167DRAFT_483860	ML119116.1	235252	236216	-	900	protein_coding	1	carbonic anhydrase	-
gene-P167DRAFT_538530	P167DRAFT_538530	ML119152.1	326606	328936	-	2130	protein_coding	2	signal recognition particle protein	-
gene-P167DRAFT_534258	P167DRAFT_534258	ML119118.1	706138	707130	-	928	protein_coding	6	hypothetical protein	-
gene-P167DRAFT_537146	P167DRAFT_537146	ML119139.1	8420	9847	+	1428	protein_coding	8	hypothetical protein	-
gene-P167DRAFT_507398	P167DRAFT_507398	ML119133.1	187666	191728	+	3730	protein_coding	5	Nrap protein	-
gene-P167DRAFT_504154	P167DRAFT_504154	ML119120.1	22002	23930	-	1634	protein_coding	2	cyclin-like protein	-
gene-P167DRAFT_604683	P167DRAFT_604683	ML119121.1	334872	339141	-	4180	protein_coding	2	hypothetical protein	-
gene-P167DRAFT_484026	P167DRAFT_484026	ML119116.1	360259	362094	-	1707	protein_coding	6	MFS general substrate transporter	MFS_1
gene-P167DRAFT_571538	P167DRAFT_571538	ML119113.1	654534	657442	-	2850	protein_coding	5	RNI-like protein	-
gene-P167DRAFT_482699	P167DRAFT_482699	ML119113.1	343860	345545	-	1329	protein_coding	4	WD40 repeat-like protein	WD40
gene-P167DRAFT_531074	P167DRAFT_531074	ML119105.1	113557	115192	-	1398	protein_coding	2	hypothetical protein	RNA_pol_Rpb4
gene-P167DRAFT_574403	P167DRAFT_574403	ML119129.1	276506	277039	-	534	protein_coding	6	hypothetical protein	-
gene-P167DRAFT_578052	P167DRAFT_578052	ML119160.1	173113	175196	-	1866	protein_coding	1	hypothetical protein	Rhodanese
gene-P167DRAFT_489214	P167DRAFT_489214	ML119135.1	307059	310508	+	2760	protein_coding	3	acetyl-CoA synthetase-like protein	NAD_binding_4
gene-P167DRAFT_543602	P167DRAFT_543602	ML119116.1	788584	790182	+	1047	protein_coding	4	hypothetical protein	-
gene-P167DRAFT_575382	P167DRAFT_575382	ML119136.1	331936	333596	+	1497	protein_coding	5	succinate-semialdehyde dehydrogenase-like protein	Aldedh
gene-P167DRAFT_538973	P167DRAFT_538973	ML119159.1	53834	55263	-	1430	protein_coding	7	hypothetical protein	-
novel.1115	-	ML119130.1	276059	279659	+	3425	-	8	- && - && -	-
gene-P167DRAFT_566402	P167DRAFT_566402	ML119141.1	80034	81523	-	1430	protein_coding	6	hypothetical protein	-
gene-P167DRAFT_479915	P167DRAFT_479915	ML119107.1	778168	780375	-	1383	protein_coding	2	Prephenate dehydrogenase	-
novel.228	-	ML119109.1	2513	6324	+	3283	-	4	- && - && -	-
gene-P167DRAFT_550606	P167DRAFT_550606	ML119506.1	749	2150	-	1335	protein_coding	4	kinase-like protein	Pkinase
gene-P167DRAFT_576485	P167DRAFT_576485	ML119144.1	461621	463746	-	2067	protein_coding	2	hypothetical protein	-
gene-P167DRAFT_572613	P167DRAFT_572613	ML119119.1	25952	27914	-	1602	protein_coding	1	putative sugar transporter	Sugar_tr
gene-P167DRAFT_522772	P167DRAFT_522772	ML119127.1	193173	194422	+	914	protein_coding	6	hypothetical protein	-
gene-P167DRAFT_478999	P167DRAFT_478999	ML119105.1	629275	630403	+	1017	protein_coding	2	hypothetical protein	-
gene-P167DRAFT_548032	P167DRAFT_548032	ML119152.1	87521	89353	-	1620	protein_coding	2	acid protease	Asp
gene-P167DRAFT_494741	P167DRAFT_494741	ML119169.1	163379	164943	-	1320	protein_coding	5	hypothetical protein	Zn_clus
gene-P167DRAFT_511086	P167DRAFT_511086	ML119154.1	157403	159696	-	1951	protein_coding	7	DAO-domain-containing protein	DAO
gene-P167DRAFT_603513	P167DRAFT_603513	ML119114.1	469013	471151	-	2010	protein_coding	6	hypothetical protein	-
gene-P167DRAFT_553837	P167DRAFT_553837	ML119133.1	316017	317258	+	1059	protein_coding	5	hypothetical protein	-
gene-P167DRAFT_558765	P167DRAFT_558765	ML119128.1	37679	39702	+	1591	protein_coding	2	alpha-ketoacid dehydrogenase kinase	HATPase_c
gene-P167DRAFT_483112	P167DRAFT_483112	ML119114.1	668192	670025	+	1590	protein_coding	2	hypothetical protein	PGM_PMM_II
gene-P167DRAFT_491664	P167DRAFT_491664	ML119146.1	47753	50968	+	3159	protein_coding	2	hypothetical protein	-
gene-P167DRAFT_288793	P167DRAFT_288793	ML119148.1	310966	312820	-	1226	protein_coding	2	hypothetical protein	-
gene-P167DRAFT_609774	P167DRAFT_609774	ML119204.1	4105	5700	-	1355	protein_coding	5	hypothetical protein	-
gene-P167DRAFT_530506	P167DRAFT_530506	ML119209.1	23349	27846	-	4197	protein_coding	7	hypothetical protein	NACHT
gene-P167DRAFT_511562	P167DRAFT_511562	ML119157.1	204084	206692	+	2196	protein_coding	2	hypothetical protein	-
gene-P167DRAFT_303485	P167DRAFT_303485	ML119152.1	135675	140269	+	1626	protein_coding	3	hypothetical protein	-
novel.1839	-	ML119155.1	86865	92389	+	5322	-	2	- && - && -	-
gene-P167DRAFT_533683	P167DRAFT_533683	ML119116.1	41401	43410	-	1760	protein_coding	2	hypothetical protein	-
gene-P167DRAFT_489624	P167DRAFT_489624	ML119137.1	413379	416398	-	2700	protein_coding	5	hypothetical protein	Zn_clus
gene-P167DRAFT_557258	P167DRAFT_557258	ML119112.1	476225	477844	+	1400	protein_coding	5	ras-domain-containing protein	Ras
gene-P167DRAFT_579174	P167DRAFT_579174	ML119181.1	5494	6144	-	651	protein_coding	6	hypothetical protein	-
gene-P167DRAFT_541372	P167DRAFT_541372	ML119106.1	821656	823877	+	2115	protein_coding	1	hypothetical protein	-
gene-P167DRAFT_603101	P167DRAFT_603101	ML119112.1	221780	224507	-	2185	protein_coding	5	DUF1750-domain-containing protein	-
novel.356	-	ML119111.1	344499	346718	-	2041	-	2	- && - && -	-
gene-P167DRAFT_542886	P167DRAFT_542886	ML119112.1	842071	843308	-	1161	protein_coding	4	hypothetical protein	-
gene-P167DRAFT_578239	P167DRAFT_578239	ML119163.1	13259	18040	-	4311	protein_coding	2	RdRP-domain-containing protein	-
gene-P167DRAFT_521406	P167DRAFT_521406	ML119122.1	293674	295731	-	2003	protein_coding	4	cytochrome P450	p450
gene-P167DRAFT_579187	P167DRAFT_579187	ML119181.1	53336	54210	-	819	protein_coding	2	hypothetical protein	Transposase_5
gene-P167DRAFT_499155	P167DRAFT_499155	ML119106.1	1142897	1144305	+	1280	protein_coding	4	hypothetical protein	-
gene-P167DRAFT_548601	P167DRAFT_548601	ML119158.1	209083	209771	+	639	protein_coding	8	hypothetical protein	-
gene-P167DRAFT_481813	P167DRAFT_481813	ML119110.1	453642	455137	-	1413	protein_coding	2	hypothetical protein	F-box
gene-P167DRAFT_4545	P167DRAFT_4545	ML119105.1	575746	576638	-	824	protein_coding	4	hypothetical protein	-
gene-P167DRAFT_146083	P167DRAFT_146083	ML119126.1	358046	360992	-	2791	protein_coding	5	P-loop containing nucleoside triphosphate hydrolase protein	GTP_EFTU
gene-P167DRAFT_509674	P167DRAFT_509674	ML119144.1	481643	482949	+	1193	protein_coding	6	hypothetical protein	-
gene-P167DRAFT_572150	P167DRAFT_572150	ML119116.1	672509	675082	-	1788	protein_coding	8	hypothetical protein	Malic_M
gene-P167DRAFT_498912	P167DRAFT_498912	ML119106.1	574733	578076	+	2637	protein_coding	2	exocyst complex component Sec10	-
novel.649	-	ML119118.1	358952	360365	-	1349	-	7	- && - && -	-
gene-P167DRAFT_527299	P167DRAFT_527299	ML119152.1	349366	350199	-	715	protein_coding	8	DASH complex%2C subunit Spc19	-
gene-P167DRAFT_576615	P167DRAFT_576615	ML119145.1	482212	483269	+	960	protein_coding	4	hypothetical protein	-
gene-P167DRAFT_532067	P167DRAFT_532067	ML119108.1	133042	135784	-	2322	protein_coding	7	MFS transporter	Sugar_tr
gene-P167DRAFT_123206	P167DRAFT_123206	ML119106.1	623577	628121	-	4238	protein_coding	5	hypothetical protein	-
gene-P167DRAFT_547754	P167DRAFT_547754	ML119148.1	173457	174398	+	942	protein_coding	6	hypothetical protein	-
gene-P167DRAFT_489583	P167DRAFT_489583	ML119137.1	33396	33887	+	360	protein_coding	5	S13-like H2TH domain-containing protein	-
gene-P167DRAFT_564812	P167DRAFT_564812	ML119125.1	132403	133613	+	1095	protein_coding	2	PTPLA-domain-containing protein	-
gene-P167DRAFT_576732	P167DRAFT_576732	ML119147.1	29704	30210	-	507	protein_coding	4	hypothetical protein	-
gene-P167DRAFT_554845	P167DRAFT_554845	ML119151.1	217934	222697	+	2916	protein_coding	5	TBC-domain-containing protein	TBC
gene-P167DRAFT_413768	P167DRAFT_413768	ML119184.1	30587	31596	+	929	protein_coding	6	hypothetical protein	-
gene-P167DRAFT_497672	P167DRAFT_497672	ML119368.1	5293	6480	-	1188	protein_coding	2	UDP-Glycosyltransferase/glycogen phosphorylase	Glycos_transf_1
gene-P167DRAFT_522197	P167DRAFT_522197	ML119124.1	686601	688027	+	1262	protein_coding	2	hypothetical protein	-
gene-P167DRAFT_509099	P167DRAFT_509099	ML119142.1	242932	245245	+	2168	protein_coding	1	hypothetical protein	-
gene-P167DRAFT_548130	P167DRAFT_548130	ML119152.1	405171	405809	+	537	protein_coding	5	hypothetical protein	-
gene-P167DRAFT_580224	P167DRAFT_580224	ML119247.1	19769	20278	+	441	protein_coding	5	hypothetical protein	-
gene-P167DRAFT_537572	P167DRAFT_537572	ML119143.1	97488	99420	-	1857	protein_coding	5	hypothetical protein	-
gene-P167DRAFT_534083	P167DRAFT_534083	ML119117.1	801237	804619	+	3193	protein_coding	2	Med5-domain-containing protein	-
novel.1133	-	ML119130.1	335292	342984	-	7693	-	2	- && - && -	-
gene-P167DRAFT_460170	P167DRAFT_460170	ML119159.1	31406	31902	+	429	protein_coding	6	carbohydrate kinase	SKI
gene-P167DRAFT_558768	P167DRAFT_558768	ML119128.1	57160	58483	-	1170	protein_coding	5	periplasmic binding protein-like II	-
gene-P167DRAFT_552312	P167DRAFT_552312	ML119116.1	238056	242132	+	3405	protein_coding	2	P-loop containing nucleoside triphosphate hydrolase protein	SMC_N
gene-P167DRAFT_425559	P167DRAFT_425559	ML119113.1	133221	134235	+	945	protein_coding	7	hypothetical protein	-
gene-P167DRAFT_544469	P167DRAFT_544469	ML119121.1	743047	745027	+	1866	protein_coding	4	hypothetical protein	tRNA-synt_2
gene-P167DRAFT_379568	P167DRAFT_379568	ML119111.1	269740	271065	-	1210	protein_coding	2	hypothetical protein	-
gene-P167DRAFT_236623	P167DRAFT_236623	ML119139.1	91453	92179	+	727	protein_coding	2	hypothetical protein	-
gene-P167DRAFT_92366	P167DRAFT_92366	ML119121.1	23694	25179	+	1354	protein_coding	2	hypothetical protein	-
gene-P167DRAFT_481647	P167DRAFT_481647	ML119110.1	97467	99641	+	2001	protein_coding	2	hypothetical protein	-
gene-P167DRAFT_523042	P167DRAFT_523042	ML119128.1	258275	258947	-	485	protein_coding	4	vacuolar ATP synthase	-
gene-P167DRAFT_569355	P167DRAFT_569355	ML119105.1	531445	532176	-	732	protein_coding	6	hypothetical protein	-
gene-P167DRAFT_485479	P167DRAFT_485479	ML119120.1	738336	739280	-	849	protein_coding	2	nicotinamide mononucleotide adenylyl transferase	CTP_transf_2
gene-P167DRAFT_545600	P167DRAFT_545600	ML119129.1	320691	321688	+	588	protein_coding	6	hypothetical protein	-
gene-P167DRAFT_570995	P167DRAFT_570995	ML119111.1	267084	267899	-	759	protein_coding	2	hypothetical protein	-
novel.800	-	ML119122.1	68500	71803	+	3230	-	8	- && - && -	-
gene-P167DRAFT_334903	P167DRAFT_334903	ML119159.1	250887	252101	+	1049	protein_coding	2	CDP-diacylglycerol--inositol 3-phosphatidyltransferase	CDP-OH_P_transf
gene-P167DRAFT_529447	P167DRAFT_529447	ML119174.1	29009	30655	-	1419	protein_coding	4	Arabinanase/levansucrase/invertase	-
gene-P167DRAFT_603155	P167DRAFT_603155	ML119112.1	440970	444418	-	2930	protein_coding	4	Mak10-domain-containing protein	-
gene-P167DRAFT_530700	P167DRAFT_530700	ML119227.1	8946	10693	-	1498	protein_coding	2	UDP-Glycosyltransferase/glycogen phosphorylase	Glycos_transf_1
gene-P167DRAFT_533612	P167DRAFT_533612	ML119115.1	451711	454431	-	2472	protein_coding	5	kinase-like protein	Pkinase
gene-P167DRAFT_480792	P167DRAFT_480792	ML119108.1	51556	52594	-	984	protein_coding	4	hypothetical protein	-
gene-P167DRAFT_579917	P167DRAFT_579917	ML119211.1	6582	7661	+	951	protein_coding	6	hypothetical protein	-
gene-P167DRAFT_480218	P167DRAFT_480218	ML119107.1	212334	213980	-	1593	protein_coding	8	hypothetical protein	C2
gene-P167DRAFT_587171	P167DRAFT_587171	ML119125.1	187690	191447	+	3561	protein_coding	8	hypothetical protein	-
gene-P167DRAFT_559465	P167DRAFT_559465	ML119138.1	519410	520726	+	1189	protein_coding	7	cytochrome c and c1 heme-lyase	-
gene-P167DRAFT_576760	P167DRAFT_576760	ML119147.1	130336	131689	+	1113	protein_coding	6	hypothetical protein	-
gene-P167DRAFT_549073	P167DRAFT_549073	ML119165.1	183872	186274	+	1866	protein_coding	4	hypothetical protein	-
gene-P167DRAFT_539956	P167DRAFT_539956	ML119177.1	143132	145523	-	1971	protein_coding	2	PAP2 domain-containing protein	-
gene-P167DRAFT_606914	P167DRAFT_606914	ML119139.1	519501	520697	+	1120	protein_coding	7	hypothetical protein	-
novel.108	-	ML119106.1	388060	397666	-	9343	-	7	- && - && -	-
gene-P167DRAFT_530643	P167DRAFT_530643	ML119219.1	13342	15388	-	1458	protein_coding	2	protein-L-isoaspartate O-methyltransferase	-
gene-P167DRAFT_609149	P167DRAFT_609149	ML119173.1	124349	125332	-	920	protein_coding	6	hypothetical protein	-
gene-P167DRAFT_546447	P167DRAFT_546447	ML119136.1	400373	402782	-	2058	protein_coding	2	WD40 repeat-like protein	-
gene-P167DRAFT_527543	P167DRAFT_527543	ML119154.1	197074	199001	+	1422	protein_coding	2	hypothetical protein	-
gene-P167DRAFT_203715	P167DRAFT_203715	ML119107.1	1089643	1091291	+	1384	protein_coding	8	hypothetical protein	-
novel.2439	-	ML119233.1	21330	26244	+	4668	-	8	- && - && -	-
gene-P167DRAFT_576739	P167DRAFT_576739	ML119147.1	56899	57519	+	621	protein_coding	8	hypothetical protein	-
gene-P167DRAFT_556334	P167DRAFT_556334	ML119106.1	557700	558731	+	978	protein_coding	6	hypothetical protein	-
gene-P167DRAFT_481541	P167DRAFT_481541	ML119110.1	434521	434839	+	258	protein_coding	2	hypothetical protein	-
gene-P167DRAFT_126310	P167DRAFT_126310	ML119106.1	912327	914592	-	2266	protein_coding	5	hypothetical protein	-
gene-P167DRAFT_215770	P167DRAFT_215770	ML119135.1	286950	288864	+	1830	protein_coding	2	hypothetical protein	-
gene-P167DRAFT_552033	P167DRAFT_552033	ML119113.1	476328	478204	+	1113	protein_coding	6	P-loop containing nucleoside triphosphate hydrolase protein	-
gene-P167DRAFT_478823	P167DRAFT_478823	ML119105.1	305533	312196	+	6300	protein_coding	8	ketoacyl-synt-domain-containing protein	ketoacyl-synt
gene-P167DRAFT_546963	P167DRAFT_546963	ML119141.1	9972	11710	+	1053	protein_coding	2	hypothetical protein	-
gene-P167DRAFT_494278	P167DRAFT_494278	ML119164.1	5177	7269	+	1776	protein_coding	8	hypothetical protein	-
gene-P167DRAFT_534806	P167DRAFT_534806	ML119121.1	687389	689330	+	1684	protein_coding	5	hypothetical protein	-
gene-P167DRAFT_537581	P167DRAFT_537581	ML119143.1	162972	163930	+	959	protein_coding	8	hypothetical protein	-
gene-P167DRAFT_567690	P167DRAFT_567690	ML119159.1	63380	64948	-	1140	protein_coding	5	hypothetical protein	-
gene-P167DRAFT_487542	P167DRAFT_487542	ML119127.1	612116	614131	+	1953	protein_coding	2	WD40 repeat-like protein	WD40
gene-P167DRAFT_561931	P167DRAFT_561931	ML119107.1	967241	968681	+	1327	protein_coding	2	hypothetical protein	-
gene-P167DRAFT_538081	P167DRAFT_538081	ML119148.1	18858	20605	-	1607	protein_coding	2	hypothetical protein	-
gene-P167DRAFT_535005	P167DRAFT_535005	ML119123.1	46382	47467	+	692	protein_coding	8	cytochrome b5	-
gene-P167DRAFT_557371	P167DRAFT_557371	ML119113.1	617220	620527	+	2853	protein_coding	2	hypothetical protein	-
gene-P167DRAFT_576915	P167DRAFT_576915	ML119148.1	351181	352563	+	1317	protein_coding	2	hypothetical protein	-
gene-P167DRAFT_480134	P167DRAFT_480134	ML119107.1	136760	137738	-	723	protein_coding	5	hypothetical protein	-
gene-P167DRAFT_485094	P167DRAFT_485094	ML119119.1	240536	242989	-	2325	protein_coding	5	hypothetical protein	Fungal_trans
gene-P167DRAFT_552265	P167DRAFT_552265	ML119115.1	475104	476795	+	1026	protein_coding	5	glyoxylate reductase	2-Hacid_dh_C
gene-P167DRAFT_601419	P167DRAFT_601419	ML119105.1	494592	496511	-	1619	protein_coding	2	hypothetical protein	-
gene-P167DRAFT_580065	P167DRAFT_580065	ML119223.1	14118	15430	+	1044	protein_coding	2	P-loop containing nucleoside triphosphate hydrolase protein	AAA
gene-P167DRAFT_537471	P167DRAFT_537471	ML119142.1	139765	140608	-	775	protein_coding	4	hypothetical protein	-
gene-P167DRAFT_490675	P167DRAFT_490675	ML119142.1	416113	418362	-	1842	protein_coding	8	hypothetical protein	-
gene-P167DRAFT_553011	P167DRAFT_553011	ML119122.1	468108	468936	-	483	protein_coding	2	hypothetical protein	NUDIX
gene-P167DRAFT_537927	P167DRAFT_537927	ML119146.1	103495	105210	-	1569	protein_coding	7	NAD(P)-binding protein	adh_short
gene-P167DRAFT_537197	P167DRAFT_537197	ML119139.1	188722	190278	+	1557	protein_coding	5	acid phosphatase/Vanadium-dependent haloperoxidase	-
gene-P167DRAFT_486690	P167DRAFT_486690	ML119124.1	284202	286748	-	2364	protein_coding	7	hypothetical protein	Fungal_trans
novel.2242	-	ML119181.1	107445	109031	-	1489	-	2	- && - && -	-
gene-P167DRAFT_490397	P167DRAFT_490397	ML119140.1	221810	222862	-	609	protein_coding	6	adenylylsulfate kinase	-
gene-P167DRAFT_546789	P167DRAFT_546789	ML119139.1	167829	170146	+	819	protein_coding	6	hypothetical protein	-
gene-P167DRAFT_562370	P167DRAFT_562370	ML119109.1	703369	704902	+	1466	protein_coding	5	hypothetical protein	-
gene-P167DRAFT_563069	P167DRAFT_563069	ML119113.1	540874	544249	-	2503	protein_coding	6	hypothetical protein	-
gene-P167DRAFT_608142	P167DRAFT_608142	ML119154.1	80300	82258	+	1856	protein_coding	7	hypothetical protein	-
gene-P167DRAFT_509764	P167DRAFT_509764	ML119145.1	189042	190159	+	934	protein_coding	6	hypothetical protein	NUDIX
gene-P167DRAFT_164625	P167DRAFT_164625	ML119130.1	65612	67751	+	2140	protein_coding	2	hypothetical protein	-
gene-P167DRAFT_556109	P167DRAFT_556109	ML119105.1	518220	523745	-	1652	protein_coding	2	hypothetical protein	-
gene-P167DRAFT_606050	P167DRAFT_606050	ML119132.1	190818	191915	-	910	protein_coding	7	superoxide dismutase	-
gene-P167DRAFT_534704	P167DRAFT_534704	ML119121.1	216248	216948	+	629	protein_coding	2	hypothetical protein	-
gene-P167DRAFT_551736	P167DRAFT_551736	ML119111.1	206982	208734	-	1503	protein_coding	2	hypothetical protein	SAM_2
gene-P167DRAFT_569724	P167DRAFT_569724	ML119106.1	563122	564302	-	1119	protein_coding	2	hypothetical protein	-
gene-P167DRAFT_519716	P167DRAFT_519716	ML119116.1	710013	712181	-	1800	protein_coding	2	cytochrome P450	p450
gene-P167DRAFT_557753	P167DRAFT_557753	ML119117.1	245796	247149	-	1149	protein_coding	2	tetrapyrrole biosynthesis%2C porphobilinogen synthase	-
gene-P167DRAFT_578647	P167DRAFT_578647	ML119169.1	132156	135798	+	2787	protein_coding	2	hypothetical protein	-
gene-P167DRAFT_544618	P167DRAFT_544618	ML119122.1	644815	647283	+	2349	protein_coding	5	hypothetical protein	-
gene-P167DRAFT_115402	P167DRAFT_115402	ML119123.1	627047	628824	+	1725	protein_coding	8	hypothetical protein	-
gene-P167DRAFT_539529	P167DRAFT_539529	ML119168.1	46450	48113	+	1487	protein_coding	5	polysaccharide deacetylase	Polysacc_deac_1
gene-P167DRAFT_601446	P167DRAFT_601446	ML119105.1	590064	591955	+	1782	protein_coding	1	hypothetical protein	Pro_isomerase
gene-P167DRAFT_532797	P167DRAFT_532797	ML119111.1	451496	454075	+	2355	protein_coding	6	RCC1/BLIP-II	-
gene-P167DRAFT_608688	P167DRAFT_608688	ML119163.1	48945	51710	-	2714	protein_coding	8	hypothetical protein	-
novel.1556	-	ML119144.1	57557	59972	+	2416	-	7	- && - && -	-
gene-P167DRAFT_545088	P167DRAFT_545088	ML119125.1	561012	563306	-	2079	protein_coding	1	hypothetical protein	-
gene-P167DRAFT_524357	P167DRAFT_524357	ML119135.1	503305	504719	-	1357	protein_coding	4	SET domain-containing protein	SET
gene-P167DRAFT_487150	P167DRAFT_487150	ML119125.1	251024	252677	+	1599	protein_coding	2	hypothetical protein	GTP_CDC
gene-P167DRAFT_213118	P167DRAFT_213118	ML119404.1	2953	4517	-	1565	protein_coding	6	hypothetical protein	-
gene-P167DRAFT_608956	P167DRAFT_608956	ML119168.1	48807	50984	+	1880	protein_coding	2	FAD/NAD(P)-binding domain-containing protein	-
gene-P167DRAFT_563924	P167DRAFT_563924	ML119118.1	792814	796982	-	3485	protein_coding	2	hypothetical protein	-
gene-P167DRAFT_556417	P167DRAFT_556417	ML119106.1	1200929	1206143	+	4649	protein_coding	2	hypothetical protein	Response_reg
gene-P167DRAFT_564300	P167DRAFT_564300	ML119121.1	382785	385245	+	2400	protein_coding	5	hypothetical protein	-
novel.768	-	ML119121.1	628865	631158	+	2186	-	4	- && - && -	-
gene-P167DRAFT_601794	P167DRAFT_601794	ML119106.1	772974	773851	+	777	protein_coding	2	hypothetical protein	-
novel.2179	-	ML119175.1	138020	139911	-	1892	-	8	- && - && -	-
gene-P167DRAFT_371808	P167DRAFT_371808	ML119171.1	97205	98666	-	1007	protein_coding	7	glycoside hydrolase	-
gene-P167DRAFT_484854	P167DRAFT_484854	ML119118.1	543575	544732	-	930	protein_coding	8	hypothetical protein	-
gene-P167DRAFT_601826	P167DRAFT_601826	ML119106.1	929868	932027	-	1989	protein_coding	8	hypothetical protein	-
gene-P167DRAFT_525810	P167DRAFT_525810	ML119143.1	273974	275278	-	1186	protein_coding	6	hypothetical protein	NUDIX
novel.2520	-	ML119411.1	3769	4900	-	952	-	2	- && - && -	-
gene-P167DRAFT_287052	P167DRAFT_287052	ML119148.1	208177	209665	+	1332	protein_coding	5	hypothetical protein	-
gene-P167DRAFT_588464	P167DRAFT_588464	ML119129.1	205378	207048	+	1618	protein_coding	6	hypothetical protein	-
gene-P167DRAFT_374118	P167DRAFT_374118	ML119172.1	91828	92618	-	615	protein_coding	8	hypothetical protein	-
gene-P167DRAFT_540781	P167DRAFT_540781	ML119340.1	7316	8137	+	822	protein_coding	8	hypothetical protein	-
gene-P167DRAFT_607727	P167DRAFT_607727	ML119149.1	45733	49250	-	3230	protein_coding	1	hypothetical protein	-
gene-P167DRAFT_547568	P167DRAFT_547568	ML119146.1	212061	213388	+	990	protein_coding	5	hypothetical protein	-
gene-P167DRAFT_543398	P167DRAFT_543398	ML119115.1	662680	663648	-	918	protein_coding	1	hypothetical protein	-
novel.1871	-	ML119156.1	240385	241957	+	1490	-	7	- && - && -	-
gene-P167DRAFT_524345	P167DRAFT_524345	ML119135.1	471588	473579	+	1824	protein_coding	2	hypothetical protein	Zn_clus
gene-P167DRAFT_525878	P167DRAFT_525878	ML119143.1	407398	408516	-	1068	protein_coding	8	hypothetical protein	-
gene-P167DRAFT_606075	P167DRAFT_606075	ML119132.1	293551	294686	-	1080	protein_coding	7	hypothetical protein	-
gene-P167DRAFT_552208	P167DRAFT_552208	ML119115.1	69053	70544	-	1275	protein_coding	6	hypothetical protein	Biotin_lipoyl
gene-P167DRAFT_525431	P167DRAFT_525431	ML119140.1	481496	484571	+	2556	protein_coding	4	hypothetical protein	-
novel.1343	-	ML119136.1	280825	285582	-	4597	-	4	- && - && -	-
gene-P167DRAFT_603590	P167DRAFT_603590	ML119115.1	6069	8173	+	1836	protein_coding	4	sphingosine kinase	-
gene-P167DRAFT_519551	P167DRAFT_519551	ML119116.1	340264	343137	-	2336	protein_coding	1	S-adenosyl-L-methionine-dependent methyltransferase	DNA_methylase
gene-P167DRAFT_589376	P167DRAFT_589376	ML119133.1	164636	167035	+	2345	protein_coding	2	SWIRM-domain-containing protein	SWIRM
[truncated: 5,617 more rows]

## Sheet: Sheet2
Gene	gene_name	gene_chr	gene_start	gene_end	gene_strand	gene_length	gene_biotype
gene-P167DRAFT_533227	P167DRAFT_533227	ML119113.1	472965	473716	+	556	protein_coding
gene-P167DRAFT_569573	P167DRAFT_569573	ML119105.1	1405980	1407237	+	969	protein_coding
gene-P167DRAFT_604718	P167DRAFT_604718	ML119121.1	496376	500877	-	3674	protein_coding
gene-P167DRAFT_572251	P167DRAFT_572251	ML119117.1	215474	216051	-	399	protein_coding
gene-P167DRAFT_537267	P167DRAFT_537267	ML119139.1	508823	509603	+	519	protein_coding
novel.122	-	ML119106.1	1184209	1186288	-	1874	-
gene-P167DRAFT_486802	P167DRAFT_486802	ML119124.1	684262	686044	+	1590	protein_coding
gene-P167DRAFT_536115	P167DRAFT_536115	ML119130.1	522857	526224	+	3368	protein_coding
gene-P167DRAFT_548712	P167DRAFT_548712	ML119160.1	36344	37699	+	1056	protein_coding
gene-P167DRAFT_480021	P167DRAFT_480021	ML119107.1	387043	388976	+	1671	protein_coding
novel.1944	-	ML119159.1	112757	113882	+	960	-
gene-P167DRAFT_577132	P167DRAFT_577132	ML119151.1	62520	66230	+	1737	protein_coding
gene-P167DRAFT_579790	P167DRAFT_579790	ML119203.1	19659	19919	-	204	protein_coding
gene-P167DRAFT_558892	P167DRAFT_558892	ML119130.1	272436	276052	-	3223	protein_coding
gene-P167DRAFT_523195	P167DRAFT_523195	ML119129.1	368	828	-	461	protein_coding
gene-P167DRAFT_484831	P167DRAFT_484831	ML119118.1	505214	505627	-	246	protein_coding
gene-P167DRAFT_575411	P167DRAFT_575411	ML119136.1	446995	449530	-	1527	protein_coding
gene-P167DRAFT_550432	P167DRAFT_550432	ML119278.1	2808	3309	+	423	protein_coding
gene-P167DRAFT_479473	P167DRAFT_479473	ML119106.1	1187908	1188643	+	537	protein_coding
gene-P167DRAFT_603214	P167DRAFT_603214	ML119112.1	690836	692144	+	1242	protein_coding
gene-P167DRAFT_566880	P167DRAFT_566880	ML119146.1	281150	283622	-	2114	protein_coding
gene-P167DRAFT_540508	P167DRAFT_540508	ML119209.1	38400	39991	-	1423	protein_coding
gene-P167DRAFT_535751	P167DRAFT_535751	ML119127.1	578887	579919	+	716	protein_coding
gene-P167DRAFT_608764	P167DRAFT_608764	ML119164.1	142291	143896	+	1542	protein_coding
gene-P167DRAFT_539132	P167DRAFT_539132	ML119161.1	106250	107390	-	809	protein_coding
gene-P167DRAFT_543955	P167DRAFT_543955	ML119118.1	690594	691280	+	567	protein_coding
gene-P167DRAFT_578119	P167DRAFT_578119	ML119161.1	108135	108879	+	417	protein_coding
gene-P167DRAFT_570928	P167DRAFT_570928	ML119110.1	914463	918806	+	2715	protein_coding
gene-P167DRAFT_547022	P167DRAFT_547022	ML119141.1	236530	237108	-	579	protein_coding
gene-P167DRAFT_574167	P167DRAFT_574167	ML119128.1	110347	110877	+	531	protein_coding
gene-P167DRAFT_541165	P167DRAFT_541165	ML119105.1	1288247	1290336	+	1731	protein_coding
gene-P167DRAFT_540334	P167DRAFT_540334	ML119193.1	55362	56948	-	1459	protein_coding
gene-P167DRAFT_539126	P167DRAFT_539126	ML119161.1	88305	89682	-	1026	protein_coding
gene-P167DRAFT_238148	P167DRAFT_238148	ML119139.1	310289	312186	+	1492	protein_coding
novel.1233	-	ML119133.1	429112	433863	+	4626	-
gene-P167DRAFT_554357	P167DRAFT_554357	ML119142.1	51376	52859	-	1371	protein_coding
gene-P167DRAFT_579710	P167DRAFT_579710	ML119198.1	77512	78371	+	582	protein_coding
gene-P167DRAFT_326203	P167DRAFT_326203	ML119156.1	85814	87150	-	1042	protein_coding
gene-P167DRAFT_535061	P167DRAFT_535061	ML119123.1	227627	231197	-	3198	protein_coding
gene-P167DRAFT_544478	P167DRAFT_544478	ML119122.1	40037	43023	+	2619	protein_coding
gene-P167DRAFT_558860	P167DRAFT_558860	ML119130.1	17476	18181	+	640	protein_coding
novel.1239	-	ML119133.1	400467	402374	-	1671	-
gene-P167DRAFT_555657	P167DRAFT_555657	ML119175.1	104314	105722	-	300	protein_coding
gene-P167DRAFT_540472	P167DRAFT_540472	ML119203.1	16791	18469	+	1383	protein_coding
gene-P167DRAFT_158333	P167DRAFT_158333	ML119128.1	183181	184447	+	1202	protein_coding
gene-P167DRAFT_605350	P167DRAFT_605350	ML119125.1	549625	551915	+	2013	protein_coding
gene-P167DRAFT_550221	P167DRAFT_550221	ML119212.1	21273	22830	-	411	protein_coding
gene-P167DRAFT_537206	P167DRAFT_537206	ML119139.1	240018	241375	+	1303	protein_coding
novel.1374	-	ML119137.1	488364	490409	-	1838	-
gene-P167DRAFT_564398	P167DRAFT_564398	ML119122.1	228434	229277	-	743	protein_coding
gene-P167DRAFT_609075	P167DRAFT_609075	ML119171.1	140290	142461	+	1721	protein_coding
gene-P167DRAFT_187740	P167DRAFT_187740	ML119133.1	334978	336189	-	1090	protein_coding
gene-P167DRAFT_576286	P167DRAFT_576286	ML119143.1	140713	144779	-	3660	protein_coding
gene-P167DRAFT_535785	P167DRAFT_535785	ML119128.1	22099	24349	+	1879	protein_coding
gene-P167DRAFT_479438	P167DRAFT_479438	ML119106.1	99810	100826	-	1017	protein_coding
gene-P167DRAFT_488093	P167DRAFT_488093	ML119130.1	482957	483813	+	618	protein_coding
gene-P167DRAFT_536221	P167DRAFT_536221	ML119131.1	557316	560048	+	2457	protein_coding
gene-P167DRAFT_554148	P167DRAFT_554148	ML119138.1	65954	67019	-	573	protein_coding
gene-P167DRAFT_552571	P167DRAFT_552571	ML119118.1	440123	441693	+	1203	protein_coding
gene-P167DRAFT_480010	P167DRAFT_480010	ML119107.1	205158	206830	+	1557	protein_coding
gene-P167DRAFT_528800	P167DRAFT_528800	ML119165.1	153333	154456	+	735	protein_coding
gene-P167DRAFT_540505	P167DRAFT_540505	ML119209.1	30167	31851	+	1537	protein_coding
gene-P167DRAFT_554337	P167DRAFT_554337	ML119140.1	465507	467567	+	1191	protein_coding
gene-P167DRAFT_536493	P167DRAFT_536493	ML119133.1	546396	548657	+	2081	protein_coding
gene-P167DRAFT_480371	P167DRAFT_480371	ML119107.1	1074900	1075537	+	483	protein_coding
gene-P167DRAFT_554953	P167DRAFT_554953	ML119152.1	352048	352897	+	345	protein_coding
gene-P167DRAFT_481756	P167DRAFT_481756	ML119110.1	572120	574304	-	1878	protein_coding
gene-P167DRAFT_534488	P167DRAFT_534488	ML119120.1	63794	67960	-	3843	protein_coding
gene-P167DRAFT_533989	P167DRAFT_533989	ML119117.1	361071	362493	-	1259	protein_coding
gene-P167DRAFT_494862	P167DRAFT_494862	ML119170.1	104779	106830	+	1677	protein_coding
gene-P167DRAFT_545140	P167DRAFT_545140	ML119126.1	175366	177202	+	1776	protein_coding
gene-P167DRAFT_574539	P167DRAFT_574539	ML119130.1	198423	198758	-	174	protein_coding
gene-P167DRAFT_320802	P167DRAFT_320802	ML119154.1	176686	177901	+	1138	protein_coding
gene-P167DRAFT_500546	P167DRAFT_500546	ML119109.1	700627	702426	+	1478	protein_coding
gene-P167DRAFT_491026	P167DRAFT_491026	ML119143.1	458317	459842	+	1125	protein_coding
gene-P167DRAFT_574789	P167DRAFT_574789	ML119132.1	81721	84198	-	2136	protein_coding
gene-P167DRAFT_490270	P167DRAFT_490270	ML119139.1	507219	507548	-	264	protein_coding
gene-P167DRAFT_559216	P167DRAFT_559216	ML119135.1	314133	315847	+	1293	protein_coding
gene-P167DRAFT_488312	P167DRAFT_488312	ML119131.1	521591	522578	-	816	protein_coding
gene-P167DRAFT_579624	P167DRAFT_579624	ML119195.1	108081	108798	+	615	protein_coding
gene-P167DRAFT_602228	P167DRAFT_602228	ML119107.1	1332219	1334058	+	1770	protein_coding
gene-P167DRAFT_592136	P167DRAFT_592136	ML119142.1	324136	325530	+	813	protein_coding
gene-P167DRAFT_527763	P167DRAFT_527763	ML119156.1	68384	69437	+	994	protein_coding
gene-P167DRAFT_565330	P167DRAFT_565330	ML119130.1	222287	224784	-	2370	protein_coding
gene-P167DRAFT_576948	P167DRAFT_576948	ML119149.1	56704	59525	-	2673	protein_coding
gene-P167DRAFT_552733	P167DRAFT_552733	ML119120.1	56244	58675	+	2085	protein_coding
gene-P167DRAFT_488814	P167DRAFT_488814	ML119133.1	31966	35286	-	2613	protein_coding
gene-P167DRAFT_59677	P167DRAFT_59677	ML119117.1	754660	756546	-	1791	protein_coding
gene-P167DRAFT_606047	P167DRAFT_606047	ML119132.1	184052	184665	+	480	protein_coding
gene-P167DRAFT_543253	P167DRAFT_543253	ML119114.1	839575	839907	+	333	protein_coding
gene-P167DRAFT_496043	P167DRAFT_496043	ML119189.1	133511	134195	-	561	protein_coding
gene-P167DRAFT_534765	P167DRAFT_534765	ML119121.1	423047	423737	-	691	protein_coding
gene-P167DRAFT_491232	P167DRAFT_491232	ML119144.1	131159	133161	-	1938	protein_coding
gene-P167DRAFT_567857	P167DRAFT_567857	ML119161.1	306186	308397	+	2153	protein_coding
gene-P167DRAFT_389082	P167DRAFT_389082	ML119175.1	42075	46210	-	3664	protein_coding
gene-P167DRAFT_507756	P167DRAFT_507756	ML119135.1	104693	107138	-	2308	protein_coding
gene-P167DRAFT_509387	P167DRAFT_509387	ML119143.1	373785	375014	+	1101	protein_coding
gene-P167DRAFT_577091	P167DRAFT_577091	ML119150.1	267818	270400	+	2583	protein_coding
gene-P167DRAFT_570994	P167DRAFT_570994	ML119111.1	265358	266002	-	540	protein_coding
gene-P167DRAFT_538399	P167DRAFT_538399	ML119151.1	254343	255679	+	1185	protein_coding
gene-P167DRAFT_500533	P167DRAFT_500533	ML119109.1	660004	663210	+	2947	protein_coding
gene-P167DRAFT_546183	P167DRAFT_546183	ML119134.1	231088	232050	-	909	protein_coding
gene-P167DRAFT_551483	P167DRAFT_551483	ML119109.1	345647	346682	+	906	protein_coding
gene-P167DRAFT_530637	P167DRAFT_530637	ML119219.1	4245	6308	+	1308	protein_coding
gene-P167DRAFT_538152	P167DRAFT_538152	ML119148.1	305281	306100	-	820	protein_coding
gene-P167DRAFT_553111	P167DRAFT_553111	ML119123.1	317997	318485	-	489	protein_coding
gene-P167DRAFT_549080	P167DRAFT_549080	ML119165.1	216635	221183	+	3180	protein_coding
gene-P167DRAFT_557615	P167DRAFT_557615	ML119116.1	133809	136158	-	2099	protein_coding
gene-P167DRAFT_554331	P167DRAFT_554331	ML119140.1	409948	411406	+	1320	protein_coding
gene-P167DRAFT_492043	P167DRAFT_492043	ML119149.1	363787	366156	-	1905	protein_coding
gene-P167DRAFT_486386	P167DRAFT_486386	ML119123.1	562024	563544	-	1335	protein_coding
gene-P167DRAFT_604366	P167DRAFT_604366	ML119119.1	410718	413486	-	2229	protein_coding
gene-P167DRAFT_606926	P167DRAFT_606926	ML119140.1	121218	124281	-	3064	protein_coding
gene-P167DRAFT_480920	P167DRAFT_480920	ML119108.1	663262	666690	-	3108	protein_coding
gene-P167DRAFT_572029	P167DRAFT_572029	ML119116.1	216911	218857	+	1881	protein_coding
gene-P167DRAFT_577020	P167DRAFT_577020	ML119149.1	348997	350961	+	1770	protein_coding
gene-P167DRAFT_495138	P167DRAFT_495138	ML119174.1	34728	35934	+	1023	protein_coding
gene-P167DRAFT_546797	P167DRAFT_546797	ML119139.1	203838	204495	-	360	protein_coding
gene-P167DRAFT_548209	P167DRAFT_548209	ML119153.1	294931	295356	+	321	protein_coding
gene-P167DRAFT_533001	P167DRAFT_533001	ML119112.1	364755	366492	+	1200	protein_coding
gene-P167DRAFT_550692	P167DRAFT_550692	ML119105.1	423015	424870	+	1707	protein_coding
gene-P167DRAFT_486890	P167DRAFT_486890	ML119125.1	469863	471652	-	1422	protein_coding
gene-P167DRAFT_607233	P167DRAFT_607233	ML119143.1	303641	304821	-	1059	protein_coding
gene-P167DRAFT_536577	P167DRAFT_536577	ML119134.1	429170	432975	-	3806	protein_coding
gene-P167DRAFT_544292	P167DRAFT_544292	ML119120.1	633962	634870	-	840	protein_coding
gene-P167DRAFT_494315	P167DRAFT_494315	ML119165.1	181666	182835	-	1056	protein_coding
gene-P167DRAFT_503919	P167DRAFT_503919	ML119119.1	183917	186250	+	2152	protein_coding
gene-P167DRAFT_570454	P167DRAFT_570454	ML119108.1	894589	899575	+	4470	protein_coding
gene-P167DRAFT_574249	P167DRAFT_574249	ML119128.1	416673	420518	-	3234	protein_coding
gene-P167DRAFT_538210	P167DRAFT_538210	ML119149.1	82843	84640	-	1586	protein_coding
gene-P167DRAFT_552561	P167DRAFT_552561	ML119118.1	398464	399933	-	1053	protein_coding
gene-P167DRAFT_177146	P167DRAFT_177146	ML119131.1	548811	550197	-	1069	protein_coding
gene-P167DRAFT_608976	P167DRAFT_608976	ML119169.1	2870	5639	+	2718	protein_coding
gene-P167DRAFT_542461	P167DRAFT_542461	ML119110.1	850717	852198	-	1386	protein_coding
gene-P167DRAFT_534431	P167DRAFT_534431	ML119119.1	588336	589333	-	653	protein_coding
gene-P167DRAFT_570855	P167DRAFT_570855	ML119110.1	559808	560977	+	1119	protein_coding
gene-P167DRAFT_543632	P167DRAFT_543632	ML119117.1	87609	88749	+	1035	protein_coding
gene-P167DRAFT_573624	P167DRAFT_573624	ML119124.1	531603	534006	+	2061	protein_coding
gene-P167DRAFT_538932	P167DRAFT_538932	ML119157.1	287179	289925	+	2197	protein_coding
gene-P167DRAFT_589659	P167DRAFT_589659	ML119107.1	194540	196240	-	1343	protein_coding
gene-P167DRAFT_489118	P167DRAFT_489118	ML119135.1	228166	229711	+	1482	protein_coding
gene-P167DRAFT_518663	P167DRAFT_518663	ML119113.1	621053	624489	+	2991	protein_coding
gene-P167DRAFT_524042	P167DRAFT_524042	ML119133.1	554511	557210	+	2407	protein_coding
gene-P167DRAFT_547686	P167DRAFT_547686	ML119147.1	269200	271892	+	2496	protein_coding
gene-P167DRAFT_494051	P167DRAFT_494051	ML119163.1	46221	47803	+	1458	protein_coding
gene-P167DRAFT_566414	P167DRAFT_566414	ML119141.1	183883	184499	+	555	protein_coding
gene-P167DRAFT_564189	P167DRAFT_564189	ML119120.1	590360	591502	+	765	protein_coding
gene-P167DRAFT_554576	P167DRAFT_554576	ML119144.1	449933	451776	-	1323	protein_coding
gene-P167DRAFT_606944	P167DRAFT_606944	ML119140.1	191248	192109	+	814	protein_coding
gene-P167DRAFT_536880	P167DRAFT_536880	ML119137.1	79104	81823	-	1906	protein_coding
gene-P167DRAFT_532197	P167DRAFT_532197	ML119108.1	695821	697553	+	1244	protein_coding
gene-P167DRAFT_569017	P167DRAFT_569017	ML119231.1	26491	29049	+	2079	protein_coding
gene-P167DRAFT_503584	P167DRAFT_503584	ML119118.1	284498	287453	+	2790	protein_coding
gene-P167DRAFT_532331	P167DRAFT_532331	ML119109.1	330824	332575	+	1164	protein_coding
gene-P167DRAFT_496131	P167DRAFT_496131	ML119192.1	4787	7034	+	1764	protein_coding
gene-P167DRAFT_564316	P167DRAFT_564316	ML119121.1	471274	473838	+	2444	protein_coding
gene-P167DRAFT_503193	P167DRAFT_503193	ML119117.1	55735	60408	+	3898	protein_coding
gene-P167DRAFT_536270	P167DRAFT_536270	ML119132.1	121158	123606	-	2075	protein_coding
gene-P167DRAFT_507313	P167DRAFT_507313	ML119133.1	6419	9498	+	2782	protein_coding
gene-P167DRAFT_576249	P167DRAFT_576249	ML119143.1	22594	23678	+	909	protein_coding
gene-P167DRAFT_349209	P167DRAFT_349209	ML119110.1	399680	403383	-	3264	protein_coding
gene-P167DRAFT_605731	P167DRAFT_605731	ML119128.1	500983	504056	+	2850	protein_coding
gene-P167DRAFT_561688	P167DRAFT_561688	ML119106.1	1170097	1173477	+	2708	protein_coding
gene-P167DRAFT_545487	P167DRAFT_545487	ML119128.1	514598	516473	+	1491	protein_coding
gene-P167DRAFT_380411	P167DRAFT_380411	ML119111.1	353713	355685	+	1784	protein_coding
gene-P167DRAFT_542329	P167DRAFT_542329	ML119110.1	230300	232032	-	1374	protein_coding
gene-P167DRAFT_549344	P167DRAFT_549344	ML119172.1	8622	11675	-	2892	protein_coding
gene-P167DRAFT_560380	P167DRAFT_560380	ML119157.1	311810	315379	+	3267	protein_coding
gene-P167DRAFT_540717	P167DRAFT_540717	ML119282.1	2769	4937	-	2028	protein_coding
gene-P167DRAFT_484958	P167DRAFT_484958	ML119119.1	439946	442010	+	1743	protein_coding
gene-P167DRAFT_227872	P167DRAFT_227872	ML119137.1	271854	273691	+	1588	protein_coding
gene-P167DRAFT_588911	P167DRAFT_588911	ML119131.1	224471	226537	+	2067	protein_coding
gene-P167DRAFT_607575	P167DRAFT_607575	ML119146.1	406831	408213	-	1093	protein_coding
gene-P167DRAFT_534724	P167DRAFT_534724	ML119121.1	299675	301117	-	1121	protein_coding
gene-P167DRAFT_573316	P167DRAFT_573316	ML119122.1	736531	739212	+	1767	protein_coding
gene-P167DRAFT_494723	P167DRAFT_494723	ML119169.1	88462	89121	+	660	protein_coding
gene-P167DRAFT_515330	P167DRAFT_515330	ML119106.1	35841	38756	-	2802	protein_coding
gene-P167DRAFT_561993	P167DRAFT_561993	ML119107.1	1234242	1234841	-	534	protein_coding
gene-P167DRAFT_574696	P167DRAFT_574696	ML119131.1	253368	254815	+	1371	protein_coding
gene-P167DRAFT_323581	P167DRAFT_323581	ML119155.1	108307	112951	-	3845	protein_coding
gene-P167DRAFT_1773	P167DRAFT_1773	ML119105.1	180407	182217	+	1644	protein_coding
gene-P167DRAFT_533059	P167DRAFT_533059	ML119112.1	595507	599641	+	3612	protein_coding
gene-P167DRAFT_526023	P167DRAFT_526023	ML119144.1	280840	284817	-	3780	protein_coding
gene-P167DRAFT_539328	P167DRAFT_539328	ML119164.1	224681	226699	+	1844	protein_coding
gene-P167DRAFT_576362	P167DRAFT_576362	ML119143.1	450835	453779	-	2289	protein_coding
novel.2390	-	ML119202.1	7448	10807	-	3266	-
gene-P167DRAFT_573471	P167DRAFT_573471	ML119123.1	611766	613212	+	1239	protein_coding
gene-P167DRAFT_538675	P167DRAFT_538675	ML119154.1	230252	232315	+	1767	protein_coding
gene-P167DRAFT_576153	P167DRAFT_576153	ML119142.1	184380	188105	+	3726	protein_coding
gene-P167DRAFT_333251	P167DRAFT_333251	ML119159.1	100152	102193	-	1626	protein_coding
gene-P167DRAFT_537344	P167DRAFT_537344	ML119140.1	340154	342764	-	2099	protein_coding
gene-P167DRAFT_478657	P167DRAFT_478657	ML119105.1	1420141	1421941	-	1530	protein_coding
gene-P167DRAFT_495303	P167DRAFT_495303	ML119175.1	46642	47287	-	465	protein_coding
gene-P167DRAFT_526601	P167DRAFT_526601	ML119148.1	54436	56071	+	1572	protein_coding
gene-P167DRAFT_484638	P167DRAFT_484638	ML119118.1	770244	772196	+	1512	protein_coding
gene-P167DRAFT_548622	P167DRAFT_548622	ML119158.1	295033	296319	+	1287	protein_coding
novel.1230	-	ML119133.1	15025	16575	+	1330	-
gene-P167DRAFT_608239	P167DRAFT_608239	ML119155.1	274197	276475	+	2083	protein_coding
gene-P167DRAFT_533186	P167DRAFT_533186	ML119113.1	282264	283363	+	866	protein_coding
gene-P167DRAFT_534844	P167DRAFT_534844	ML119122.1	95951	101020	+	3974	protein_coding
gene-P167DRAFT_533406	P167DRAFT_533406	ML119114.1	400437	403358	+	2461	protein_coding
gene-P167DRAFT_505077	P167DRAFT_505077	ML119122.1	722382	724277	+	1468	protein_coding
gene-P167DRAFT_469172	P167DRAFT_469172	ML119197.1	74518	76458	-	1488	protein_coding
gene-P167DRAFT_602985	P167DRAFT_602985	ML119111.1	621738	623152	-	1184	protein_coding
gene-P167DRAFT_537332	P167DRAFT_537332	ML119140.1	291407	293780	+	2125	protein_coding
gene-P167DRAFT_602596	P167DRAFT_602596	ML119109.1	705416	708750	-	2982	protein_coding
gene-P167DRAFT_481104	P167DRAFT_481104	ML119109.1	443924	445110	+	1065	protein_coding
gene-P167DRAFT_551887	P167DRAFT_551887	ML119112.1	260598	263235	+	2235	protein_coding
gene-P167DRAFT_396723	P167DRAFT_396723	ML119179.1	19688	22316	-	2314	protein_coding
gene-P167DRAFT_538428	P167DRAFT_538428	ML119151.1	366033	367088	+	942	protein_coding
gene-P167DRAFT_605439	P167DRAFT_605439	ML119126.1	370413	372111	+	1459	protein_coding
gene-P167DRAFT_528888	P167DRAFT_528888	ML119166.1	159423	161466	+	1551	protein_coding
gene-P167DRAFT_569755	P167DRAFT_569755	ML119106.1	717767	724692	+	6057	protein_coding
gene-P167DRAFT_577503	P167DRAFT_577503	ML119154.1	187590	191097	-	3159	protein_coding
gene-P167DRAFT_575738	P167DRAFT_575738	ML119139.1	55027	57147	-	2121	protein_coding
gene-P167DRAFT_520238	P167DRAFT_520238	ML119118.1	441831	443997	-	1500	protein_coding
gene-P167DRAFT_488927	P167DRAFT_488927	ML119134.1	282793	283219	-	366	protein_coding
gene-P167DRAFT_479995	P167DRAFT_479995	ML119107.1	1310340	1314988	+	4233	protein_coding
gene-P167DRAFT_482095	P167DRAFT_482095	ML119111.1	734299	735734	+	1359	protein_coding
gene-P167DRAFT_567834	P167DRAFT_567834	ML119161.1	173542	175679	-	2056	protein_coding
gene-P167DRAFT_578525	P167DRAFT_578525	ML119167.1	103204	103662	+	246	protein_coding
gene-P167DRAFT_608224	P167DRAFT_608224	ML119155.1	171353	173724	-	1147	protein_coding
gene-P167DRAFT_577117	P167DRAFT_577117	ML119150.1	392090	394528	+	2439	protein_coding
gene-P167DRAFT_569368	P167DRAFT_569368	ML119105.1	566342	569802	+	3216	protein_coding
gene-P167DRAFT_481113	P167DRAFT_481113	ML119109.1	539093	541361	+	1938	protein_coding
gene-P167DRAFT_488708	P167DRAFT_488708	ML119133.1	44495	46012	+	1050	protein_coding
gene-P167DRAFT_534410	P167DRAFT_534410	ML119119.1	512170	513078	-	590	protein_coding
gene-P167DRAFT_550962	P167DRAFT_550962	ML119106.1	608312	609935	+	1197	protein_coding
gene-P167DRAFT_578788	P167DRAFT_578788	ML119172.1	87848	88369	-	468	protein_coding
gene-P167DRAFT_553183	P167DRAFT_553183	ML119124.1	193756	195702	+	1773	protein_coding
gene-P167DRAFT_480123	P167DRAFT_480123	ML119107.1	1266717	1271504	+	4563	protein_coding
gene-P167DRAFT_58267	P167DRAFT_58267	ML119117.1	581406	582284	+	702	protein_coding
gene-P167DRAFT_491048	P167DRAFT_491048	ML119143.1	454366	455662	+	990	protein_coding
gene-P167DRAFT_333655	P167DRAFT_333655	ML119159.1	145903	146569	+	667	protein_coding
gene-P167DRAFT_520705	P167DRAFT_520705	ML119120.1	5814	7708	+	1494	protein_coding
gene-P167DRAFT_306118	P167DRAFT_306118	ML119152.1	376660	377490	+	742	protein_coding
gene-P167DRAFT_545518	P167DRAFT_545518	ML119129.1	39650	41340	+	1197	protein_coding
gene-P167DRAFT_538708	P167DRAFT_538708	ML119155.1	39698	42501	+	2537	protein_coding
gene-P167DRAFT_546913	P167DRAFT_546913	ML119140.1	280493	284752	+	3957	protein_coding
gene-P167DRAFT_537605	P167DRAFT_537605	ML119143.1	261817	264110	-	2055	protein_coding
gene-P167DRAFT_541353	P167DRAFT_541353	ML119106.1	741182	741974	+	654	protein_coding
gene-P167DRAFT_570803	P167DRAFT_570803	ML119110.1	322910	325438	+	2529	protein_coding
gene-P167DRAFT_66149	P167DRAFT_66149	ML119118.1	433728	435948	-	1781	protein_coding
gene-P167DRAFT_605437	P167DRAFT_605437	ML119126.1	354428	356808	-	2186	protein_coding
gene-P167DRAFT_507232	P167DRAFT_507232	ML119132.1	196362	203524	+	6635	protein_coding
gene-P167DRAFT_517130	P167DRAFT_517130	ML119109.1	579103	581605	-	2256	protein_coding
gene-P167DRAFT_528739	P167DRAFT_528739	ML119165.1	8899	10780	+	1531	protein_coding
gene-P167DRAFT_559410	P167DRAFT_559410	ML119138.1	216129	218713	-	2535	protein_coding
gene-P167DRAFT_543452	P167DRAFT_543452	ML119116.1	164226	168491	-	3600	protein_coding
gene-P167DRAFT_604947	P167DRAFT_604947	ML119123.1	126543	128445	-	1717	protein_coding
gene-P167DRAFT_240342	P167DRAFT_240342	ML119140.1	149801	151448	-	1648	protein_coding
gene-P167DRAFT_545777	P167DRAFT_545777	ML119130.1	595971	597624	-	1335	protein_coding
gene-P167DRAFT_534502	P167DRAFT_534502	ML119120.1	128134	130085	-	1751	protein_coding
gene-P167DRAFT_248715	P167DRAFT_248715	ML119142.1	254872	256962	-	1481	protein_coding
gene-P167DRAFT_318605	P167DRAFT_318605	ML119109.1	908374	910453	+	2014	protein_coding
gene-P167DRAFT_204539	P167DRAFT_204539	ML119107.1	1195183	1197142	+	1704	protein_coding
gene-P167DRAFT_481461	P167DRAFT_481461	ML119110.1	462516	465083	+	1878	protein_coding
gene-P167DRAFT_32775	P167DRAFT_32775	ML119115.1	551849	553594	-	1697	protein_coding
gene-P167DRAFT_96160	P167DRAFT_96160	ML119121.1	426932	429126	-	1685	protein_coding
gene-P167DRAFT_577633	P167DRAFT_577633	ML119155.1	372024	377730	+	5229	protein_coding
gene-P167DRAFT_490374	P167DRAFT_490374	ML119140.1	495153	499019	+	3303	protein_coding
gene-P167DRAFT_528778	P167DRAFT_528778	ML119165.1	85383	86589	-	990	protein_coding
gene-P167DRAFT_523978	P167DRAFT_523978	ML119133.1	339307	342330	-	2706	protein_coding
gene-P167DRAFT_511238	P167DRAFT_511238	ML119155.1	261620	266697	+	5004	protein_coding
gene-P167DRAFT_547902	P167DRAFT_547902	ML119150.1	98450	100398	-	1575	protein_coding
gene-P167DRAFT_538008	P167DRAFT_538008	ML119147.1	70656	71153	-	498	protein_coding
gene-P167DRAFT_544300	P167DRAFT_544300	ML119120.1	658925	660116	-	933	protein_coding
gene-P167DRAFT_573109	P167DRAFT_573109	ML119121.1	614972	616436	+	1335	protein_coding
gene-P167DRAFT_532142	P167DRAFT_532142	ML119108.1	449438	452588	+	2783	protein_coding
gene-P167DRAFT_470072	P167DRAFT_470072	ML119124.1	110002	110476	-	414	protein_coding
gene-P167DRAFT_466025	P167DRAFT_466025	ML119166.1	10844	12570	-	1581	protein_coding
gene-P167DRAFT_552996	P167DRAFT_552996	ML119122.1	409417	411019	-	1344	protein_coding
gene-P167DRAFT_605587	P167DRAFT_605587	ML119127.1	569251	574002	-	4507	protein_coding
gene-P167DRAFT_579599	P167DRAFT_579599	ML119194.1	78419	80274	+	1737	protein_coding
gene-P167DRAFT_552938	P167DRAFT_552938	ML119122.1	21549	24006	+	2268	protein_coding
gene-P167DRAFT_546874	P167DRAFT_546874	ML119140.1	108167	110074	-	1428	protein_coding
gene-P167DRAFT_133051	P167DRAFT_133051	ML119124.1	197890	199766	+	1689	protein_coding
gene-P167DRAFT_533459	P167DRAFT_533459	ML119114.1	642328	644672	-	1861	protein_coding
gene-P167DRAFT_575675	P167DRAFT_575675	ML119138.1	412394	420212	+	7068	protein_coding
gene-P167DRAFT_560847	P167DRAFT_560847	ML119177.1	44946	46425	-	1214	protein_coding
gene-P167DRAFT_481221	P167DRAFT_481221	ML119109.1	636576	638225	-	1464	protein_coding
gene-P167DRAFT_540284	P167DRAFT_540284	ML119190.1	73331	75535	+	1766	protein_coding
gene-P167DRAFT_588478	P167DRAFT_588478	ML119129.1	303783	305405	+	1623	protein_coding
gene-P167DRAFT_566634	P167DRAFT_566634	ML119143.1	447058	448717	-	1475	protein_coding
gene-P167DRAFT_553576	P167DRAFT_553576	ML119128.1	544292	545128	-	837	protein_coding
gene-P167DRAFT_528714	P167DRAFT_528714	ML119164.1	239064	242596	+	2645	protein_coding
gene-P167DRAFT_483381	P167DRAFT_483381	ML119114.1	697541	698635	-	846	protein_coding
gene-P167DRAFT_351531	P167DRAFT_351531	ML119110.1	528053	529986	+	1867	protein_coding
gene-P167DRAFT_529324	P167DRAFT_529324	ML119172.1	59303	59658	+	284	protein_coding
gene-P167DRAFT_532496	P167DRAFT_532496	ML119110.1	83541	85586	-	1779	protein_coding
gene-P167DRAFT_490826	P167DRAFT_490826	ML119142.1	266793	267914	-	816	protein_coding
gene-P167DRAFT_573726	P167DRAFT_573726	ML119125.1	196309	198674	+	2247	protein_coding
gene-P167DRAFT_578291	P167DRAFT_578291	ML119163.1	236776	237678	+	903	protein_coding
novel.241	-	ML119109.1	377365	380326	+	2720	-
gene-P167DRAFT_576976	P167DRAFT_576976	ML119149.1	171190	177259	+	195	protein_coding
gene-P167DRAFT_590087	P167DRAFT_590087	ML119107.1	1077991	1078789	+	570	protein_coding
gene-P167DRAFT_539492	P167DRAFT_539492	ML119167.1	131115	131979	-	786	protein_coding
gene-P167DRAFT_604906	P167DRAFT_604906	ML119122.1	714330	716740	-	2341	protein_coding
gene-P167DRAFT_494354	P167DRAFT_494354	ML119165.1	87918	88630	+	477	protein_coding
gene-P167DRAFT_572110	P167DRAFT_572110	ML119116.1	499840	500468	+	507	protein_coding
gene-P167DRAFT_543099	P167DRAFT_543099	ML119114.1	199380	202471	+	2802	protein_coding
gene-P167DRAFT_537160	P167DRAFT_537160	ML119139.1	77048	79101	-	1080	protein_coding
gene-P167DRAFT_529512	P167DRAFT_529512	ML119174.1	173814	176608	-	2528	protein_coding
gene-P167DRAFT_311892	P167DRAFT_311892	ML119109.1	180144	181835	+	1323	protein_coding
gene-P167DRAFT_486897	P167DRAFT_486897	ML119125.1	291075	296138	-	4425	protein_coding
gene-P167DRAFT_557763	P167DRAFT_557763	ML119117.1	296214	300701	+	4185	protein_coding
gene-P167DRAFT_547668	P167DRAFT_547668	ML119147.1	188204	189556	+	1296	protein_coding
gene-P167DRAFT_487771	P167DRAFT_487771	ML119128.1	121993	124208	-	1731	protein_coding
gene-P167DRAFT_489046	P167DRAFT_489046	ML119134.1	167468	172080	+	4014	protein_coding
gene-P167DRAFT_575424	P167DRAFT_575424	ML119136.1	490491	492484	-	1719	protein_coding
gene-P167DRAFT_578182	P167DRAFT_578182	ML119162.1	66100	67373	-	945	protein_coding
gene-P167DRAFT_568844	P167DRAFT_568844	ML119198.1	83859	85216	-	1249	protein_coding
gene-P167DRAFT_543863	P167DRAFT_543863	ML119118.1	340111	340952	-	783	protein_coding
gene-P167DRAFT_533573	P167DRAFT_533573	ML119115.1	254364	256317	-	1725	protein_coding
gene-P167DRAFT_536706	P167DRAFT_536706	ML119135.1	491447	492482	-	967	protein_coding
gene-P167DRAFT_542863	P167DRAFT_542863	ML119112.1	726029	728344	-	1872	protein_coding
gene-P167DRAFT_608064	P167DRAFT_608064	ML119153.1	70666	72900	+	2119	protein_coding
gene-P167DRAFT_532892	P167DRAFT_532892	ML119111.1	853496	856170	-	2503	protein_coding
gene-P167DRAFT_570563	P167DRAFT_570563	ML119109.1	383152	383558	+	306	protein_coding
gene-P167DRAFT_487151	P167DRAFT_487151	ML119125.1	537592	539609	+	1896	protein_coding
gene-P167DRAFT_521777	P167DRAFT_521777	ML119123.1	303199	305484	-	2009	protein_coding
gene-P167DRAFT_537547	P167DRAFT_537547	ML119142.1	464276	465540	-	870	protein_coding
gene-P167DRAFT_486023	P167DRAFT_486023	ML119122.1	726970	727997	+	963	protein_coding
gene-P167DRAFT_535891	P167DRAFT_535891	ML119128.1	395699	396640	+	942	protein_coding
gene-P167DRAFT_499287	P167DRAFT_499287	ML119107.1	188542	191790	+	2960	protein_coding
gene-P167DRAFT_562946	P167DRAFT_562946	ML119112.1	669586	671757	+	2033	protein_coding
gene-P167DRAFT_482605	P167DRAFT_482605	ML119112.1	507105	510659	-	2889	protein_coding
gene-P167DRAFT_51136	P167DRAFT_51136	ML119117.1	49069	51572	-	2394	protein_coding
gene-P167DRAFT_480925	P167DRAFT_480925	ML119108.1	407535	409610	-	1902	protein_coding
gene-P167DRAFT_489074	P167DRAFT_489074	ML119134.1	42161	43407	+	1170	protein_coding
gene-P167DRAFT_577848	P167DRAFT_577848	ML119158.1	102202	104609	+	2271	protein_coding
gene-P167DRAFT_565682	P167DRAFT_565682	ML119133.1	482397	486521	+	3733	protein_coding
gene-P167DRAFT_42090	P167DRAFT_42090	ML119116.1	187949	188853	-	853	protein_coding
novel.462	-	ML119114.1	57956	60074	+	1957	-
gene-P167DRAFT_524851	P167DRAFT_524851	ML119138.1	62328	64673	+	2056	protein_coding
novel.1055	-	ML119129.1	87858	98324	+	1814	-
gene-P167DRAFT_481783	P167DRAFT_481783	ML119110.1	510544	512712	+	1482	protein_coding
gene-P167DRAFT_204067	P167DRAFT_204067	ML119107.1	1174747	1175998	+	785	protein_coding
gene-P167DRAFT_535803	P167DRAFT_535803	ML119128.1	79351	80646	+	1167	protein_coding
gene-P167DRAFT_550865	P167DRAFT_550865	ML119105.1	1432970	1434528	-	1374	protein_coding
gene-P167DRAFT_322540	P167DRAFT_322540	ML119155.1	18849	21416	+	2125	protein_coding
gene-P167DRAFT_536423	P167DRAFT_536423	ML119133.1	239205	240637	-	1077	protein_coding
gene-P167DRAFT_520550	P167DRAFT_520550	ML119119.1	417280	420291	-	2940	protein_coding
gene-P167DRAFT_25718	P167DRAFT_25718	ML119213.1	28274	35170	+	6563	protein_coding
novel.775	-	ML119121.1	63401	65923	-	2458	-
gene-P167DRAFT_578300	P167DRAFT_578300	ML119163.1	277789	281627	+	3780	protein_coding
gene-P167DRAFT_410939	P167DRAFT_410939	ML119112.1	630796	635931	+	4810	protein_coding
gene-P167DRAFT_609658	P167DRAFT_609658	ML119194.1	70489	73215	+	2348	protein_coding
gene-P167DRAFT_515029	P167DRAFT_515029	ML119105.1	774771	776418	+	1497	protein_coding
gene-P167DRAFT_475025	P167DRAFT_475025	ML119125.1	379680	380714	+	798	protein_coding
gene-P167DRAFT_540439	P167DRAFT_540439	ML119199.1	45240	46159	-	788	protein_coding
gene-P167DRAFT_484224	P167DRAFT_484224	ML119117.1	145835	146167	+	333	protein_coding
gene-P167DRAFT_536017	P167DRAFT_536017	ML119130.1	170315	171905	-	1514	protein_coding
gene-P167DRAFT_564728	P167DRAFT_564728	ML119124.1	448688	450324	-	1466	protein_coding
gene-P167DRAFT_533601	P167DRAFT_533601	ML119115.1	416883	417988	-	1053	protein_coding
gene-P167DRAFT_547384	P167DRAFT_547384	ML119144.1	362256	365179	+	2145	protein_coding
gene-P167DRAFT_534549	P167DRAFT_534549	ML119120.1	299224	301630	-	2145	protein_coding
gene-P167DRAFT_605276	P167DRAFT_605276	ML119125.1	241773	244614	+	2842	protein_coding
gene-P167DRAFT_607388	P167DRAFT_607388	ML119144.1	485960	490260	+	3774	protein_coding
gene-P167DRAFT_550251	P167DRAFT_550251	ML119215.1	28627	29973	-	1125	protein_coding
novel.1140	-	ML119130.1	519516	522830	-	3315	-
gene-P167DRAFT_492918	P167DRAFT_492918	ML119154.1	241230	246891	+	5088	protein_coding
gene-P167DRAFT_608123	P167DRAFT_608123	ML119153.1	328584	330080	+	1323	protein_coding
gene-P167DRAFT_578013	P167DRAFT_578013	ML119160.1	15374	16783	-	1410	protein_coding
gene-P167DRAFT_531212	P167DRAFT_531212	ML119105.1	762126	764315	-	1759	protein_coding
gene-P167DRAFT_522217	P167DRAFT_522217	ML119125.1	13323	14931	-	1494	protein_coding
gene-P167DRAFT_500875	P167DRAFT_500875	ML119110.1	378488	380458	-	1730	protein_coding
gene-P167DRAFT_504965	P167DRAFT_504965	ML119122.1	484132	488749	-	4270	protein_coding
gene-P167DRAFT_523012	P167DRAFT_523012	ML119128.1	214429	216383	-	1684	protein_coding
gene-P167DRAFT_545220	P167DRAFT_545220	ML119126.1	584176	584851	-	585	protein_coding
gene-P167DRAFT_554376	P167DRAFT_554376	ML119142.1	175962	177734	-	1542	protein_coding
gene-P167DRAFT_488213	P167DRAFT_488213	ML119130.1	285488	286774	-	1062	protein_coding
gene-P167DRAFT_608674	P167DRAFT_608674	ML119162.1	281069	283705	-	2519	protein_coding
gene-P167DRAFT_593837	P167DRAFT_593837	ML119151.1	181759	183845	-	2087	protein_coding
gene-P167DRAFT_515140	P167DRAFT_515140	ML119105.1	991714	993488	-	1605	protein_coding
gene-P167DRAFT_550950	P167DRAFT_550950	ML119106.1	552305	553371	+	924	protein_coding
gene-P167DRAFT_578405	P167DRAFT_578405	ML119165.1	129305	130460	+	927	protein_coding
gene-P167DRAFT_567401	P167DRAFT_567401	ML119153.1	381052	383832	+	2728	protein_coding
gene-P167DRAFT_604798	P167DRAFT_604798	ML119122.1	198179	202538	+	4301	protein_coding
gene-P167DRAFT_532765	P167DRAFT_532765	ML119111.1	300158	302307	+	2011	protein_coding
gene-P167DRAFT_488068	P167DRAFT_488068	ML119130.1	403405	404274	-	501	protein_coding
gene-P167DRAFT_536167	P167DRAFT_536167	ML119131.1	250635	251511	-	730	protein_coding
gene-P167DRAFT_579164	P167DRAFT_579164	ML119180.1	140381	142344	+	1557	protein_coding
gene-P167DRAFT_553515	P167DRAFT_553515	ML119128.1	142407	146324	-	3663	protein_coding
gene-P167DRAFT_605805	P167DRAFT_605805	ML119130.1	73421	74526	+	936	protein_coding
gene-P167DRAFT_495086	P167DRAFT_495086	ML119173.1	24115	26209	-	1689	protein_coding
gene-P167DRAFT_524420	P167DRAFT_524420	ML119136.1	192543	194175	+	1572	protein_coding
gene-P167DRAFT_5681	P167DRAFT_5681	ML119105.1	644399	647161	-	2620	protein_coding
gene-P167DRAFT_579897	P167DRAFT_579897	ML119209.1	44115	44916	-	624	protein_coding
gene-P167DRAFT_540036	P167DRAFT_540036	ML119179.1	176765	178432	+	1175	protein_coding
gene-P167DRAFT_157308	P167DRAFT_157308	ML119128.1	75754	78901	-	2832	protein_coding
novel.1083	-	ML119129.1	2574	5404	-	2743	-
gene-P167DRAFT_564736	P167DRAFT_564736	ML119124.1	485716	488358	+	2366	protein_coding
gene-P167DRAFT_537072	P167DRAFT_537072	ML119138.1	244358	247078	+	2017	protein_coding
gene-P167DRAFT_538513	P167DRAFT_538513	ML119152.1	253827	258505	+	3730	protein_coding
gene-P167DRAFT_539985	P167DRAFT_539985	ML119178.1	135437	136740	+	1174	protein_coding
gene-P167DRAFT_574596	P167DRAFT_574596	ML119130.1	445548	446489	+	837	protein_coding
gene-P167DRAFT_534005	P167DRAFT_534005	ML119117.1	410005	411234	-	1230	protein_coding
gene-P167DRAFT_501233	P167DRAFT_501233	ML119111.1	496794	498661	+	1379	protein_coding
gene-P167DRAFT_606949	P167DRAFT_606949	ML119140.1	211086	212269	+	1136	protein_coding
gene-P167DRAFT_542374	P167DRAFT_542374	ML119110.1	410787	411257	+	471	protein_coding
gene-P167DRAFT_571736	P167DRAFT_571736	ML119114.1	614037	616341	-	2064	protein_coding
gene-P167DRAFT_25370	P167DRAFT_25370	ML119211.1	36214	37485	-	1215	protein_coding
gene-P167DRAFT_221371	P167DRAFT_221371	ML119136.1	268738	270709	+	1736	protein_coding
gene-P167DRAFT_583958	P167DRAFT_583958	ML119118.1	402473	404528	+	1863	protein_coding
gene-P167DRAFT_491712	P167DRAFT_491712	ML119146.1	376369	379581	-	2715	protein_coding
gene-P167DRAFT_609162	P167DRAFT_609162	ML119174.1	7485	9624	+	2039	protein_coding
gene-P167DRAFT_573325	P167DRAFT_573325	ML119123.1	14935	16287	-	1353	protein_coding
gene-P167DRAFT_549967	P167DRAFT_549967	ML119192.1	105772	107258	-	1428	protein_coding
gene-P167DRAFT_571363	P167DRAFT_571363	ML119112.1	732264	734210	-	1947	protein_coding
gene-P167DRAFT_481847	P167DRAFT_481847	ML119110.1	349156	350128	-	696	protein_coding
gene-P167DRAFT_562450	P167DRAFT_562450	ML119110.1	72196	73116	+	921	protein_coding
gene-P167DRAFT_578837	P167DRAFT_578837	ML119173.1	111531	111899	+	369	protein_coding
gene-P167DRAFT_607945	P167DRAFT_607945	ML119152.1	99448	101731	+	1875	protein_coding
gene-P167DRAFT_111006	P167DRAFT_111006	ML119123.1	222754	224689	-	1516	protein_coding
gene-P167DRAFT_536459	P167DRAFT_536459	ML119133.1	384901	387321	+	2040	protein_coding
gene-P167DRAFT_574313	P167DRAFT_574313	ML119129.1	34740	35425	-	423	protein_coding
gene-P167DRAFT_560680	P167DRAFT_560680	ML119168.1	147570	149143	-	1449	protein_coding
gene-P167DRAFT_547650	P167DRAFT_547650	ML119147.1	119430	120820	+	1194	protein_coding
gene-P167DRAFT_538098	P167DRAFT_538098	ML119148.1	71798	72583	+	711	protein_coding
gene-P167DRAFT_537145	P167DRAFT_537145	ML119139.1	2986	7868	-	4158	protein_coding
gene-P167DRAFT_548980	P167DRAFT_548980	ML119164.1	48265	49308	+	1044	protein_coding
gene-P167DRAFT_595557	P167DRAFT_595557	ML119160.1	261718	263045	-	1295	protein_coding
gene-P167DRAFT_545546	P167DRAFT_545546	ML119129.1	119802	121524	-	1452	protein_coding
novel.2398	-	ML119206.1	11826	20338	+	8376	-
gene-P167DRAFT_552307	P167DRAFT_552307	ML119116.1	200178	203125	-	2892	protein_coding
gene-P167DRAFT_467373	P167DRAFT_467373	ML119184.1	62946	64588	-	1353	protein_coding
gene-P167DRAFT_607219	P167DRAFT_607219	ML119143.1	244790	246567	-	1644	protein_coding
gene-P167DRAFT_539836	P167DRAFT_539836	ML119175.1	39181	42112	+	2210	protein_coding
gene-P167DRAFT_553596	P167DRAFT_553596	ML119130.1	19828	21680	+	1743	protein_coding
gene-P167DRAFT_494298	P167DRAFT_494298	ML119165.1	60535	62626	-	1827	protein_coding
gene-P167DRAFT_568794	P167DRAFT_568794	ML119195.1	39964	42358	-	2198	protein_coding
novel.1252	-	ML119134.1	282157	282785	+	601	-
gene-P167DRAFT_534240	P167DRAFT_534240	ML119118.1	659244	660376	+	850	protein_coding
gene-P167DRAFT_531389	P167DRAFT_531389	ML119106.1	76316	78027	-	1417	protein_coding
gene-P167DRAFT_537801	P167DRAFT_537801	ML119145.1	106866	108775	-	1177	protein_coding
gene-P167DRAFT_491124	P167DRAFT_491124	ML119144.1	324499	325967	-	1290	protein_coding
gene-P167DRAFT_65576	P167DRAFT_65576	ML119118.1	406344	408690	-	1977	protein_coding
gene-P167DRAFT_280572	P167DRAFT_280572	ML119146.1	222501	224746	+	2029	protein_coding
gene-P167DRAFT_541910	P167DRAFT_541910	ML119108.1	374630	377345	-	2559	protein_coding
gene-P167DRAFT_503742	P167DRAFT_503742	ML119118.1	608472	609488	-	743	protein_coding
gene-P167DRAFT_574356	P167DRAFT_574356	ML119129.1	139092	139598	-	507	protein_coding
gene-P167DRAFT_497485	P167DRAFT_497485	ML119293.1	5863	6951	+	921	protein_coding
gene-P167DRAFT_508413	P167DRAFT_508413	ML119138.1	224223	225391	-	854	protein_coding
gene-P167DRAFT_481444	P167DRAFT_481444	ML119110.1	199692	200869	+	924	protein_coding
gene-P167DRAFT_560970	P167DRAFT_560970	ML119186.1	58871	64405	+	4897	protein_coding
gene-P167DRAFT_386820	P167DRAFT_386820	ML119174.1	83522	84911	-	1340	protein_coding
gene-P167DRAFT_606441	P167DRAFT_606441	ML119135.1	482376	485203	+	2549	protein_coding
gene-P167DRAFT_546600	P167DRAFT_546600	ML119137.1	446017	446664	-	648	protein_coding
gene-P167DRAFT_531143	P167DRAFT_531143	ML119105.1	430790	433040	-	2061	protein_coding
gene-P167DRAFT_531588	P167DRAFT_531588	ML119106.1	950609	952108	+	1500	protein_coding
gene-P167DRAFT_534791	P167DRAFT_534791	ML119121.1	556865	561368	+	3877	protein_coding
gene-P167DRAFT_136647	P167DRAFT_136647	ML119124.1	571267	578044	-	6298	protein_coding
gene-P167DRAFT_563527	P167DRAFT_563527	ML119116.1	442485	443564	+	942	protein_coding
gene-P167DRAFT_524029	P167DRAFT_524029	ML119133.1	495026	496621	-	1484	protein_coding
gene-P167DRAFT_604202	P167DRAFT_604202	ML119118.1	478865	480747	+	1620	protein_coding
gene-P167DRAFT_548896	P167DRAFT_548896	ML119162.1	270864	274047	+	2820	protein_coding
gene-P167DRAFT_536191	P167DRAFT_536191	ML119131.1	424363	428294	-	3702	protein_coding
gene-P167DRAFT_569245	P167DRAFT_569245	ML119105.1	72018	74675	+	2460	protein_coding
gene-P167DRAFT_480224	P167DRAFT_480224	ML119107.1	788766	790096	-	1140	protein_coding
gene-P167DRAFT_512198	P167DRAFT_512198	ML119163.1	246625	248869	-	1895	protein_coding
gene-P167DRAFT_255229	P167DRAFT_255229	ML119143.1	323577	325363	+	1419	protein_coding
gene-P167DRAFT_494683	P167DRAFT_494683	ML119168.1	112087	116640	+	4398	protein_coding
gene-P167DRAFT_493769	P167DRAFT_493769	ML119160.1	277049	283460	-	6033	protein_coding
gene-P167DRAFT_550819	P167DRAFT_550819	ML119105.1	1068539	1070549	-	1671	protein_coding
gene-P167DRAFT_566104	P167DRAFT_566104	ML119138.1	21917	22920	+	664	protein_coding
gene-P167DRAFT_573051	P167DRAFT_573051	ML119121.1	346856	347683	+	774	protein_coding
gene-P167DRAFT_566358	P167DRAFT_566358	ML119140.1	296263	297278	-	948	protein_coding
gene-P167DRAFT_546321	P167DRAFT_546321	ML119135.1	321976	323038	-	1002	protein_coding
gene-P167DRAFT_539340	P167DRAFT_539340	ML119164.1	252368	253480	+	941	protein_coding
gene-P167DRAFT_494005	P167DRAFT_494005	ML119162.1	95106	98323	-	2841	protein_coding
gene-P167DRAFT_508183	P167DRAFT_508183	ML119137.1	206719	208221	-	1421	protein_coding
gene-P167DRAFT_595438	P167DRAFT_595438	ML119160.1	9727	10936	+	1210	protein_coding
gene-P167DRAFT_574172	P167DRAFT_574172	ML119128.1	129652	131466	+	1680	protein_coding
gene-P167DRAFT_504192	P167DRAFT_504192	ML119120.1	102770	106006	-	3113	protein_coding
gene-P167DRAFT_521081	P167DRAFT_521081	ML119121.1	68596	71804	-	2768	protein_coding
gene-P167DRAFT_533586	P167DRAFT_533586	ML119115.1	342814	344978	-	1634	protein_coding
gene-P167DRAFT_382970	P167DRAFT_382970	ML119111.1	575433	577365	+	1933	protein_coding
gene-P167DRAFT_546810	P167DRAFT_546810	ML119139.1	264304	266571	+	1707	protein_coding
gene-P167DRAFT_575663	P167DRAFT_575663	ML119138.1	364474	367323	+	2850	protein_coding
gene-P167DRAFT_579551	P167DRAFT_579551	ML119193.1	9731	10630	+	822	protein_coding
gene-P167DRAFT_549627	P167DRAFT_549627	ML119179.1	39681	43242	+	3273	protein_coding
gene-P167DRAFT_549482	P167DRAFT_549482	ML119175.1	135377	138016	+	2640	protein_coding
gene-P167DRAFT_561934	P167DRAFT_561934	ML119107.1	979473	983564	+	3838	protein_coding
gene-P167DRAFT_526771	P167DRAFT_526771	ML119149.1	258569	259911	+	1007	protein_coding
gene-P167DRAFT_537479	P167DRAFT_537479	ML119142.1	173692	175124	-	1187	protein_coding
gene-P167DRAFT_480285	P167DRAFT_480285	ML119107.1	725781	727205	-	1119	protein_coding
gene-P167DRAFT_525161	P167DRAFT_525161	ML119139.1	233609	235562	-	1803	protein_coding
gene-P167DRAFT_494437	P167DRAFT_494437	ML119166.1	70795	72651	+	1704	protein_coding
gene-P167DRAFT_417815	P167DRAFT_417815	ML119187.1	111679	113840	-	1663	protein_coding
gene-P167DRAFT_536348	P167DRAFT_536348	ML119132.1	514775	517963	+	2917	protein_coding
gene-P167DRAFT_549530	P167DRAFT_549530	ML119176.1	161849	162766	+	918	protein_coding
gene-P167DRAFT_605426	P167DRAFT_605426	ML119126.1	311055	318952	+	7319	protein_coding
novel.1071	-	ML119129.1	425264	427372	+	1730	-
gene-P167DRAFT_553395	P167DRAFT_553395	ML119126.1	381885	382853	+	969	protein_coding
gene-P167DRAFT_549369	P167DRAFT_549369	ML119172.1	166455	168279	-	1464	protein_coding
gene-P167DRAFT_484783	P167DRAFT_484783	ML119118.1	17060	19415	-	2133	protein_coding
gene-P167DRAFT_483944	P167DRAFT_483944	ML119116.1	545148	550748	+	4083	protein_coding
gene-P167DRAFT_524080	P167DRAFT_524080	ML119134.1	83288	85128	-	1039	protein_coding
gene-P167DRAFT_552411	P167DRAFT_552411	ML119117.1	45219	46679	-	1221	protein_coding
gene-P167DRAFT_512459	P167DRAFT_512459	ML119166.1	142551	144905	+	2167	protein_coding
gene-P167DRAFT_522592	P167DRAFT_522592	ML119126.1	319967	327092	-	6928	protein_coding
gene-P167DRAFT_482009	P167DRAFT_482009	ML119111.1	334832	336685	+	1614	protein_coding
gene-P167DRAFT_532419	P167DRAFT_532419	ML119109.1	728136	730267	-	1708	protein_coding
gene-P167DRAFT_385859	P167DRAFT_385859	ML119174.1	16422	17815	+	1096	protein_coding
gene-P167DRAFT_545309	P167DRAFT_545309	ML119127.1	420089	422185	+	2097	protein_coding
gene-P167DRAFT_537398	P167DRAFT_537398	ML119141.1	107264	108015	+	561	protein_coding
gene-P167DRAFT_533280	P167DRAFT_533280	ML119113.1	690964	693848	-	2220	protein_coding
gene-P167DRAFT_561457	P167DRAFT_561457	ML119106.1	1117	4571	-	3101	protein_coding
gene-P167DRAFT_513886	P167DRAFT_513886	ML119195.1	3158	4074	-	867	protein_coding
gene-P167DRAFT_484106	P167DRAFT_484106	ML119116.1	412323	413988	-	1482	protein_coding
gene-P167DRAFT_531141	P167DRAFT_531141	ML119105.1	425349	426913	+	1363	protein_coding
gene-P167DRAFT_569477	P167DRAFT_569477	ML119105.1	977446	978075	+	630	protein_coding
gene-P167DRAFT_528243	P167DRAFT_528243	ML119160.1	130933	133245	-	1867	protein_coding
gene-P167DRAFT_479661	P167DRAFT_479661	ML119106.1	777588	780783	+	2979	protein_coding
gene-P167DRAFT_573427	P167DRAFT_573427	ML119123.1	440933	443292	-	1821	protein_coding
gene-P167DRAFT_532243	P167DRAFT_532243	ML119108.1	916795	919090	-	1948	protein_coding
gene-P167DRAFT_550280	P167DRAFT_550280	ML119219.1	29664	31053	-	1323	protein_coding
gene-P167DRAFT_549273	P167DRAFT_549273	ML119170.1	20048	21778	+	1638	protein_coding
gene-P167DRAFT_481157	P167DRAFT_481157	ML119109.1	416734	417783	-	1050	protein_coding
gene-P167DRAFT_355337	P167DRAFT_355337	ML119164.1	26196	27209	-	837	protein_coding
gene-P167DRAFT_538919	P167DRAFT_538919	ML119157.1	233039	234874	-	1489	protein_coding
gene-P167DRAFT_539989	P167DRAFT_539989	ML119178.1	168527	169277	-	751	protein_coding
gene-P167DRAFT_603613	P167DRAFT_603613	ML119115.1	97628	99694	-	1653	protein_coding
novel.1178	-	ML119131.1	260491	262494	-	1878	-
gene-P167DRAFT_133075	P167DRAFT_133075	ML119124.1	196885	198102	+	1218	protein_coding
gene-P167DRAFT_579453	P167DRAFT_579453	ML119189.1	48804	50098	-	1239	protein_coding
gene-P167DRAFT_577509	P167DRAFT_577509	ML119154.1	219086	221862	-	2607	protein_coding
gene-P167DRAFT_524768	P167DRAFT_524768	ML119137.1	354858	356216	+	870	protein_coding
gene-P167DRAFT_564783	P167DRAFT_564783	ML119125.1	16643	19492	-	2456	protein_coding
gene-P167DRAFT_539311	P167DRAFT_539311	ML119164.1	152836	154318	+	1245	protein_coding
gene-P167DRAFT_518612	P167DRAFT_518612	ML119113.1	453811	456579	-	2068	protein_coding
gene-P167DRAFT_235893	P167DRAFT_235893	ML119452.1	1306	1963	+	564	protein_coding
gene-P167DRAFT_339804	P167DRAFT_339804	ML119161.1	192851	195479	+	2512	protein_coding
gene-P167DRAFT_522761	P167DRAFT_522761	ML119127.1	147178	148717	+	1176	protein_coding
gene-P167DRAFT_573157	P167DRAFT_573157	ML119122.1	80776	81885	+	1110	protein_coding
gene-P167DRAFT_378849	P167DRAFT_378849	ML119111.1	245787	246715	+	762	protein_coding
gene-P167DRAFT_488169	P167DRAFT_488169	ML119130.1	299934	301683	-	1554	protein_coding
gene-P167DRAFT_557523	P167DRAFT_557523	ML119115.1	36086	39513	-	2892	protein_coding
gene-P167DRAFT_586944	P167DRAFT_586944	ML119124.1	402475	403601	+	1022	protein_coding
gene-P167DRAFT_547117	P167DRAFT_547117	ML119142.1	202810	203769	+	873	protein_coding
gene-P167DRAFT_545228	P167DRAFT_545228	ML119126.1	637052	639532	-	1701	protein_coding
gene-P167DRAFT_565872	P167DRAFT_565872	ML119135.1	485838	487076	+	1239	protein_coding
gene-P167DRAFT_146244	P167DRAFT_146244	ML119126.1	380866	381721	+	856	protein_coding
gene-P167DRAFT_603019	P167DRAFT_603019	ML119111.1	764454	769994	+	5371	protein_coding
gene-P167DRAFT_553951	P167DRAFT_553951	ML119135.1	221554	224862	-	705	protein_coding
gene-P167DRAFT_531064	P167DRAFT_531064	ML119105.1	59625	61187	+	1358	protein_coding
gene-P167DRAFT_482218	P167DRAFT_482218	ML119111.1	504343	505666	-	1080	protein_coding
gene-P167DRAFT_567072	P167DRAFT_567072	ML119149.1	247212	252269	+	4657	protein_coding
gene-P167DRAFT_535418	P167DRAFT_535418	ML119125.1	330987	332657	-	1546	protein_coding
gene-P167DRAFT_554256	P167DRAFT_554256	ML119139.1	246642	248030	+	1254	protein_coding
gene-P167DRAFT_562069	P167DRAFT_562069	ML119108.1	183401	184212	-	751	protein_coding
gene-P167DRAFT_533253	P167DRAFT_533253	ML119113.1	604306	606654	+	1811	protein_coding
gene-P167DRAFT_480471	P167DRAFT_480471	ML119107.1	1239824	1241316	+	1392	protein_coding
gene-P167DRAFT_421568	P167DRAFT_421568	ML119190.1	72305	73227	+	790	protein_coding
gene-P167DRAFT_575030	P167DRAFT_575030	ML119133.1	541382	541726	-	345	protein_coding
gene-P167DRAFT_598177	P167DRAFT_598177	ML119179.1	29992	31508	+	1441	protein_coding
gene-P167DRAFT_538671	P167DRAFT_538671	ML119154.1	211258	211752	+	395	protein_coding
gene-P167DRAFT_482876	P167DRAFT_482876	ML119113.1	702917	703936	+	1020	protein_coding
gene-P167DRAFT_545528	P167DRAFT_545528	ML119129.1	67822	68346	-	525	protein_coding
gene-P167DRAFT_576478	P167DRAFT_576478	ML119144.1	443428	445249	+	1683	protein_coding
gene-P167DRAFT_568932	P167DRAFT_568932	ML119211.1	38801	39860	+	928	protein_coding
gene-P167DRAFT_489208	P167DRAFT_489208	ML119135.1	497423	501466	-	3297	protein_coding
gene-P167DRAFT_535142	P167DRAFT_535142	ML119123.1	623299	625668	-	1874	protein_coding
gene-P167DRAFT_601372	P167DRAFT_601372	ML119105.1	314172	316704	+	2237	protein_coding
gene-P167DRAFT_142244	P167DRAFT_142244	ML119125.1	458419	459913	+	1442	protein_coding
gene-P167DRAFT_571348	P167DRAFT_571348	ML119112.1	687127	688366	-	1005	protein_coding
gene-P167DRAFT_524934	P167DRAFT_524934	ML119138.1	300279	301118	-	722	protein_coding
gene-P167DRAFT_578800	P167DRAFT_578800	ML119172.1	157265	159463	+	2199	protein_coding
gene-P167DRAFT_539841	P167DRAFT_539841	ML119175.1	49869	51713	-	1384	protein_coding
gene-P167DRAFT_563554	P167DRAFT_563554	ML119116.1	585169	587820	-	2328	protein_coding
gene-P167DRAFT_512909	P167DRAFT_512909	ML119172.1	60286	61628	-	1272	protein_coding
gene-P167DRAFT_544625	P167DRAFT_544625	ML119122.1	690351	692454	+	1896	protein_coding
gene-P167DRAFT_519513	P167DRAFT_519513	ML119116.1	267215	268894	-	1469	protein_coding
gene-P167DRAFT_579295	P167DRAFT_579295	ML119184.1	124437	126194	+	1545	protein_coding
gene-P167DRAFT_166347	P167DRAFT_166347	ML119130.1	144028	146187	-	2000	protein_coding
novel.1444	-	ML119140.1	166158	169455	-	3164	-
gene-P167DRAFT_516806	P167DRAFT_516806	ML119108.1	776127	778633	+	2364	protein_coding
gene-P167DRAFT_544164	P167DRAFT_544164	ML119120.1	40994	43036	+	1818	protein_coding
gene-P167DRAFT_546853	P167DRAFT_546853	ML119139.1	487744	489081	+	1338	protein_coding
gene-P167DRAFT_547395	P167DRAFT_547395	ML119144.1	397877	399522	-	1266	protein_coding
gene-P167DRAFT_554277	P167DRAFT_554277	ML119139.1	300489	302649	+	1992	protein_coding
gene-P167DRAFT_500717	P167DRAFT_500717	ML119110.1	70233	71923	+	1498	protein_coding
gene-P167DRAFT_563582	P167DRAFT_563582	ML119116.1	724757	727861	+	2535	protein_coding
gene-P167DRAFT_577919	P167DRAFT_577919	ML119158.1	329959	330606	+	648	protein_coding
gene-P167DRAFT_355651	P167DRAFT_355651	ML119164.1	74537	76144	+	1236	protein_coding
gene-P167DRAFT_368668	P167DRAFT_368668	ML119170.1	3949	8096	-	3981	protein_coding
gene-P167DRAFT_552735	P167DRAFT_552735	ML119120.1	76587	78019	-	1281	protein_coding
gene-P167DRAFT_578509	P167DRAFT_578509	ML119167.1	27316	29669	+	1941	protein_coding
gene-P167DRAFT_571886	P167DRAFT_571886	ML119115.1	396019	397452	+	855	protein_coding
gene-P167DRAFT_478758	P167DRAFT_478758	ML119105.1	1335232	1336515	+	1056	protein_coding
gene-P167DRAFT_566284	P167DRAFT_566284	ML119139.1	357963	364155	-	5777	protein_coding
gene-P167DRAFT_512349	P167DRAFT_512349	ML119165.1	79949	82460	-	2120	protein_coding
gene-P167DRAFT_491943	P167DRAFT_491943	ML119149.1	228220	230016	-	1404	protein_coding
gene-P167DRAFT_531426	P167DRAFT_531426	ML119106.1	254038	255632	-	1372	protein_coding
gene-P167DRAFT_551632	P167DRAFT_551632	ML119110.1	216733	220244	+	3237	protein_coding
gene-P167DRAFT_534291	P167DRAFT_534291	ML119119.1	38558	41531	+	2857	protein_coding
gene-P167DRAFT_588474	P167DRAFT_588474	ML119129.1	263486	264241	+	756	protein_coding
gene-P167DRAFT_531710	P167DRAFT_531710	ML119107.1	146730	149282	-	2216	protein_coding
gene-P167DRAFT_572082	P167DRAFT_572082	ML119116.1	386588	389360	-	2463	protein_coding
gene-P167DRAFT_558389	P167DRAFT_558389	ML119123.1	264386	266865	+	2357	protein_coding
gene-P167DRAFT_347934	P167DRAFT_347934	ML119110.1	293036	296044	+	1851	protein_coding
gene-P167DRAFT_496934	P167DRAFT_496934	ML119223.1	10630	12364	-	1491	protein_coding
gene-P167DRAFT_553960	P167DRAFT_553960	ML119135.1	304646	305676	-	846	protein_coding
gene-P167DRAFT_501970	P167DRAFT_501970	ML119113.1	377032	378988	-	1782	protein_coding
gene-P167DRAFT_572151	P167DRAFT_572151	ML119116.1	677020	678810	-	1575	protein_coding
gene-P167DRAFT_532007	P167DRAFT_532007	ML119107.1	1249975	1252334	+	2030	protein_coding
gene-P167DRAFT_548569	P167DRAFT_548569	ML119158.1	97560	98392	+	639	protein_coding
gene-P167DRAFT_277792	P167DRAFT_277792	ML119145.1	397979	399884	-	1803	protein_coding
gene-P167DRAFT_542370	P167DRAFT_542370	ML119110.1	385499	392270	+	5994	protein_coding
gene-P167DRAFT_481061	P167DRAFT_481061	ML119109.1	142687	143478	+	792	protein_coding
gene-P167DRAFT_536292	P167DRAFT_536292	ML119132.1	181578	183826	-	1811	protein_coding
gene-P167DRAFT_504556	P167DRAFT_504556	ML119121.1	171441	173230	-	1726	protein_coding
gene-P167DRAFT_609380	P167DRAFT_609380	ML119179.1	136427	137093	-	490	protein_coding
gene-P167DRAFT_538190	P167DRAFT_538190	ML119149.1	14081	15373	-	879	protein_coding
gene-P167DRAFT_536789	P167DRAFT_536789	ML119136.1	307025	310984	+	3475	protein_coding
gene-P167DRAFT_573351	P167DRAFT_573351	ML119123.1	116902	120094	-	2820	protein_coding
gene-P167DRAFT_558496	P167DRAFT_558496	ML119124.1	398717	401064	+	1902	protein_coding
gene-P167DRAFT_513063	P167DRAFT_513063	ML119174.1	100873	103202	-	2161	protein_coding
gene-P167DRAFT_493890	P167DRAFT_493890	ML119161.1	139173	139927	+	519	protein_coding
gene-P167DRAFT_533245	P167DRAFT_533245	ML119113.1	567019	568070	-	802	protein_coding
gene-P167DRAFT_531269	P167DRAFT_531269	ML119105.1	966640	969741	+	2734	protein_coding
gene-P167DRAFT_570958	P167DRAFT_570958	ML119111.1	115037	118017	-	2862	protein_coding
gene-P167DRAFT_548542	P167DRAFT_548542	ML119157.1	296318	298005	+	1632	protein_coding
gene-P167DRAFT_489151	P167DRAFT_489151	ML119135.1	43946	49287	-	4857	protein_coding
gene-P167DRAFT_511156	P167DRAFT_511156	ML119155.1	1741	2785	-	928	protein_coding
gene-P167DRAFT_3054	P167DRAFT_3054	ML119105.1	372705	374877	-	2031	protein_coding
gene-P167DRAFT_543592	P167DRAFT_543592	ML119116.1	740311	743402	+	2592	protein_coding
gene-P167DRAFT_609376	P167DRAFT_609376	ML119179.1	117853	121020	-	2759	protein_coding
gene-P167DRAFT_488894	P167DRAFT_488894	ML119133.1	343933	346715	-	2535	protein_coding
gene-P167DRAFT_501270	P167DRAFT_501270	ML119111.1	562773	564879	-	1715	protein_coding
gene-P167DRAFT_602166	P167DRAFT_602166	ML119107.1	1105983	1108645	-	2485	protein_coding
gene-P167DRAFT_53426	P167DRAFT_53426	ML119117.1	101526	104207	+	2388	protein_coding
gene-P167DRAFT_505286	P167DRAFT_505286	ML119123.1	466397	471025	+	4093	protein_coding
gene-P167DRAFT_549086	P167DRAFT_549086	ML119165.1	256105	258170	+	1521	protein_coding
gene-P167DRAFT_546180	P167DRAFT_546180	ML119134.1	215727	218876	+	2256	protein_coding
gene-P167DRAFT_577171	P167DRAFT_577171	ML119151.1	306201	311170	-	4152	protein_coding
gene-P167DRAFT_602519	P167DRAFT_602519	ML119109.1	363407	364854	-	1277	protein_coding
gene-P167DRAFT_488286	P167DRAFT_488286	ML119130.1	176045	177508	-	1056	protein_coding
gene-P167DRAFT_555749	P167DRAFT_555749	ML119179.1	128556	129672	+	1050	protein_coding
gene-P167DRAFT_529509	P167DRAFT_529509	ML119174.1	169719	171237	+	1291	protein_coding
gene-P167DRAFT_603014	P167DRAFT_603014	ML119111.1	740143	741622	-	1412	protein_coding
gene-P167DRAFT_520283	P167DRAFT_520283	ML119118.1	552481	554185	+	1634	protein_coding
gene-P167DRAFT_523106	P167DRAFT_523106	ML119128.1	391711	392914	-	1002	protein_coding
gene-P167DRAFT_534164	P167DRAFT_534164	ML119118.1	351249	352142	-	600	protein_coding
gene-P167DRAFT_539615	P167DRAFT_539615	ML119170.1	39639	41523	-	1477	protein_coding
gene-P167DRAFT_63945	P167DRAFT_63945	ML119118.1	181731	185746	-	3951	protein_coding
gene-P167DRAFT_568172	P167DRAFT_568172	ML119169.1	30026	31827	+	1577	protein_coding
gene-P167DRAFT_528439	P167DRAFT_528439	ML119161.1	225940	231291	+	4990	protein_coding
gene-P167DRAFT_540267	P167DRAFT_540267	ML119189.1	35325	38532	+	2471	protein_coding
gene-P167DRAFT_534415	P167DRAFT_534415	ML119119.1	522780	524358	+	1285	protein_coding
gene-P167DRAFT_589273	P167DRAFT_589273	ML119132.1	527090	528631	+	948	protein_coding
gene-P167DRAFT_523863	P167DRAFT_523863	ML119133.1	106827	109281	-	2180	protein_coding
gene-P167DRAFT_78923	P167DRAFT_78923	ML119119.1	553545	555526	-	1788	protein_coding
gene-P167DRAFT_4650	P167DRAFT_4650	ML119105.1	593211	597298	+	3697	protein_coding
gene-P167DRAFT_517639	P167DRAFT_517639	ML119110.1	690640	697813	+	6987	protein_coding
gene-P167DRAFT_510273	P167DRAFT_510273	ML119149.1	189102	190985	+	1695	protein_coding
gene-P167DRAFT_581910	P167DRAFT_581910	ML119114.1	379242	381570	-	1694	protein_coding
gene-P167DRAFT_483588	P167DRAFT_483588	ML119115.1	561619	562685	+	951	protein_coding
gene-P167DRAFT_533076	P167DRAFT_533076	ML119112.1	643024	645276	-	2098	protein_coding
gene-P167DRAFT_40286	P167DRAFT_40286	ML119116.1	90736	92694	-	1682	protein_coding
gene-P167DRAFT_485642	P167DRAFT_485642	ML119121.1	445913	447813	+	1485	protein_coding
gene-P167DRAFT_337091	P167DRAFT_337091	ML119160.1	303983	305311	+	866	protein_coding
gene-P167DRAFT_484712	P167DRAFT_484712	ML119118.1	464344	470190	-	5577	protein_coding
gene-P167DRAFT_604659	P167DRAFT_604659	ML119121.1	197916	202466	-	4232	protein_coding
gene-P167DRAFT_576182	P167DRAFT_576182	ML119142.1	303565	306691	+	2871	protein_coding
gene-P167DRAFT_544484	P167DRAFT_544484	ML119122.1	65555	68493	-	2868	protein_coding
gene-P167DRAFT_578448	P167DRAFT_578448	ML119166.1	38741	39340	-	471	protein_coding
gene-P167DRAFT_495147	P167DRAFT_495147	ML119174.1	48313	50030	+	1572	protein_coding
gene-P167DRAFT_482868	P167DRAFT_482868	ML119113.1	489369	490179	-	636	protein_coding
gene-P167DRAFT_603074	P167DRAFT_603074	ML119112.1	103997	111268	+	6891	protein_coding
gene-P167DRAFT_585993	P167DRAFT_585993	ML119123.1	585278	586807	+	1170	protein_coding
gene-P167DRAFT_555709	P167DRAFT_555709	ML119177.1	147465	149725	+	1911	protein_coding
gene-P167DRAFT_495431	P167DRAFT_495431	ML119177.1	28037	29510	+	1236	protein_coding
gene-P167DRAFT_535788	P167DRAFT_535788	ML119128.1	39903	41240	-	1130	protein_coding
gene-P167DRAFT_601904	P167DRAFT_601904	ML119106.1	1303838	1305473	-	1444	protein_coding
gene-P167DRAFT_474800	P167DRAFT_474800	ML119112.1	62208	64438	-	2025	protein_coding
gene-P167DRAFT_563849	P167DRAFT_563849	ML119118.1	482128	484279	+	1734	protein_coding
gene-P167DRAFT_68349	P167DRAFT_68349	ML119118.1	530422	531417	+	756	protein_coding
gene-P167DRAFT_577808	P167DRAFT_577808	ML119157.1	305894	308673	+	2589	protein_coding
gene-P167DRAFT_524554	P167DRAFT_524554	ML119136.1	515779	516682	-	760	protein_coding
gene-P167DRAFT_534607	P167DRAFT_534607	ML119120.1	567528	568109	+	582	protein_coding
gene-P167DRAFT_535605	P167DRAFT_535605	ML119126.1	524558	526943	+	2178	protein_coding
gene-P167DRAFT_540117	P167DRAFT_540117	ML119183.1	59447	65587	-	5930	protein_coding
gene-P167DRAFT_606114	P167DRAFT_606114	ML119132.1	574697	577324	+	2432	protein_coding
gene-P167DRAFT_601983	P167DRAFT_601983	ML119107.1	303694	307217	-	3250	protein_coding
gene-P167DRAFT_535877	P167DRAFT_535877	ML119128.1	344263	347514	+	2585	protein_coding
gene-P167DRAFT_607538	P167DRAFT_607538	ML119146.1	231165	237817	-	6369	protein_coding
gene-P167DRAFT_540410	P167DRAFT_540410	ML119198.1	35641	36511	+	523	protein_coding
gene-P167DRAFT_578263	P167DRAFT_578263	ML119163.1	130485	131227	+	669	protein_coding
gene-P167DRAFT_552537	P167DRAFT_552537	ML119118.1	136941	140199	+	2622	protein_coding
gene-P167DRAFT_541474	P167DRAFT_541474	ML119106.1	1262272	1266203	-	3015	protein_coding
gene-P167DRAFT_565271	P167DRAFT_565271	ML119129.1	248360	253752	-	4019	protein_coding
gene-P167DRAFT_538118	P167DRAFT_538118	ML119148.1	167097	168416	+	1245	protein_coding
gene-P167DRAFT_594686	P167DRAFT_594686	ML119154.1	160256	161916	+	1093	protein_coding
gene-P167DRAFT_526286	P167DRAFT_526286	ML119145.1	280812	282160	-	1215	protein_coding
gene-P167DRAFT_557338	P167DRAFT_557338	ML119113.1	340887	342407	+	1462	protein_coding
gene-P167DRAFT_510800	P167DRAFT_510800	ML119152.1	286663	289517	-	2585	protein_coding
gene-P167DRAFT_547947	P167DRAFT_547947	ML119151.1	51583	53284	+	969	protein_coding
gene-P167DRAFT_542868	P167DRAFT_542868	ML119112.1	745872	747235	+	1314	protein_coding
gene-P167DRAFT_548750	P167DRAFT_548750	ML119160.1	209436	210680	+	1083	protein_coding
gene-P167DRAFT_536676	P167DRAFT_536676	ML119135.1	393775	395134	-	1120	protein_coding
novel.1661	-	ML119148.1	115918	119538	+	3446	-
gene-P167DRAFT_577181	P167DRAFT_577181	ML119151.1	355656	361232	-	5391	protein_coding
gene-P167DRAFT_515893	P167DRAFT_515893	ML119107.1	28636	31362	+	2463	protein_coding
gene-P167DRAFT_538775	P167DRAFT_538775	ML119156.1	11441	15115	-	3182	protein_coding
gene-P167DRAFT_545576	P167DRAFT_545576	ML119129.1	229629	230058	-	366	protein_coding
gene-P167DRAFT_185690	P167DRAFT_185690	ML119133.1	146574	151601	+	4642	protein_coding
gene-P167DRAFT_502396	P167DRAFT_502396	ML119114.1	574498	577938	+	3040	protein_coding
gene-P167DRAFT_498303	P167DRAFT_498303	ML119105.1	660786	662935	-	1701	protein_coding
gene-P167DRAFT_531083	P167DRAFT_531083	ML119105.1	140715	141985	-	1205	protein_coding
gene-P167DRAFT_274066	P167DRAFT_274066	ML119145.1	86763	88571	-	1668	protein_coding
gene-P167DRAFT_532585	P167DRAFT_532585	ML119110.1	420860	424947	+	3413	protein_coding
gene-P167DRAFT_548528	P167DRAFT_548528	ML119157.1	241900	244709	+	2613	protein_coding
novel.354	-	ML119111.1	287676	291086	-	3295	-
gene-P167DRAFT_484530	P167DRAFT_484530	ML119118.1	118101	119840	+	1584	protein_coding
gene-P167DRAFT_198921	P167DRAFT_198921	ML119107.1	674613	675536	+	924	protein_coding
gene-P167DRAFT_527184	P167DRAFT_527184	ML119152.1	199505	200650	+	912	protein_coding
gene-P167DRAFT_475632	P167DRAFT_475632	ML119119.1	531460	532003	-	267	protein_coding
gene-P167DRAFT_491816	P167DRAFT_491816	ML119148.1	316059	320243	-	4128	protein_coding
gene-P167DRAFT_428589	P167DRAFT_428589	ML119113.1	382310	384479	-	1917	protein_coding
gene-P167DRAFT_576499	P167DRAFT_576499	ML119145.1	14821	17122	-	1863	protein_coding
gene-P167DRAFT_571014	P167DRAFT_571014	ML119111.1	316128	317097	+	735	protein_coding
novel.1142	-	ML119130.1	560350	565683	-	4906	-
novel.2380	-	ML119201.1	20346	22938	-	2476	-
gene-P167DRAFT_577494	P167DRAFT_577494	ML119154.1	152952	153336	+	237	protein_coding
gene-P167DRAFT_605982	P167DRAFT_605982	ML119131.1	459327	462791	+	3209	protein_coding
gene-P167DRAFT_580176	P167DRAFT_580176	ML119238.1	18441	19010	+	504	protein_coding
gene-P167DRAFT_577700	P167DRAFT_577700	ML119156.1	282424	284703	-	1812	protein_coding
gene-P167DRAFT_521359	P167DRAFT_521359	ML119122.1	126850	131160	-	4075	protein_coding
gene-P167DRAFT_546967	P167DRAFT_546967	ML119141.1	25992	26999	+	1008	protein_coding
gene-P167DRAFT_547867	P167DRAFT_547867	ML119149.1	321451	323866	+	1827	protein_coding
gene-P167DRAFT_580028	P167DRAFT_580028	ML119219.1	38458	40598	-	1770	protein_coding
gene-P167DRAFT_576337	P167DRAFT_576337	ML119143.1	342349	344298	+	1671	protein_coding
gene-P167DRAFT_534273	P167DRAFT_534273	ML119118.1	772760	775517	+	1951	protein_coding
gene-P167DRAFT_534924	P167DRAFT_534924	ML119122.1	438359	440254	+	1708	protein_coding
gene-P167DRAFT_573619	P167DRAFT_573619	ML119124.1	489289	490205	-	768	protein_coding
gene-P167DRAFT_552212	P167DRAFT_552212	ML119115.1	89076	92331	+	2808	protein_coding
gene-P167DRAFT_539256	P167DRAFT_539256	ML119163.1	179435	181581	-	1241	protein_coding
gene-P167DRAFT_510782	P167DRAFT_510782	ML119152.1	238288	239603	-	1193	protein_coding
gene-P167DRAFT_536181	P167DRAFT_536181	ML119131.1	353620	354758	-	913	protein_coding
gene-P167DRAFT_557137	P167DRAFT_557137	ML119111.1	627690	630994	+	2085	protein_coding
gene-P167DRAFT_549728	P167DRAFT_549728	ML119182.1	62871	65290	+	2052	protein_coding
gene-P167DRAFT_562655	P167DRAFT_562655	ML119111.1	240484	241175	+	650	protein_coding
gene-P167DRAFT_535615	P167DRAFT_535615	ML119126.1	569821	570253	-	433	protein_coding
gene-P167DRAFT_602070	P167DRAFT_602070	ML119107.1	664253	665632	+	1032	protein_coding
gene-P167DRAFT_6914	P167DRAFT_6914	ML119105.1	693380	696729	-	2804	protein_coding
gene-P167DRAFT_558453	P167DRAFT_558453	ML119124.1	107931	109351	+	1222	protein_coding
gene-P167DRAFT_523694	P167DRAFT_523694	ML119132.1	112007	114878	-	2544	protein_coding
gene-P167DRAFT_333959	P167DRAFT_333959	ML119159.1	167342	169578	-	1919	protein_coding
gene-P167DRAFT_572644	P167DRAFT_572644	ML119119.1	155470	157806	-	2226	protein_coding
gene-P167DRAFT_606621	P167DRAFT_606621	ML119137.1	210122	211879	+	1701	protein_coding
gene-P167DRAFT_531115	P167DRAFT_531115	ML119105.1	317363	320166	-	2482	protein_coding
gene-P167DRAFT_511699	P167DRAFT_511699	ML119159.1	152479	158718	-	5705	protein_coding
gene-P167DRAFT_565571	P167DRAFT_565571	ML119132.1	571978	573666	-	1689	protein_coding
gene-P167DRAFT_535488	P167DRAFT_535488	ML119125.1	668371	672596	-	4081	protein_coding
gene-P167DRAFT_572880	P167DRAFT_572880	ML119120.1	475293	475841	+	393	protein_coding
gene-P167DRAFT_364802	P167DRAFT_364802	ML119167.1	243084	245196	-	2053	protein_coding
gene-P167DRAFT_503499	P167DRAFT_503499	ML119118.1	5462	8448	-	1988	protein_coding
gene-P167DRAFT_258144	P167DRAFT_258144	ML119108.1	44940	47066	-	1674	protein_coding
gene-P167DRAFT_572014	P167DRAFT_572014	ML119116.1	121223	122900	-	1278	protein_coding
gene-P167DRAFT_81399	P167DRAFT_81399	ML119119.1	717851	722160	-	3680	protein_coding
gene-P167DRAFT_536527	P167DRAFT_536527	ML119134.1	182046	184362	-	2055	protein_coding
gene-P167DRAFT_560751	P167DRAFT_560751	ML119172.1	18904	20560	+	1305	protein_coding
novel.2140	-	ML119172.1	28468	31611	-	3060	-
gene-P167DRAFT_481740	P167DRAFT_481740	ML119110.1	837649	839542	-	1470	protein_coding
gene-P167DRAFT_122123	P167DRAFT_122123	ML119106.1	511032	511490	+	459	protein_coding
gene-P167DRAFT_294150	P167DRAFT_294150	ML119149.1	339736	344134	+	3525	protein_coding
gene-P167DRAFT_469677	P167DRAFT_469677	ML119109.1	912559	913725	-	1035	protein_coding
gene-P167DRAFT_577956	P167DRAFT_577956	ML119159.1	125489	130277	-	4533	protein_coding
gene-P167DRAFT_531360	P167DRAFT_531360	ML119105.1	1424490	1426532	+	1886	protein_coding
gene-P167DRAFT_549320	P167DRAFT_549320	ML119171.1	102584	103735	-	1152	protein_coding
gene-P167DRAFT_545543	P167DRAFT_545543	ML119129.1	115383	116320	-	717	protein_coding
gene-P167DRAFT_478650	P167DRAFT_478650	ML119105.1	1325973	1327020	-	984	protein_coding
gene-P167DRAFT_555633	P167DRAFT_555633	ML119174.1	131332	132617	-	1011	protein_coding
gene-P167DRAFT_102558	P167DRAFT_102558	ML119122.1	211296	214659	-	3239	protein_coding
gene-P167DRAFT_521528	P167DRAFT_521528	ML119122.1	505032	506230	-	1010	protein_coding
gene-P167DRAFT_503403	P167DRAFT_503403	ML119117.1	562313	563683	+	1200	protein_coding
gene-P167DRAFT_538268	P167DRAFT_538268	ML119149.1	319773	321110	-	1079	protein_coding
gene-P167DRAFT_423625	P167DRAFT_423625	ML119192.1	85400	87965	+	2353	protein_coding
gene-P167DRAFT_534388	P167DRAFT_534388	ML119119.1	403336	406381	+	2578	protein_coding
novel.125	-	ML119106.1	1244440	1245412	-	912	-
gene-P167DRAFT_578469	P167DRAFT_578469	ML119166.1	109773	116569	+	6612	protein_coding
gene-P167DRAFT_593535	P167DRAFT_593535	ML119149.1	295571	297419	-	1849	protein_coding
gene-P167DRAFT_484872	P167DRAFT_484872	ML119119.1	779848	782745	-	2568	protein_coding
gene-P167DRAFT_604295	P167DRAFT_604295	ML119119.1	28901	30741	-	1564	protein_coding
gene-P167DRAFT_603240	P167DRAFT_603240	ML119113.1	8228	9787	-	1485	protein_coding
gene-P167DRAFT_539994	P167DRAFT_539994	ML119179.1	14014	15479	-	1257	protein_coding
gene-P167DRAFT_494613	P167DRAFT_494613	ML119167.1	252495	253773	-	972	protein_coding
gene-P167DRAFT_523889	P167DRAFT_523889	ML119133.1	134929	137198	+	1903	protein_coding
gene-P167DRAFT_573520	P167DRAFT_573520	ML119124.1	74639	75396	-	627	protein_coding
gene-P167DRAFT_95184	P167DRAFT_95184	ML119121.1	355719	359267	+	1618	protein_coding
gene-P167DRAFT_525254	P167DRAFT_525254	ML119139.1	494137	499624	+	5320	protein_coding
gene-P167DRAFT_512304	P167DRAFT_512304	ML119164.1	267559	269831	+	2046	protein_coding
gene-P167DRAFT_562376	P167DRAFT_562376	ML119109.1	720267	723271	+	2931	protein_coding
gene-P167DRAFT_547451	P167DRAFT_547451	ML119145.1	156717	158630	-	1914	protein_coding
gene-P167DRAFT_512718	P167DRAFT_512718	ML119169.1	157239	159916	-	2294	protein_coding
gene-P167DRAFT_484922	P167DRAFT_484922	ML119119.1	168035	170929	+	2442	protein_coding
gene-P167DRAFT_579550	P167DRAFT_579550	ML119193.1	7289	8676	+	1329	protein_coding
gene-P167DRAFT_606854	P167DRAFT_606854	ML119139.1	230206	232923	-	2226	protein_coding
gene-P167DRAFT_493914	P167DRAFT_493914	ML119161.1	212779	213971	+	1074	protein_coding
gene-P167DRAFT_533533	P167DRAFT_533533	ML119115.1	93217	96588	-	2677	protein_coding
gene-P167DRAFT_513554	P167DRAFT_513554	ML119182.1	135587	138873	+	3233	protein_coding
gene-P167DRAFT_606248	P167DRAFT_606248	ML119134.1	44471	45081	+	488	protein_coding
gene-P167DRAFT_510312	P167DRAFT_510312	ML119149.1	242344	245018	-	2286	protein_coding
gene-P167DRAFT_608248	P167DRAFT_608248	ML119155.1	320857	323130	-	2209	protein_coding
gene-P167DRAFT_540012	P167DRAFT_540012	ML119179.1	93255	99885	-	6270	protein_coding
gene-P167DRAFT_575415	P167DRAFT_575415	ML119136.1	459582	460364	-	429	protein_coding
gene-P167DRAFT_540077	P167DRAFT_540077	ML119182.1	19654	21091	+	1266	protein_coding
gene-P167DRAFT_533178	P167DRAFT_533178	ML119113.1	242170	243407	+	1238	protein_coding
gene-P167DRAFT_551101	P167DRAFT_551101	ML119107.1	327921	330170	+	1755	protein_coding
gene-P167DRAFT_537764	P167DRAFT_537764	ML119144.1	408293	411541	+	2816	protein_coding
gene-P167DRAFT_573617	P167DRAFT_573617	ML119124.1	483168	484529	-	1050	protein_coding
gene-P167DRAFT_575819	P167DRAFT_575819	ML119139.1	425626	426545	-	627	protein_coding
novel.1420	-	ML119139.1	279518	284629	-	4879	-
gene-P167DRAFT_604050	P167DRAFT_604050	ML119117.1	555180	558276	-	2979	protein_coding
gene-P167DRAFT_554257	P167DRAFT_554257	ML119139.1	248334	249521	-	1080	protein_coding
novel.387	-	ML119112.1	696853	699766	+	2855	-
gene-P167DRAFT_459855	P167DRAFT_459855	ML119116.1	187590	188048	-	459	protein_coding
gene-P167DRAFT_524825	P167DRAFT_524825	ML119137.1	515534	518176	+	2173	protein_coding
gene-P167DRAFT_188824	P167DRAFT_188824	ML119133.1	437585	439645	-	1922	protein_coding
gene-P167DRAFT_601499	P167DRAFT_601499	ML119105.1	799579	803466	+	2910	protein_coding
gene-P167DRAFT_565804	P167DRAFT_565804	ML119135.1	69826	73341	+	2830	protein_coding
gene-P167DRAFT_578633	P167DRAFT_578633	ML119169.1	66795	69518	+	2610	protein_coding
gene-P167DRAFT_305606	P167DRAFT_305606	ML119152.1	355010	358321	-	3181	protein_coding
gene-P167DRAFT_537897	P167DRAFT_537897	ML119145.1	461931	465387	+	2835	protein_coding
gene-P167DRAFT_609740	P167DRAFT_609740	ML119200.1	7795	10152	+	2217	protein_coding
gene-P167DRAFT_572359	P167DRAFT_572359	ML119117.1	630492	631394	-	903	protein_coding
gene-P167DRAFT_484136	P167DRAFT_484136	ML119116.1	424657	425701	-	771	protein_coding
gene-P167DRAFT_233651	P167DRAFT_233651	ML119138.1	263753	266296	+	2195	protein_coding
gene-P167DRAFT_534928	P167DRAFT_534928	ML119122.1	444380	445397	+	901	protein_coding
gene-P167DRAFT_545825	P167DRAFT_545825	ML119131.1	258608	259616	+	903	protein_coding
gene-P167DRAFT_427931	P167DRAFT_427931	ML119113.1	334026	335717	-	1498	protein_coding
gene-P167DRAFT_555815	P167DRAFT_555815	ML119186.1	55239	56479	-	1086	protein_coding
gene-P167DRAFT_559591	P167DRAFT_559591	ML119142.1	8220	10044	-	1699	protein_coding
gene-P167DRAFT_543485	P167DRAFT_543485	ML119116.1	299453	301512	-	1623	protein_coding
gene-P167DRAFT_604010	P167DRAFT_604010	ML119117.1	363803	367212	-	3177	protein_coding
gene-P167DRAFT_545601	P167DRAFT_545601	ML119129.1	323489	324190	+	702	protein_coding
gene-P167DRAFT_540374	P167DRAFT_540374	ML119196.1	4550	4944	+	395	protein_coding
gene-P167DRAFT_554961	P167DRAFT_554961	ML119152.1	345913	348041	+	2052	protein_coding
gene-P167DRAFT_524409	P167DRAFT_524409	ML119136.1	153740	156156	-	2303	protein_coding
gene-P167DRAFT_539141	P167DRAFT_539141	ML119161.1	130174	131954	-	1615	protein_coding
gene-P167DRAFT_543871	P167DRAFT_543871	ML119118.1	362426	366233	+	3636	protein_coding
gene-P167DRAFT_593229	P167DRAFT_593229	ML119147.1	279646	280959	-	1314	protein_coding
gene-P167DRAFT_556462	P167DRAFT_556462	ML119107.1	266180	267512	-	1152	protein_coding
gene-P167DRAFT_534931	P167DRAFT_534931	ML119122.1	462611	464098	+	1421	protein_coding
gene-P167DRAFT_546581	P167DRAFT_546581	ML119137.1	350826	352292	-	1467	protein_coding
gene-P167DRAFT_571865	P167DRAFT_571865	ML119115.1	300256	302512	+	2148	protein_coding
gene-P167DRAFT_572764	P167DRAFT_572764	ML119119.1	750336	752202	+	1698	protein_coding
gene-P167DRAFT_560071	P167DRAFT_560071	ML119151.1	344563	346969	+	2110	protein_coding
gene-P167DRAFT_603768	P167DRAFT_603768	ML119116.1	128489	130904	-	2171	protein_coding
gene-P167DRAFT_562377	P167DRAFT_562377	ML119109.1	724557	728152	+	3085	protein_coding
gene-P167DRAFT_587306	P167DRAFT_587306	ML119125.1	646965	647736	+	772	protein_coding
gene-P167DRAFT_576527	P167DRAFT_576527	ML119145.1	124473	127891	+	3060	protein_coding
gene-P167DRAFT_603665	P167DRAFT_603665	ML119115.1	323968	326398	-	1977	protein_coding
gene-P167DRAFT_509110	P167DRAFT_509110	ML119142.1	288686	297461	+	8437	protein_coding
gene-P167DRAFT_535982	P167DRAFT_535982	ML119130.1	27475	27992	+	396	protein_coding
gene-P167DRAFT_532096	P167DRAFT_532096	ML119108.1	260908	265225	+	4158	protein_coding
gene-P167DRAFT_544322	P167DRAFT_544322	ML119120.1	787789	788940	+	972	protein_coding
gene-P167DRAFT_564650	P167DRAFT_564650	ML119124.1	65235	67266	+	1790	protein_coding
gene-P167DRAFT_530461	P167DRAFT_530461	ML119203.1	43080	46424	+	3061	protein_coding
gene-P167DRAFT_535093	P167DRAFT_535093	ML119123.1	391258	392007	-	620	protein_coding
gene-P167DRAFT_546093	P167DRAFT_546093	ML119133.1	366504	368532	-	1701	protein_coding
gene-P167DRAFT_579891	P167DRAFT_579891	ML119209.1	20748	21737	+	816	protein_coding
gene-P167DRAFT_502470	P167DRAFT_502470	ML119114.1	702914	704827	-	1774	protein_coding
gene-P167DRAFT_88182	P167DRAFT_88182	ML119120.1	445578	450784	+	4812	protein_coding
gene-P167DRAFT_536254	P167DRAFT_536254	ML119132.1	45226	47184	-	1819	protein_coding
gene-P167DRAFT_525200	P167DRAFT_525200	ML119139.1	313033	318589	+	5204	protein_coding
novel.1258	-	ML119134.1	347587	351199	+	3557	-
gene-P167DRAFT_508082	P167DRAFT_508082	ML119137.1	30154	33133	-	2731	protein_coding
gene-P167DRAFT_558065	P167DRAFT_558065	ML119120.1	334834	336869	+	1735	protein_coding
gene-P167DRAFT_327881	P167DRAFT_327881	ML119156.1	333311	336847	-	2983	protein_coding
gene-P167DRAFT_202884	P167DRAFT_202884	ML119107.1	955898	957788	-	1621	protein_coding
gene-P167DRAFT_479743	P167DRAFT_479743	ML119106.1	103620	110525	-	6375	protein_coding
gene-P167DRAFT_531147	P167DRAFT_531147	ML119105.1	457787	461097	-	3065	protein_coding
gene-P167DRAFT_548212	P167DRAFT_548212	ML119153.1	303562	304730	+	963	protein_coding
gene-P167DRAFT_552530	P167DRAFT_552530	ML119118.1	75619	77843	-	1773	protein_coding
gene-P167DRAFT_565597	P167DRAFT_565597	ML119133.1	103467	105951	+	2340	protein_coding
gene-P167DRAFT_539781	P167DRAFT_539781	ML119174.1	15361	16138	+	778	protein_coding
novel.1716	-	ML119149.1	100962	103957	-	2932	-
gene-P167DRAFT_305846	P167DRAFT_305846	ML119152.1	379749	381630	+	1209	protein_coding
gene-P167DRAFT_566116	P167DRAFT_566116	ML119138.1	89015	89959	-	945	protein_coding
gene-P167DRAFT_488424	P167DRAFT_488424	ML119131.1	552924	553902	-	459	protein_coding
gene-P167DRAFT_500251	P167DRAFT_500251	ML119108.1	926446	929995	+	3311	protein_coding
gene-P167DRAFT_567263	P167DRAFT_567263	ML119152.1	200894	202048	-	990	protein_coding
gene-P167DRAFT_609751	P167DRAFT_609751	ML119201.1	51591	53968	-	1899	protein_coding
gene-P167DRAFT_520868	P167DRAFT_520868	ML119120.1	432165	433765	+	1397	protein_coding
gene-P167DRAFT_533947	P167DRAFT_533947	ML119117.1	211781	212798	-	769	protein_coding
gene-P167DRAFT_502367	P167DRAFT_502367	ML119114.1	498103	502248	+	3395	protein_coding
gene-P167DRAFT_594845	P167DRAFT_594845	ML119155.1	212828	214221	+	1176	protein_coding
gene-P167DRAFT_566399	P167DRAFT_566399	ML119141.1	65797	66539	-	390	protein_coding
gene-P167DRAFT_79761	P167DRAFT_79761	ML119119.1	618517	622038	-	3453	protein_coding
gene-P167DRAFT_565805	P167DRAFT_565805	ML119135.1	73590	76466	-	2554	protein_coding
gene-P167DRAFT_531268	P167DRAFT_531268	ML119105.1	964196	965073	-	808	protein_coding
gene-P167DRAFT_479294	P167DRAFT_479294	ML119106.1	963421	964329	-	780	protein_coding
gene-P167DRAFT_292911	P167DRAFT_292911	ML119149.1	156041	158304	-	2068	protein_coding
gene-P167DRAFT_349934	P167DRAFT_349934	ML119110.1	441290	444835	+	3051	protein_coding
gene-P167DRAFT_576745	P167DRAFT_576745	ML119147.1	76201	77232	+	897	protein_coding
gene-P167DRAFT_483524	P167DRAFT_483524	ML119115.1	25824	29961	+	3840	protein_coding
gene-P167DRAFT_532362	P167DRAFT_532362	ML119109.1	452506	455267	-	2425	protein_coding
gene-P167DRAFT_569365	P167DRAFT_569365	ML119105.1	555075	556464	-	1167	protein_coding
gene-P167DRAFT_569418	P167DRAFT_569418	ML119105.1	757899	760199	+	2301	protein_coding
gene-P167DRAFT_515425	P167DRAFT_515425	ML119106.1	257976	259173	-	1027	protein_coding
gene-P167DRAFT_531806	P167DRAFT_531806	ML119107.1	536064	539077	-	2332	protein_coding
gene-P167DRAFT_578424	P167DRAFT_578424	ML119165.1	211688	212230	+	543	protein_coding
gene-P167DRAFT_494515	P167DRAFT_494515	ML119167.1	150356	152191	+	1659	protein_coding
gene-P167DRAFT_545744	P167DRAFT_545744	ML119130.1	428456	429174	-	441	protein_coding
gene-P167DRAFT_57969	P167DRAFT_57969	ML119117.1	520019	521324	+	1213	protein_coding
gene-P167DRAFT_483946	P167DRAFT_483946	ML119116.1	397631	399471	-	1623	protein_coding
gene-P167DRAFT_553216	P167DRAFT_553216	ML119124.1	427993	429631	-	1473	protein_coding
gene-P167DRAFT_569452	P167DRAFT_569452	ML119105.1	868897	869653	-	510	protein_coding
gene-P167DRAFT_553896	P167DRAFT_553896	ML119134.1	145298	148979	-	3030	protein_coding
gene-P167DRAFT_536895	P167DRAFT_536895	ML119137.1	130436	132680	-	1923	protein_coding
gene-P167DRAFT_512614	P167DRAFT_512614	ML119167.1	254606	256356	+	1369	protein_coding
gene-P167DRAFT_552401	P167DRAFT_552401	ML119116.1	783671	785775	-	1581	protein_coding
gene-P167DRAFT_535356	P167DRAFT_535356	ML119125.1	102011	105066	+	2723	protein_coding
gene-P167DRAFT_486207	P167DRAFT_486207	ML119122.1	57675	57851	+	177	protein_coding
gene-P167DRAFT_536357	P167DRAFT_536357	ML119133.1	4454	6255	+	1337	protein_coding
gene-P167DRAFT_560018	P167DRAFT_560018	ML119149.1	325964	328945	+	2419	protein_coding
gene-P167DRAFT_602546	P167DRAFT_602546	ML119109.1	474994	477529	-	2336	protein_coding
gene-P167DRAFT_499556	P167DRAFT_499556	ML119107.1	750605	753124	-	2465	protein_coding
gene-P167DRAFT_515084	P167DRAFT_515084	ML119105.1	884032	888234	-	3754	protein_coding
gene-P167DRAFT_574314	P167DRAFT_574314	ML119129.1	36824	37309	+	486	protein_coding
gene-P167DRAFT_605614	P167DRAFT_605614	ML119128.1	48271	52928	-	4408	protein_coding
gene-P167DRAFT_545706	P167DRAFT_545706	ML119130.1	247087	251516	-	4266	protein_coding
gene-P167DRAFT_478317	P167DRAFT_478317	ML119142.1	314171	314818	-	339	protein_coding
gene-P167DRAFT_543699	P167DRAFT_543699	ML119117.1	380700	384119	+	2499	protein_coding
gene-P167DRAFT_575145	P167DRAFT_575145	ML119134.1	441938	446144	-	3786	protein_coding
gene-P167DRAFT_480551	P167DRAFT_480551	ML119107.1	258133	259459	-	966	protein_coding
gene-P167DRAFT_558021	P167DRAFT_558021	ML119120.1	9420	10611	-	1132	protein_coding
gene-P167DRAFT_539959	P167DRAFT_539959	ML119177.1	158584	164319	-	5220	protein_coding
gene-P167DRAFT_570551	P167DRAFT_570551	ML119109.1	310223	311842	+	1446	protein_coding
gene-P167DRAFT_167844	P167DRAFT_167844	ML119130.1	291782	293778	-	1474	protein_coding
gene-P167DRAFT_559874	P167DRAFT_559874	ML119145.1	382500	384417	-	1750	protein_coding
gene-P167DRAFT_602178	P167DRAFT_602178	ML119107.1	1164017	1170701	+	6210	protein_coding
gene-P167DRAFT_478715	P167DRAFT_478715	ML119105.1	832327	833934	+	879	protein_coding
gene-P167DRAFT_499455	P167DRAFT_499455	ML119107.1	521122	523649	+	2105	protein_coding
gene-P167DRAFT_506911	P167DRAFT_506911	ML119130.1	390225	391703	-	1333	protein_coding
gene-P167DRAFT_595514	P167DRAFT_595514	ML119160.1	203344	206605	-	3013	protein_coding
gene-P167DRAFT_501111	P167DRAFT_501111	ML119111.1	98132	102234	+	3694	protein_coding
gene-P167DRAFT_479469	P167DRAFT_479469	ML119106.1	800180	802554	+	1989	protein_coding
gene-P167DRAFT_248105	P167DRAFT_248105	ML119142.1	211386	215282	+	3698	protein_coding
gene-P167DRAFT_545699	P167DRAFT_545699	ML119130.1	218656	220136	+	882	protein_coding
gene-P167DRAFT_527501	P167DRAFT_527501	ML119153.1	348058	350545	+	2310	protein_coding
gene-P167DRAFT_572070	P167DRAFT_572070	ML119116.1	347605	348719	+	687	protein_coding
gene-P167DRAFT_519882	P167DRAFT_519882	ML119117.1	290515	293220	+	2279	protein_coding
gene-P167DRAFT_577883	P167DRAFT_577883	ML119158.1	214639	215539	+	849	protein_coding
gene-P167DRAFT_563718	P167DRAFT_563718	ML119117.1	619079	622505	-	3377	protein_coding
gene-P167DRAFT_553961	P167DRAFT_553961	ML119135.1	311579	312622	-	846	protein_coding
gene-P167DRAFT_495599	P167DRAFT_495599	ML119180.1	109536	111620	-	1974	protein_coding
gene-P167DRAFT_551717	P167DRAFT_551717	ML119110.1	846118	848650	+	2121	protein_coding
gene-P167DRAFT_564574	P167DRAFT_564574	ML119123.1	364542	368049	+	3453	protein_coding
gene-P167DRAFT_500314	P167DRAFT_500314	ML119109.1	96057	99251	-	2722	protein_coding
gene-P167DRAFT_570627	P167DRAFT_570627	ML119109.1	651853	652824	-	972	protein_coding
gene-P167DRAFT_472465	P167DRAFT_472465	ML119121.1	94725	95249	-	525	protein_coding
gene-P167DRAFT_45325	P167DRAFT_45325	ML119116.1	428786	429982	-	900	protein_coding
gene-P167DRAFT_603213	P167DRAFT_603213	ML119112.1	689443	690425	+	909	protein_coding
gene-P167DRAFT_570134	P167DRAFT_570134	ML119107.1	917880	919565	-	1455	protein_coding
gene-P167DRAFT_587604	P167DRAFT_587604	ML119126.1	589241	592518	-	3099	protein_coding
gene-P167DRAFT_579515	P167DRAFT_579515	ML119191.1	40572	42752	+	1701	protein_coding
gene-P167DRAFT_543403	P167DRAFT_543403	ML119115.1	699592	700729	-	1017	protein_coding
gene-P167DRAFT_531977	P167DRAFT_531977	ML119107.1	1159948	1160767	-	671	protein_coding
gene-P167DRAFT_378692	P167DRAFT_378692	ML119111.1	215407	217057	+	1348	protein_coding
gene-P167DRAFT_549396	P167DRAFT_549396	ML119173.1	84968	93562	+	8322	protein_coding
gene-P167DRAFT_488358	P167DRAFT_488358	ML119131.1	489171	491005	-	1596	protein_coding
gene-P167DRAFT_570310	P167DRAFT_570310	ML119108.1	233726	234767	-	858	protein_coding
gene-P167DRAFT_548578	P167DRAFT_548578	ML119158.1	123153	124400	+	1248	protein_coding
gene-P167DRAFT_531481	P167DRAFT_531481	ML119106.1	525145	527267	+	1465	protein_coding
gene-P167DRAFT_609914	P167DRAFT_609914	ML119229.1	20313	24177	-	3632	protein_coding
gene-P167DRAFT_550838	P167DRAFT_550838	ML119105.1	1215799	1218333	+	2106	protein_coding
gene-P167DRAFT_500542	P167DRAFT_500542	ML119109.1	689110	690832	+	1559	protein_coding
gene-P167DRAFT_512610	P167DRAFT_512610	ML119167.1	246765	252601	+	4594	protein_coding
gene-P167DRAFT_578391	P167DRAFT_578391	ML119165.1	68008	69597	-	1590	protein_coding
gene-P167DRAFT_572838	P167DRAFT_572838	ML119120.1	278483	279244	+	762	protein_coding
gene-P167DRAFT_484720	P167DRAFT_484720	ML119118.1	617879	619371	-	1356	protein_coding
gene-P167DRAFT_554819	P167DRAFT_554819	ML119150.1	65368	67272	-	1443	protein_coding
gene-P167DRAFT_504234	P167DRAFT_504234	ML119120.1	245889	252069	+	5793	protein_coding
gene-P167DRAFT_484302	P167DRAFT_484302	ML119117.1	509870	512239	+	1998	protein_coding
gene-P167DRAFT_469272	P167DRAFT_469272	ML119121.1	344525	344935	+	411	protein_coding
gene-P167DRAFT_532760	P167DRAFT_532760	ML119111.1	279076	281763	+	2264	protein_coding
gene-P167DRAFT_608346	P167DRAFT_608346	ML119157.1	29176	31401	+	2008	protein_coding
gene-P167DRAFT_574837	P167DRAFT_574837	ML119132.1	267230	269002	+	1773	protein_coding
gene-P167DRAFT_605531	P167DRAFT_605531	ML119127.1	232683	235132	-	2125	protein_coding
gene-P167DRAFT_494625	P167DRAFT_494625	ML119168.1	55926	60610	-	4386	protein_coding
gene-P167DRAFT_565499	P167DRAFT_565499	ML119132.1	106310	108074	+	1702	protein_coding
gene-P167DRAFT_537550	P167DRAFT_537550	ML119142.1	469347	472714	-	3067	protein_coding
novel.2001	-	ML119162.1	145226	150293	-	4680	-
gene-P167DRAFT_537356	P167DRAFT_537356	ML119140.1	390889	392208	-	789	protein_coding
gene-P167DRAFT_492936	P167DRAFT_492936	ML119154.1	277040	278536	+	1440	protein_coding
gene-P167DRAFT_523089	P167DRAFT_523089	ML119128.1	358121	360337	+	1954	protein_coding
gene-P167DRAFT_295414	P167DRAFT_295414	ML119150.1	77707	78969	+	940	protein_coding
gene-P167DRAFT_533410	P167DRAFT_533410	ML119114.1	407875	411243	-	2920	protein_coding
gene-P167DRAFT_565064	P167DRAFT_565064	ML119127.1	281386	282485	-	836	protein_coding
gene-P167DRAFT_535847	P167DRAFT_535847	ML119128.1	222423	224314	+	1350	protein_coding
gene-P167DRAFT_574720	P167DRAFT_574720	ML119131.1	406025	409911	+	3609	protein_coding
gene-P167DRAFT_134527	P167DRAFT_134527	ML119124.1	347412	349598	+	2041	protein_coding
gene-P167DRAFT_534447	P167DRAFT_534447	ML119119.1	664858	665791	-	795	protein_coding
gene-P167DRAFT_538337	P167DRAFT_538337	ML119150.1	352238	353354	-	1044	protein_coding
gene-P167DRAFT_488293	P167DRAFT_488293	ML119130.1	465954	467465	+	1227	protein_coding
gene-P167DRAFT_602420	P167DRAFT_602420	ML119108.1	885017	887272	-	1879	protein_coding
gene-P167DRAFT_569683	P167DRAFT_569683	ML119106.1	419315	424027	-	3558	protein_coding
gene-P167DRAFT_541021	P167DRAFT_541021	ML119105.1	621145	622341	+	1197	protein_coding
novel.729	-	ML119120.1	115164	116266	-	725	-
gene-P167DRAFT_292936	P167DRAFT_292936	ML119149.1	163223	163973	-	623	protein_coding
gene-P167DRAFT_558989	P167DRAFT_558989	ML119131.1	598048	599455	-	1157	protein_coding
gene-P167DRAFT_601355	P167DRAFT_601355	ML119105.1	191027	193951	+	1551	protein_coding
gene-P167DRAFT_524782	P167DRAFT_524782	ML119137.1	390271	395134	+	4631	protein_coding
gene-P167DRAFT_593745	P167DRAFT_593745	ML119150.1	337546	339237	-	1395	protein_coding
gene-P167DRAFT_575561	P167DRAFT_575561	ML119137.1	459111	465374	+	5985	protein_coding
gene-P167DRAFT_541900	P167DRAFT_541900	ML119108.1	334165	337053	+	2820	protein_coding
gene-P167DRAFT_479318	P167DRAFT_479318	ML119106.1	398667	400719	+	1995	protein_coding
gene-P167DRAFT_541771	P167DRAFT_541771	ML119107.1	1171014	1172835	-	1692	protein_coding
gene-P167DRAFT_567355	P167DRAFT_567355	ML119153.1	163493	166839	+	3145	protein_coding
gene-P167DRAFT_531535	P167DRAFT_531535	ML119106.1	752539	754100	-	1562	protein_coding
gene-P167DRAFT_500104	P167DRAFT_500104	ML119108.1	634857	637009	-	1892	protein_coding
gene-P167DRAFT_556579	P167DRAFT_556579	ML119107.1	873952	878811	-	4296	protein_coding
gene-P167DRAFT_537183	P167DRAFT_537183	ML119139.1	141653	143338	-	1559	protein_coding
gene-P167DRAFT_545730	P167DRAFT_545730	ML119130.1	376799	379494	-	2538	protein_coding
novel.2185	-	ML119176.1	99131	101382	+	2042	-
gene-P167DRAFT_532004	P167DRAFT_532004	ML119107.1	1236596	1238787	-	2006	protein_coding
gene-P167DRAFT_532546	P167DRAFT_532546	ML119110.1	290669	291958	-	787	protein_coding
gene-P167DRAFT_574317	P167DRAFT_574317	ML119129.1	42078	43567	-	933	protein_coding
gene-P167DRAFT_574080	P167DRAFT_574080	ML119127.1	387312	389528	+	2217	protein_coding
gene-P167DRAFT_479098	P167DRAFT_479098	ML119105.1	573528	574842	-	1212	protein_coding
gene-P167DRAFT_114840	P167DRAFT_114840	ML119123.1	580707	583293	+	2364	protein_coding
gene-P167DRAFT_486818	P167DRAFT_486818	ML119124.1	690953	693232	-	1578	protein_coding
gene-P167DRAFT_574861	P167DRAFT_574861	ML119132.1	390549	393313	+	2604	protein_coding
gene-P167DRAFT_528251	P167DRAFT_528251	ML119160.1	148038	150357	-	2166	protein_coding
gene-P167DRAFT_575733	P167DRAFT_575733	ML119139.1	36707	38116	+	1068	protein_coding
gene-P167DRAFT_560725	P167DRAFT_560725	ML119170.1	185448	187362	+	1581	protein_coding
gene-P167DRAFT_523261	P167DRAFT_523261	ML119130.1	14712	16960	+	2034	protein_coding
gene-P167DRAFT_495239	P167DRAFT_495239	ML119175.1	27255	28601	+	1107	protein_coding
gene-P167DRAFT_569673	P167DRAFT_569673	ML119106.1	365743	366832	+	978	protein_coding
gene-P167DRAFT_577049	P167DRAFT_577049	ML119150.1	40343	42401	-	1830	protein_coding
gene-P167DRAFT_534464	P167DRAFT_534464	ML119119.1	759967	763282	-	2800	protein_coding
gene-P167DRAFT_542049	P167DRAFT_542049	ML119109.1	37380	38386	+	900	protein_coding
gene-P167DRAFT_563798	P167DRAFT_563798	ML119118.1	232331	233568	+	724	protein_coding
novel.2217	-	ML119178.1	163259	165895	-	2577	-
gene-P167DRAFT_500036	P167DRAFT_500036	ML119108.1	431754	434906	-	2753	protein_coding
gene-P167DRAFT_462628	P167DRAFT_462628	ML119164.1	59242	59916	-	675	protein_coding
gene-P167DRAFT_579512	P167DRAFT_579512	ML119191.1	19993	22934	+	2619	protein_coding
gene-P167DRAFT_136514	P167DRAFT_136514	ML119124.1	546323	548327	+	1595	protein_coding
gene-P167DRAFT_566780	P167DRAFT_566780	ML119145.1	199029	200864	-	1655	protein_coding
gene-P167DRAFT_280619	P167DRAFT_280619	ML119146.1	239298	246117	+	6478	protein_coding
gene-P167DRAFT_551981	P167DRAFT_551981	ML119113.1	90763	91611	+	519	protein_coding
gene-P167DRAFT_535112	P167DRAFT_535112	ML119123.1	471536	474125	+	2590	protein_coding
gene-P167DRAFT_541285	P167DRAFT_541285	ML119106.1	454748	456085	-	1338	protein_coding
gene-P167DRAFT_536314	P167DRAFT_536314	ML119132.1	287891	291884	-	3994	protein_coding
gene-P167DRAFT_550744	P167DRAFT_550744	ML119105.1	670580	672098	+	741	protein_coding
gene-P167DRAFT_533320	P167DRAFT_533320	ML119114.1	73460	74510	+	885	protein_coding
gene-P167DRAFT_571126	P167DRAFT_571126	ML119111.1	752890	753521	-	522	protein_coding
gene-P167DRAFT_484328	P167DRAFT_484328	ML119117.1	446893	448288	-	1278	protein_coding
gene-P167DRAFT_549012	P167DRAFT_549012	ML119164.1	204642	207917	-	3162	protein_coding
gene-P167DRAFT_566958	P167DRAFT_566958	ML119147.1	386949	387684	-	680	protein_coding
novel.592	-	ML119117.1	252343	257693	+	5048	-
gene-P167DRAFT_486437	P167DRAFT_486437	ML119123.1	357966	359046	+	864	protein_coding
gene-P167DRAFT_567831	P167DRAFT_567831	ML119161.1	155159	155620	+	400	protein_coding
gene-P167DRAFT_537223	P167DRAFT_537223	ML119139.1	305991	306718	-	728	protein_coding
novel.1303	-	ML119135.1	113171	114912	-	1689	-
gene-P167DRAFT_511031	P167DRAFT_511031	ML119153.1	290499	292827	+	2179	protein_coding
gene-P167DRAFT_499158	P167DRAFT_499158	ML119106.1	1152639	1153672	+	977	protein_coding
gene-P167DRAFT_521412	P167DRAFT_521412	ML119122.1	307970	309261	-	1102	protein_coding
gene-P167DRAFT_575015	P167DRAFT_575015	ML119133.1	467345	469366	-	2022	protein_coding
gene-P167DRAFT_535921	P167DRAFT_535921	ML119128.1	538197	539276	-	969	protein_coding
gene-P167DRAFT_570888	P167DRAFT_570888	ML119110.1	711323	714457	-	2727	protein_coding
gene-P167DRAFT_565835	P167DRAFT_565835	ML119135.1	254845	256330	-	1486	protein_coding
gene-P167DRAFT_512018	P167DRAFT_512018	ML119161.1	244024	245671	+	1530	protein_coding
gene-P167DRAFT_608982	P167DRAFT_608982	ML119169.1	38202	39948	+	1376	protein_coding
gene-P167DRAFT_277091	P167DRAFT_277091	ML119145.1	289250	290439	-	1027	protein_coding
gene-P167DRAFT_180783	P167DRAFT_180783	ML119132.1	188864	190469	+	1293	protein_coding
gene-P167DRAFT_501858	P167DRAFT_501858	ML119113.1	106388	108678	+	2176	protein_coding
gene-P167DRAFT_535315	P167DRAFT_535315	ML119124.1	634651	637469	+	2685	protein_coding
gene-P167DRAFT_522295	P167DRAFT_522295	ML119125.1	133534	134360	-	640	protein_coding
gene-P167DRAFT_535298	P167DRAFT_535298	ML119124.1	555521	557367	-	1458	protein_coding
gene-P167DRAFT_557543	P167DRAFT_557543	ML119115.1	154504	158521	-	3845	protein_coding
gene-P167DRAFT_483010	P167DRAFT_483010	ML119114.1	625449	628743	+	3024	protein_coding
gene-P167DRAFT_569939	P167DRAFT_569939	ML119107.1	133056	133763	-	708	protein_coding
gene-P167DRAFT_526783	P167DRAFT_526783	ML119149.1	274030	276232	+	1820	protein_coding
gene-P167DRAFT_546276	P167DRAFT_546276	ML119135.1	91458	92348	-	891	protein_coding
gene-P167DRAFT_479932	P167DRAFT_479932	ML119107.1	445025	445936	-	510	protein_coding
gene-P167DRAFT_570198	P167DRAFT_570198	ML119107.1	1193233	1194477	-	897	protein_coding
gene-P167DRAFT_212874	P167DRAFT_212874	ML119134.1	541742	546268	-	3114	protein_coding
gene-P167DRAFT_543647	P167DRAFT_543647	ML119117.1	176172	179094	+	2811	protein_coding
gene-P167DRAFT_478996	P167DRAFT_478996	ML119105.1	19528	21003	+	1335	protein_coding
gene-P167DRAFT_502654	P167DRAFT_502654	ML119115.1	203679	205726	+	1810	protein_coding
gene-P167DRAFT_550687	P167DRAFT_550687	ML119105.1	408573	411215	+	1809	protein_coding
gene-P167DRAFT_540344	P167DRAFT_540344	ML119193.1	94350	97217	-	2084	protein_coding
gene-P167DRAFT_479956	P167DRAFT_479956	ML119107.1	1345476	1346640	+	918	protein_coding
gene-P167DRAFT_604948	P167DRAFT_604948	ML119123.1	130798	133869	+	2916	protein_coding
gene-P167DRAFT_509903	P167DRAFT_509903	ML119145.1	466560	468615	+	1954	protein_coding
gene-P167DRAFT_603488	P167DRAFT_603488	ML119114.1	382591	385916	+	3021	protein_coding
gene-P167DRAFT_571776	P167DRAFT_571776	ML119114.1	782071	785433	+	3144	protein_coding
gene-P167DRAFT_532574	P167DRAFT_532574	ML119110.1	373290	377889	+	4419	protein_coding
gene-P167DRAFT_575342	P167DRAFT_575342	ML119136.1	159030	160541	+	1455	protein_coding
gene-P167DRAFT_566894	P167DRAFT_566894	ML119146.1	334138	335550	+	1175	protein_coding
gene-P167DRAFT_560476	P167DRAFT_560476	ML119161.1	43836	49561	+	4062	protein_coding
gene-P167DRAFT_556276	P167DRAFT_556276	ML119106.1	130445	132642	+	1704	protein_coding
gene-P167DRAFT_534524	P167DRAFT_534524	ML119120.1	181991	184581	-	1947	protein_coding
gene-P167DRAFT_547167	P167DRAFT_547167	ML119142.1	397443	398683	-	903	protein_coding
gene-P167DRAFT_504406	P167DRAFT_504406	ML119120.1	607771	610123	-	2245	protein_coding
gene-P167DRAFT_574736	P167DRAFT_574736	ML119131.1	483492	485496	-	852	protein_coding
gene-P167DRAFT_441096	P167DRAFT_441096	ML119203.1	51245	53852	+	1942	protein_coding
gene-P167DRAFT_554621	P167DRAFT_554621	ML119145.1	206722	208660	-	1608	protein_coding
gene-P167DRAFT_507333	P167DRAFT_507333	ML119133.1	46607	51365	+	4173	protein_coding
gene-P167DRAFT_549452	P167DRAFT_549452	ML119174.1	166099	167005	-	792	protein_coding
gene-P167DRAFT_97763	P167DRAFT_97763	ML119121.1	581610	583531	-	1871	protein_coding
gene-P167DRAFT_553365	P167DRAFT_553365	ML119126.1	67484	70304	-	2766	protein_coding
gene-P167DRAFT_604445	P167DRAFT_604445	ML119120.1	15010	19297	-	3904	protein_coding
gene-P167DRAFT_252129	P167DRAFT_252129	ML119143.1	115312	117241	-	1616	protein_coding
gene-P167DRAFT_54544	P167DRAFT_54544	ML119117.1	169830	174455	-	3942	protein_coding
gene-P167DRAFT_568752	P167DRAFT_568752	ML119192.1	69762	71465	-	1620	protein_coding
gene-P167DRAFT_526050	P167DRAFT_526050	ML119144.1	329820	330865	-	909	protein_coding
gene-P167DRAFT_576738	P167DRAFT_576738	ML119147.1	55304	55948	+	645	protein_coding
gene-P167DRAFT_539908	P167DRAFT_539908	ML119176.1	142871	145044	+	1928	protein_coding
gene-P167DRAFT_607938	P167DRAFT_607938	ML119152.1	73622	77130	+	3445	protein_coding
gene-P167DRAFT_504302	P167DRAFT_504302	ML119120.1	436742	439121	-	2126	protein_coding
gene-P167DRAFT_560458	P167DRAFT_560458	ML119160.1	263211	265816	-	1228	protein_coding
gene-P167DRAFT_577871	P167DRAFT_577871	ML119158.1	178538	180142	-	1278	protein_coding
gene-P167DRAFT_534224	P167DRAFT_534224	ML119118.1	593898	595831	-	1788	protein_coding
gene-P167DRAFT_576399	P167DRAFT_576399	ML119144.1	117193	119772	+	2580	protein_coding
gene-P167DRAFT_518728	P167DRAFT_518728	ML119113.1	817975	821194	+	2723	protein_coding
gene-P167DRAFT_490150	P167DRAFT_490150	ML119139.1	525012	526585	-	1050	protein_coding
gene-P167DRAFT_534009	P167DRAFT_534009	ML119117.1	425559	426529	+	971	protein_coding
gene-P167DRAFT_573045	P167DRAFT_573045	ML119121.1	323359	324982	-	1566	protein_coding
gene-P167DRAFT_603769	P167DRAFT_603769	ML119116.1	130890	131523	+	504	protein_coding
gene-P167DRAFT_503891	P167DRAFT_503891	ML119119.1	110259	112238	+	1917	protein_coding
gene-P167DRAFT_521054	P167DRAFT_521054	ML119120.1	783794	786349	+	2310	protein_coding
gene-P167DRAFT_502919	P167DRAFT_502919	ML119116.1	262831	265079	+	1891	protein_coding
gene-P167DRAFT_481337	P167DRAFT_481337	ML119109.1	785344	787597	+	1677	protein_coding
gene-P167DRAFT_544732	P167DRAFT_544732	ML119123.1	454470	455978	-	1221	protein_coding
gene-P167DRAFT_576501	P167DRAFT_576501	ML119145.1	22712	25809	-	2640	protein_coding
gene-P167DRAFT_404831	P167DRAFT_404831	ML119183.1	134956	136715	+	1575	protein_coding
gene-P167DRAFT_142263	P167DRAFT_142263	ML119125.1	462369	463265	-	757	protein_coding
gene-P167DRAFT_555515	P167DRAFT_555515	ML119169.1	41264	46759	-	4539	protein_coding
gene-P167DRAFT_577695	P167DRAFT_577695	ML119156.1	256282	258950	+	2595	protein_coding
novel.501	-	ML119115.1	165957	169371	+	3157	-
gene-P167DRAFT_551009	P167DRAFT_551009	ML119106.1	939825	942203	+	2091	protein_coding
gene-P167DRAFT_532038	P167DRAFT_532038	ML119108.1	16645	18021	+	1121	protein_coding
gene-P167DRAFT_561575	P167DRAFT_561575	ML119106.1	592329	594930	+	2121	protein_coding
gene-P167DRAFT_595250	P167DRAFT_595250	ML119158.1	154776	156271	-	1166	protein_coding
gene-P167DRAFT_535197	P167DRAFT_535197	ML119124.1	167280	169154	-	1762	protein_coding
gene-P167DRAFT_519728	P167DRAFT_519728	ML119116.1	731059	734858	+	3716	protein_coding
gene-P167DRAFT_531046	P167DRAFT_531046	ML119105.1	6780	9282	-	2503	protein_coding
gene-P167DRAFT_549492	P167DRAFT_549492	ML119175.1	175760	176357	-	540	protein_coding
gene-P167DRAFT_256142	P167DRAFT_256142	ML119143.1	420535	422250	-	963	protein_coding
gene-P167DRAFT_533499	P167DRAFT_533499	ML119114.1	795164	797182	+	1236	protein_coding
gene-P167DRAFT_574976	P167DRAFT_574976	ML119133.1	286188	287422	-	990	protein_coding
gene-P167DRAFT_594597	P167DRAFT_594597	ML119109.1	761025	765243	-	3761	protein_coding
gene-P167DRAFT_483866	P167DRAFT_483866	ML119116.1	305825	306708	-	675	protein_coding
gene-P167DRAFT_489371	P167DRAFT_489371	ML119136.1	107019	108773	-	1623	protein_coding
gene-P167DRAFT_524422	P167DRAFT_524422	ML119136.1	200879	202943	-	2008	protein_coding
gene-P167DRAFT_77255	P167DRAFT_77255	ML119119.1	398923	400115	+	1193	protein_coding
gene-P167DRAFT_607505	P167DRAFT_607505	ML119146.1	63166	66267	-	2781	protein_coding
gene-P167DRAFT_531600	P167DRAFT_531600	ML119106.1	985591	987714	+	2000	protein_coding
gene-P167DRAFT_533017	P167DRAFT_533017	ML119112.1	429115	430381	-	1202	protein_coding
gene-P167DRAFT_535286	P167DRAFT_535286	ML119124.1	503292	508680	-	4671	protein_coding
gene-P167DRAFT_506312	P167DRAFT_506312	ML119127.1	521812	524196	+	1901	protein_coding
gene-P167DRAFT_547193	P167DRAFT_547193	ML119143.1	5294	6061	+	768	protein_coding
gene-P167DRAFT_513514	P167DRAFT_513514	ML119182.1	34017	36354	-	2094	protein_coding
gene-P167DRAFT_586331	P167DRAFT_586331	ML119106.1	475369	475977	-	609	protein_coding
gene-P167DRAFT_545090	P167DRAFT_545090	ML119125.1	573169	573838	-	513	protein_coding
gene-P167DRAFT_533483	P167DRAFT_533483	ML119114.1	727037	729503	-	2340	protein_coding
gene-P167DRAFT_548633	P167DRAFT_548633	ML119158.1	334831	337560	-	2730	protein_coding
gene-P167DRAFT_560278	P167DRAFT_560278	ML119155.1	223507	226153	+	2371	protein_coding
gene-P167DRAFT_516683	P167DRAFT_516683	ML119108.1	438175	440577	+	2120	protein_coding
novel.1686	-	ML119148.1	138911	141475	-	2392	-
gene-P167DRAFT_604003	P167DRAFT_604003	ML119117.1	338654	352885	+	13634	protein_coding
gene-P167DRAFT_483622	P167DRAFT_483622	ML119115.1	619034	620225	+	813	protein_coding
gene-P167DRAFT_503759	P167DRAFT_503759	ML119118.1	637544	643112	+	5360	protein_coding
gene-P167DRAFT_561758	P167DRAFT_561758	ML119107.1	163149	165065	-	1719	protein_coding
gene-P167DRAFT_580059	P167DRAFT_580059	ML119222.1	22144	24269	-	1938	protein_coding
gene-P167DRAFT_571220	P167DRAFT_571220	ML119112.1	190882	192740	-	1584	protein_coding
gene-P167DRAFT_534557	P167DRAFT_534557	ML119120.1	346877	347677	-	650	protein_coding
gene-P167DRAFT_539735	P167DRAFT_539735	ML119172.1	185321	188198	+	2384	protein_coding
gene-P167DRAFT_492908	P167DRAFT_492908	ML119154.1	287525	290204	+	2097	protein_coding
novel.1552	-	ML119144.1	33850	37326	+	3272	-
gene-P167DRAFT_509482	P167DRAFT_509482	ML119144.1	88626	92071	+	3184	protein_coding
gene-P167DRAFT_574982	P167DRAFT_574982	ML119133.1	324588	328669	-	3834	protein_coding
gene-P167DRAFT_539410	P167DRAFT_539410	ML119166.1	13568	13911	+	344	protein_coding
gene-P167DRAFT_532145	P167DRAFT_532145	ML119108.1	467450	469286	+	1837	protein_coding
gene-P167DRAFT_533607	P167DRAFT_533607	ML119115.1	437859	438769	-	848	protein_coding
gene-P167DRAFT_555736	P167DRAFT_555736	ML119179.1	62941	64782	+	1581	protein_coding
gene-P167DRAFT_493097	P167DRAFT_493097	ML119155.1	147578	150364	+	2046	protein_coding
gene-P167DRAFT_533985	P167DRAFT_533985	ML119117.1	333254	337042	-	3520	protein_coding
gene-P167DRAFT_502732	P167DRAFT_502732	ML119115.1	464581	465943	-	1307	protein_coding
gene-P167DRAFT_585901	P167DRAFT_585901	ML119123.1	430348	431947	-	1600	protein_coding
gene-P167DRAFT_491116	P167DRAFT_491116	ML119144.1	341965	342764	-	606	protein_coding
gene-P167DRAFT_489829	P167DRAFT_489829	ML119138.1	92985	94871	-	1554	protein_coding
gene-P167DRAFT_510775	P167DRAFT_510775	ML119152.1	233826	235986	+	1931	protein_coding
gene-P167DRAFT_496183	P167DRAFT_496183	ML119193.1	49686	51274	+	1455	protein_coding
gene-P167DRAFT_550327	P167DRAFT_550327	ML119230.1	19563	22404	-	2457	protein_coding
gene-P167DRAFT_574406	P167DRAFT_574406	ML119129.1	287211	287641	+	369	protein_coding
novel.1991	-	ML119162.1	101489	102407	+	791	-
gene-P167DRAFT_113825	P167DRAFT_113825	ML119123.1	518152	520664	+	2389	protein_coding
gene-P167DRAFT_481494	P167DRAFT_481494	ML119110.1	14344	16622	+	1920	protein_coding
gene-P167DRAFT_506014	P167DRAFT_506014	ML119126.1	186007	189113	+	2317	protein_coding
gene-P167DRAFT_610006	P167DRAFT_610006	ML119276.1	9610	12337	+	2308	protein_coding
gene-P167DRAFT_509775	P167DRAFT_509775	ML119145.1	205622	206685	+	831	protein_coding
gene-P167DRAFT_521012	P167DRAFT_521012	ML119120.1	664836	667337	-	1978	protein_coding
gene-P167DRAFT_203188	P167DRAFT_203188	ML119107.1	973035	975385	-	1867	protein_coding
gene-P167DRAFT_578207	P167DRAFT_578207	ML119162.1	196642	198674	-	1977	protein_coding
gene-P167DRAFT_538298	P167DRAFT_538298	ML119150.1	60548	64232	+	3210	protein_coding
gene-P167DRAFT_506076	P167DRAFT_506076	ML119126.1	349782	353467	+	3165	protein_coding
gene-P167DRAFT_540359	P167DRAFT_540359	ML119194.1	93217	94955	-	1739	protein_coding
gene-P167DRAFT_560504	P167DRAFT_560504	ML119161.1	299162	301230	-	1901	protein_coding
gene-P167DRAFT_341953	P167DRAFT_341953	ML119162.1	275757	277868	+	2036	protein_coding
gene-P167DRAFT_538823	P167DRAFT_538823	ML119156.1	215136	217412	+	2034	protein_coding
gene-P167DRAFT_535454	P167DRAFT_535454	ML119125.1	465635	468616	-	2651	protein_coding
gene-P167DRAFT_548982	P167DRAFT_548982	ML119164.1	55506	56636	-	1131	protein_coding
gene-P167DRAFT_485713	P167DRAFT_485713	ML119121.1	118552	119436	-	681	protein_coding
gene-P167DRAFT_604633	P167DRAFT_604633	ML119121.1	72209	75664	+	3215	protein_coding
gene-P167DRAFT_490127	P167DRAFT_490127	ML119139.1	93051	96484	+	2994	protein_coding
gene-P167DRAFT_515774	P167DRAFT_515774	ML119106.1	1063347	1065769	-	2254	protein_coding
gene-P167DRAFT_608749	P167DRAFT_608749	ML119164.1	65904	69864	+	3376	protein_coding
gene-P167DRAFT_539719	P167DRAFT_539719	ML119172.1	120437	121706	+	1071	protein_coding
gene-P167DRAFT_355530	P167DRAFT_355530	ML119164.1	70726	73283	+	1845	protein_coding
gene-P167DRAFT_546374	P167DRAFT_546374	ML119136.1	65490	66238	-	675	protein_coding
gene-P167DRAFT_552546	P167DRAFT_552546	ML119118.1	274133	276468	+	1842	protein_coding
gene-P167DRAFT_501394	P167DRAFT_501394	ML119111.1	861072	862392	+	1052	protein_coding
gene-P167DRAFT_190644	P167DRAFT_190644	ML119107.1	63999	64804	+	745	protein_coding
gene-P167DRAFT_606767	P167DRAFT_606767	ML119138.1	398306	400313	-	1833	protein_coding
gene-P167DRAFT_531511	P167DRAFT_531511	ML119106.1	635524	637678	-	1844	protein_coding
gene-P167DRAFT_606743	P167DRAFT_606743	ML119138.1	247809	249884	+	1948	protein_coding
gene-P167DRAFT_551235	P167DRAFT_551235	ML119107.1	1004221	1008623	-	2889	protein_coding
novel.1397	-	ML119138.1	77000	78255	-	844	-
gene-P167DRAFT_562789	P167DRAFT_562789	ML119111.1	850779	853399	-	2301	protein_coding
gene-P167DRAFT_532196	P167DRAFT_532196	ML119108.1	692822	693898	+	960	protein_coding
gene-P167DRAFT_493335	P167DRAFT_493335	ML119157.1	85669	87493	+	1674	protein_coding
novel.71	-	ML119106.1	54487	56720	+	2234	-
novel.2412	-	ML119212.1	18030	19363	-	1207	-
gene-P167DRAFT_487008	P167DRAFT_487008	ML119125.1	348261	350126	-	1473	protein_coding
gene-P167DRAFT_491919	P167DRAFT_491919	ML119149.1	267046	269804	+	2352	protein_coding
gene-P167DRAFT_563140	P167DRAFT_563140	ML119114.1	86873	87858	+	613	protein_coding
gene-P167DRAFT_567134	P167DRAFT_567134	ML119150.1	275106	278780	-	3675	protein_coding
gene-P167DRAFT_577834	P167DRAFT_577834	ML119158.1	49439	50995	+	1170	protein_coding
gene-P167DRAFT_542601	P167DRAFT_542601	ML119111.1	561315	562402	+	891	protein_coding
novel.1563	-	ML119144.1	342824	343679	+	635	-
gene-P167DRAFT_571463	P167DRAFT_571463	ML119113.1	297402	298772	-	1371	protein_coding
gene-P167DRAFT_502662	P167DRAFT_502662	ML119115.1	219700	224730	+	4757	protein_coding
gene-P167DRAFT_498232	P167DRAFT_498232	ML119105.1	537613	538927	+	1165	protein_coding
gene-P167DRAFT_574970	P167DRAFT_574970	ML119133.1	260646	262909	-	2154	protein_coding
gene-P167DRAFT_535261	P167DRAFT_535261	ML119124.1	405468	407082	+	1500	protein_coding
gene-P167DRAFT_540352	P167DRAFT_540352	ML119194.1	62958	66018	+	3061	protein_coding
gene-P167DRAFT_272162	P167DRAFT_272162	ML119144.1	438784	442274	+	3359	protein_coding
gene-P167DRAFT_527100	P167DRAFT_527100	ML119152.1	79293	80545	+	1067	protein_coding
gene-P167DRAFT_529948	P167DRAFT_529948	ML119182.1	108002	109927	+	1719	protein_coding
gene-P167DRAFT_479969	P167DRAFT_479969	ML119107.1	741732	743724	-	1563	protein_coding
gene-P167DRAFT_486169	P167DRAFT_486169	ML119122.1	364560	365978	+	1362	protein_coding
gene-P167DRAFT_534649	P167DRAFT_534649	ML119120.1	720571	722689	+	1936	protein_coding
gene-P167DRAFT_575275	P167DRAFT_575275	ML119135.1	457145	457636	-	438	protein_coding
gene-P167DRAFT_608882	P167DRAFT_608882	ML119166.1	228011	236885	-	7377	protein_coding
gene-P167DRAFT_578776	P167DRAFT_578776	ML119172.1	28023	28415	+	393	protein_coding
gene-P167DRAFT_481217	P167DRAFT_481217	ML119109.1	50552	51306	+	540	protein_coding
gene-P167DRAFT_481830	P167DRAFT_481830	ML119110.1	871242	872351	+	1110	protein_coding
gene-P167DRAFT_537263	P167DRAFT_537263	ML119139.1	490752	491874	+	1055	protein_coding
gene-P167DRAFT_566785	P167DRAFT_566785	ML119145.1	221258	224642	-	2982	protein_coding
gene-P167DRAFT_538016	P167DRAFT_538016	ML119147.1	195511	197006	-	1289	protein_coding
gene-P167DRAFT_574538	P167DRAFT_574538	ML119130.1	195373	196751	-	1299	protein_coding
gene-P167DRAFT_561436	P167DRAFT_561436	ML119105.1	1327787	1331651	-	3319	protein_coding
gene-P167DRAFT_577043	P167DRAFT_577043	ML119150.1	18277	18702	-	285	protein_coding
gene-P167DRAFT_608718	P167DRAFT_608718	ML119163.1	207904	210126	-	2223	protein_coding
gene-P167DRAFT_525620	P167DRAFT_525620	ML119142.1	354809	356132	-	983	protein_coding
gene-P167DRAFT_554435	P167DRAFT_554435	ML119142.1	497848	498841	-	936	protein_coding
gene-P167DRAFT_42977	P167DRAFT_42977	ML119116.1	269226	270891	-	1600	protein_coding
gene-P167DRAFT_507925	P167DRAFT_507925	ML119136.1	204080	206048	+	1804	protein_coding
gene-P167DRAFT_592516	P167DRAFT_592516	ML119108.1	535152	536698	-	1367	protein_coding
gene-P167DRAFT_574745	P167DRAFT_574745	ML119131.1	530041	531945	-	1041	protein_coding
gene-P167DRAFT_408212	P167DRAFT_408212	ML119112.1	379364	383137	+	2698	protein_coding
gene-P167DRAFT_550232	P167DRAFT_550232	ML119213.1	22295	24892	-	1743	protein_coding
gene-P167DRAFT_500921	P167DRAFT_500921	ML119110.1	480759	483790	-	2594	protein_coding
gene-P167DRAFT_541454	P167DRAFT_541454	ML119106.1	1154705	1159874	-	4209	protein_coding
gene-P167DRAFT_493873	P167DRAFT_493873	ML119161.1	35682	37705	+	1923	protein_coding
gene-P167DRAFT_571454	P167DRAFT_571454	ML119113.1	256351	258411	+	1824	protein_coding
gene-P167DRAFT_567967	P167DRAFT_567967	ML119164.1	110842	115342	-	2654	protein_coding
gene-P167DRAFT_534578	P167DRAFT_534578	ML119120.1	482064	484272	+	1895	protein_coding
gene-P167DRAFT_555780	P167DRAFT_555780	ML119182.1	125835	126956	+	528	protein_coding
gene-P167DRAFT_491660	P167DRAFT_491660	ML119146.1	348535	349811	+	831	protein_coding
gene-P167DRAFT_542967	P167DRAFT_542967	ML119113.1	385981	388061	-	1797	protein_coding
gene-P167DRAFT_518721	P167DRAFT_518721	ML119113.1	797749	799736	+	1651	protein_coding
gene-P167DRAFT_494887	P167DRAFT_494887	ML119171.1	115768	122185	-	6189	protein_coding
gene-P167DRAFT_550995	P167DRAFT_550995	ML119106.1	827950	828947	-	924	protein_coding
gene-P167DRAFT_572535	P167DRAFT_572535	ML119118.1	545470	546582	+	1113	protein_coding
gene-P167DRAFT_538663	P167DRAFT_538663	ML119154.1	166271	167515	-	1245	protein_coding
gene-P167DRAFT_577260	P167DRAFT_577260	ML119152.1	173426	174217	+	633	protein_coding
gene-P167DRAFT_501557	P167DRAFT_501557	ML119112.1	254512	256621	+	1720	protein_coding
gene-P167DRAFT_560853	P167DRAFT_560853	ML119177.1	72245	75053	-	2021	protein_coding
gene-P167DRAFT_504436	P167DRAFT_504436	ML119120.1	651389	652467	+	879	protein_coding
gene-P167DRAFT_569111	P167DRAFT_569111	ML119293.1	4117	5183	+	954	protein_coding
gene-P167DRAFT_567626	P167DRAFT_567626	ML119157.1	199266	201405	+	2040	protein_coding
gene-P167DRAFT_544344	P167DRAFT_544344	ML119121.1	88102	90007	+	1746	protein_coding
gene-P167DRAFT_538444	P167DRAFT_538444	ML119152.1	17258	21514	-	3654	protein_coding
gene-P167DRAFT_492336	P167DRAFT_492336	ML119151.1	25484	26246	-	648	protein_coding
gene-P167DRAFT_548623	P167DRAFT_548623	ML119158.1	297449	298595	+	1065	protein_coding
gene-P167DRAFT_484934	P167DRAFT_484934	ML119119.1	460588	460905	+	318	protein_coding
gene-P167DRAFT_487988	P167DRAFT_487988	ML119129.1	23213	28909	+	5310	protein_coding
gene-P167DRAFT_605087	P167DRAFT_605087	ML119124.1	86915	90723	+	3649	protein_coding
gene-P167DRAFT_84149	P167DRAFT_84149	ML119120.1	31884	33962	-	1968	protein_coding
gene-P167DRAFT_536571	P167DRAFT_536571	ML119134.1	399846	401156	-	794	protein_coding
gene-P167DRAFT_569885	P167DRAFT_569885	ML119106.1	1254729	1257362	-	1959	protein_coding
gene-P167DRAFT_516732	P167DRAFT_516732	ML119108.1	539233	540689	-	1098	protein_coding
gene-P167DRAFT_474836	P167DRAFT_474836	ML119110.1	565843	566315	-	252	protein_coding
gene-P167DRAFT_570095	P167DRAFT_570095	ML119107.1	767628	772655	+	4656	protein_coding
gene-P167DRAFT_567388	P167DRAFT_567388	ML119153.1	309751	314622	-	4680	protein_coding
gene-P167DRAFT_574971	P167DRAFT_574971	ML119133.1	269930	270355	-	426	protein_coding
gene-P167DRAFT_569988	P167DRAFT_569988	ML119107.1	322313	323319	-	861	protein_coding
gene-P167DRAFT_246207	P167DRAFT_246207	ML119142.1	17074	17634	-	561	protein_coding
gene-P167DRAFT_570162	P167DRAFT_570162	ML119107.1	1024615	1026342	+	1656	protein_coding
gene-P167DRAFT_557737	P167DRAFT_557737	ML119117.1	163919	167296	-	2968	protein_coding
gene-P167DRAFT_595173	P167DRAFT_595173	ML119157.1	256871	258470	+	1383	protein_coding
gene-P167DRAFT_508010	P167DRAFT_508010	ML119136.1	420706	425010	-	4130	protein_coding
gene-P167DRAFT_553487	P167DRAFT_553487	ML119128.1	26850	28812	-	858	protein_coding
gene-P167DRAFT_607288	P167DRAFT_607288	ML119144.1	37337	38374	-	1038	protein_coding
gene-P167DRAFT_587796	P167DRAFT_587796	ML119127.1	367166	370804	+	3639	protein_coding
gene-P167DRAFT_607691	P167DRAFT_607691	ML119148.1	300746	305106	+	4118	protein_coding
gene-P167DRAFT_542485	P167DRAFT_542485	ML119111.1	31119	32045	-	810	protein_coding
gene-P167DRAFT_575726	P167DRAFT_575726	ML119139.1	14759	17886	-	2595	protein_coding
gene-P167DRAFT_601514	P167DRAFT_601514	ML119105.1	853475	854987	+	1394	protein_coding
gene-P167DRAFT_106023	P167DRAFT_106023	ML119122.1	606900	609532	+	2121	protein_coding
gene-P167DRAFT_563910	P167DRAFT_563910	ML119118.1	731102	733777	+	2547	protein_coding
gene-P167DRAFT_548138	P167DRAFT_548138	ML119153.1	15235	16482	+	1248	protein_coding
gene-P167DRAFT_532629	P167DRAFT_532629	ML119110.1	569301	571125	-	1597	protein_coding
gene-P167DRAFT_565266	P167DRAFT_565266	ML119129.1	80758	82638	-	1279	protein_coding
gene-P167DRAFT_566155	P167DRAFT_566155	ML119138.1	273667	274628	-	651	protein_coding
novel.678	-	ML119119.1	420301	422243	+	1821	-
gene-P167DRAFT_609324	P167DRAFT_609324	ML119177.1	179621	181080	-	1310	protein_coding
gene-P167DRAFT_537180	P167DRAFT_537180	ML119139.1	136122	139773	+	3190	protein_coding
gene-P167DRAFT_604801	P167DRAFT_604801	ML119122.1	229831	231031	-	1069	protein_coding
gene-P167DRAFT_579814	P167DRAFT_579814	ML119204.1	32017	33524	-	1101	protein_coding
gene-P167DRAFT_535870	P167DRAFT_535870	ML119128.1	298740	300991	+	1677	protein_coding
gene-P167DRAFT_609911	P167DRAFT_609911	ML119227.1	14665	20184	-	5076	protein_coding
gene-P167DRAFT_542648	P167DRAFT_542648	ML119111.1	744337	745583	-	1122	protein_coding
gene-P167DRAFT_519145	P167DRAFT_519145	ML119115.1	44050	47270	-	2779	protein_coding
gene-P167DRAFT_544581	P167DRAFT_544581	ML119122.1	493282	494429	+	1080	protein_coding
gene-P167DRAFT_605269	P167DRAFT_605269	ML119125.1	199535	203028	-	3254	protein_coding
gene-P167DRAFT_546524	P167DRAFT_546524	ML119137.1	133933	134819	-	645	protein_coding
gene-P167DRAFT_538677	P167DRAFT_538677	ML119154.1	233764	234329	+	327	protein_coding
gene-P167DRAFT_540071	P167DRAFT_540071	ML119181.1	136519	138643	-	1673	protein_coding
gene-P167DRAFT_555512	P167DRAFT_555512	ML119169.1	32066	33304	-	1017	protein_coding
gene-P167DRAFT_576075	P167DRAFT_576075	ML119141.1	374284	375900	+	1617	protein_coding
gene-P167DRAFT_554081	P167DRAFT_554081	ML119137.1	157575	162854	+	5118	protein_coding
gene-P167DRAFT_576011	P167DRAFT_576011	ML119141.1	162958	164140	+	1113	protein_coding
gene-P167DRAFT_572253	P167DRAFT_572253	ML119117.1	219671	221760	+	1992	protein_coding
gene-P167DRAFT_513482	P167DRAFT_513482	ML119180.1	168413	171100	+	2502	protein_coding
gene-P167DRAFT_536093	P167DRAFT_536093	ML119130.1	459179	461470	+	1879	protein_coding
gene-P167DRAFT_573110	P167DRAFT_573110	ML119121.1	621593	622988	-	1341	protein_coding
gene-P167DRAFT_553212	P167DRAFT_553212	ML119124.1	323896	326591	-	2064	protein_coding
gene-P167DRAFT_539991	P167DRAFT_539991	ML119179.1	307	1336	+	1030	protein_coding
gene-P167DRAFT_516592	P167DRAFT_516592	ML119108.1	168247	170228	-	1821	protein_coding
gene-P167DRAFT_503732	P167DRAFT_503732	ML119118.1	586390	592108	-	5412	protein_coding
gene-P167DRAFT_517073	P167DRAFT_517073	ML119109.1	413603	414784	+	1043	protein_coding
gene-P167DRAFT_480549	P167DRAFT_480549	ML119107.1	369817	371772	-	1605	protein_coding
gene-P167DRAFT_548889	P167DRAFT_548889	ML119162.1	251089	253008	+	1920	protein_coding
gene-P167DRAFT_553468	P167DRAFT_553468	ML119127.1	556074	560298	+	3558	protein_coding
gene-P167DRAFT_603566	P167DRAFT_603566	ML119114.1	722778	724337	+	1493	protein_coding
gene-P167DRAFT_526775	P167DRAFT_526775	ML119149.1	263267	265984	-	2083	protein_coding
gene-P167DRAFT_548415	P167DRAFT_548415	ML119156.1	144311	144928	+	618	protein_coding
gene-P167DRAFT_551862	P167DRAFT_551862	ML119112.1	120285	120814	+	402	protein_coding
gene-P167DRAFT_570424	P167DRAFT_570424	ML119108.1	766452	767712	+	1131	protein_coding
gene-P167DRAFT_540225	P167DRAFT_540225	ML119187.1	83297	85783	+	2003	protein_coding
gene-P167DRAFT_569491	P167DRAFT_569491	ML119105.1	1023497	1025240	+	1455	protein_coding
gene-P167DRAFT_544137	P167DRAFT_544137	ML119119.1	746482	747029	-	438	protein_coding
gene-P167DRAFT_506846	P167DRAFT_506846	ML119130.1	265363	268185	-	2311	protein_coding
gene-P167DRAFT_540346	P167DRAFT_540346	ML119194.1	21942	23083	-	1142	protein_coding
gene-P167DRAFT_531946	P167DRAFT_531946	ML119107.1	1015938	1017600	+	1182	protein_coding
gene-P167DRAFT_314670	P167DRAFT_314670	ML119109.1	447093	450467	+	2932	protein_coding
gene-P167DRAFT_591862	P167DRAFT_591862	ML119141.1	138009	139383	-	1375	protein_coding
gene-P167DRAFT_544995	P167DRAFT_544995	ML119125.1	157495	158937	+	1443	protein_coding
gene-P167DRAFT_542246	P167DRAFT_542246	ML119109.1	892926	895086	-	1980	protein_coding
gene-P167DRAFT_236595	P167DRAFT_236595	ML119139.1	82895	88111	-	4863	protein_coding
gene-P167DRAFT_532603	P167DRAFT_532603	ML119110.1	475879	477520	-	1443	protein_coding
gene-P167DRAFT_552789	P167DRAFT_552789	ML119120.1	487155	489249	-	1869	protein_coding
gene-P167DRAFT_502178	P167DRAFT_502178	ML119114.1	101091	102552	-	1331	protein_coding
gene-P167DRAFT_570604	P167DRAFT_570604	ML119109.1	563622	566370	+	2457	protein_coding
gene-P167DRAFT_528055	P167DRAFT_528055	ML119157.1	349068	350985	+	1698	protein_coding
gene-P167DRAFT_602917	P167DRAFT_602917	ML119111.1	308223	310202	+	1980	protein_coding
gene-P167DRAFT_554673	P167DRAFT_554673	ML119146.1	123803	126837	-	2880	protein_coding
gene-P167DRAFT_343241	P167DRAFT_343241	ML119163.1	110598	115116	-	4123	protein_coding
gene-P167DRAFT_505364	P167DRAFT_505364	ML119123.1	617757	620281	-	1917	protein_coding
gene-P167DRAFT_607391	P167DRAFT_607391	ML119145.1	17301	18610	+	989	protein_coding
gene-P167DRAFT_545521	P167DRAFT_545521	ML119129.1	51029	52081	-	1053	protein_coding
gene-P167DRAFT_531904	P167DRAFT_531904	ML119107.1	859591	861017	-	1248	protein_coding
gene-P167DRAFT_554445	P167DRAFT_554445	ML119143.1	75602	77379	-	1722	protein_coding
gene-P167DRAFT_568707	P167DRAFT_568707	ML119189.1	42445	44455	-	1872	protein_coding
gene-P167DRAFT_534233	P167DRAFT_534233	ML119118.1	630225	631506	+	1282	protein_coding
gene-P167DRAFT_544183	P167DRAFT_544183	ML119120.1	145550	146671	+	1122	protein_coding
gene-P167DRAFT_572390	P167DRAFT_572390	ML119117.1	770191	774046	-	3678	protein_coding
gene-P167DRAFT_538456	P167DRAFT_538456	ML119152.1	63168	67483	-	3857	protein_coding
gene-P167DRAFT_606759	P167DRAFT_606759	ML119138.1	354662	356810	+	2025	protein_coding
gene-P167DRAFT_545208	P167DRAFT_545208	ML119126.1	538050	539500	-	1395	protein_coding
novel.1997	-	ML119162.1	21852	28884	-	6712	-
gene-P167DRAFT_606873	P167DRAFT_606873	ML119139.1	318867	322324	-	3392	protein_coding
gene-P167DRAFT_548671	P167DRAFT_548671	ML119159.1	164729	165982	-	1254	protein_coding
gene-P167DRAFT_578184	P167DRAFT_578184	ML119162.1	72013	72672	+	660	protein_coding
gene-P167DRAFT_565879	P167DRAFT_565879	ML119136.1	18138	20089	-	1255	protein_coding
gene-P167DRAFT_609922	P167DRAFT_609922	ML119231.1	13530	16043	-	1669	protein_coding
gene-P167DRAFT_493623	P167DRAFT_493623	ML119159.1	226349	227418	-	846	protein_coding
gene-P167DRAFT_107272	P167DRAFT_107272	ML119122.1	728477	729298	+	764	protein_coding
gene-P167DRAFT_607308	P167DRAFT_607308	ML119144.1	137109	142634	-	5203	protein_coding
gene-P167DRAFT_550314	P167DRAFT_550314	ML119227.1	3292	4663	-	1203	protein_coding
gene-P167DRAFT_240512	P167DRAFT_240512	ML119140.1	185069	187012	+	1847	protein_coding
gene-P167DRAFT_605641	P167DRAFT_605641	ML119128.1	132118	133830	+	1657	protein_coding
gene-P167DRAFT_546654	P167DRAFT_546654	ML119138.1	167460	168701	+	957	protein_coding
gene-P167DRAFT_481049	P167DRAFT_481049	ML119109.1	88379	90240	+	1440	protein_coding
gene-P167DRAFT_535041	P167DRAFT_535041	ML119123.1	179521	180725	+	939	protein_coding
gene-P167DRAFT_553971	P167DRAFT_553971	ML119135.1	476039	477750	+	1173	protein_coding
gene-P167DRAFT_578467	P167DRAFT_578467	ML119166.1	97997	98729	-	645	protein_coding
novel.1049	-	ML119128.1	516571	517117	-	547	-
gene-P167DRAFT_557698	P167DRAFT_557698	ML119116.1	681526	684241	+	2386	protein_coding
gene-P167DRAFT_484981	P167DRAFT_484981	ML119119.1	544508	545979	+	1413	protein_coding
gene-P167DRAFT_535687	P167DRAFT_535687	ML119127.1	242035	243232	+	1133	protein_coding
gene-P167DRAFT_485308	P167DRAFT_485308	ML119120.1	409102	412665	-	3162	protein_coding
gene-P167DRAFT_602578	P167DRAFT_602578	ML119109.1	628819	632789	-	3570	protein_coding
gene-P167DRAFT_574519	P167DRAFT_574519	ML119130.1	120092	122166	+	1851	protein_coding
gene-P167DRAFT_576110	P167DRAFT_576110	ML119142.1	27534	29118	-	1425	protein_coding
gene-P167DRAFT_203862	P167DRAFT_203862	ML119107.1	1130916	1134009	-	2816	protein_coding
gene-P167DRAFT_486074	P167DRAFT_486074	ML119122.1	581521	583363	+	1611	protein_coding
gene-P167DRAFT_480930	P167DRAFT_480930	ML119108.1	983521	986371	-	2742	protein_coding
gene-P167DRAFT_492239	P167DRAFT_492239	ML119150.1	372197	374491	-	2127	protein_coding
gene-P167DRAFT_482702	P167DRAFT_482702	ML119113.1	419868	422888	+	2484	protein_coding
gene-P167DRAFT_533377	P167DRAFT_533377	ML119114.1	314055	317544	-	2635	protein_coding
gene-P167DRAFT_607300	P167DRAFT_607300	ML119144.1	106398	108212	+	1758	protein_coding
gene-P167DRAFT_569552	P167DRAFT_569552	ML119105.1	1295867	1298679	-	2736	protein_coding
gene-P167DRAFT_333481	P167DRAFT_333481	ML119159.1	117467	118176	+	710	protein_coding
gene-P167DRAFT_605151	P167DRAFT_605151	ML119124.1	387671	390521	-	2679	protein_coding
novel.1975	-	ML119161.1	154587	155158	-	518	-
gene-P167DRAFT_538166	P167DRAFT_538166	ML119148.1	359418	361011	-	1531	protein_coding
gene-P167DRAFT_522065	P167DRAFT_522065	ML119124.1	338701	340990	-	2232	protein_coding
gene-P167DRAFT_551617	P167DRAFT_551617	ML119110.1	140584	141261	-	525	protein_coding
gene-P167DRAFT_552648	P167DRAFT_552648	ML119119.1	98419	100816	+	2076	protein_coding
gene-P167DRAFT_486738	P167DRAFT_486738	ML119124.1	103971	105959	-	1935	protein_coding
gene-P167DRAFT_575589	P167DRAFT_575589	ML119138.1	30688	31029	+	342	protein_coding
gene-P167DRAFT_541133	P167DRAFT_541133	ML119105.1	1126368	1127955	-	1449	protein_coding
gene-P167DRAFT_487504	P167DRAFT_487504	ML119127.1	608851	610669	-	1422	protein_coding
gene-P167DRAFT_47678	P167DRAFT_47678	ML119116.1	676010	676962	-	556	protein_coding
gene-P167DRAFT_478914	P167DRAFT_478914	ML119105.1	732469	733748	-	1113	protein_coding
gene-P167DRAFT_577088	P167DRAFT_577088	ML119150.1	252396	253967	-	1572	protein_coding
gene-P167DRAFT_479298	P167DRAFT_479298	ML119106.1	213169	215089	-	1638	protein_coding
gene-P167DRAFT_482892	P167DRAFT_482892	ML119113.1	712814	713678	+	366	protein_coding
gene-P167DRAFT_396839	P167DRAFT_396839	ML119179.1	19018	19712	-	635	protein_coding
gene-P167DRAFT_569763	P167DRAFT_569763	ML119106.1	751713	752639	-	927	protein_coding
gene-P167DRAFT_540401	P167DRAFT_540401	ML119198.1	16096	16857	+	762	protein_coding
gene-P167DRAFT_510244	P167DRAFT_510244	ML119149.1	96350	98730	+	2199	protein_coding
gene-P167DRAFT_492124	P167DRAFT_492124	ML119149.1	241362	242008	-	402	protein_coding
gene-P167DRAFT_540235	P167DRAFT_540235	ML119187.1	115842	118434	+	2313	protein_coding
gene-P167DRAFT_603636	P167DRAFT_603636	ML119115.1	200332	201692	-	1208	protein_coding
gene-P167DRAFT_558443	P167DRAFT_558443	ML119124.1	32404	38631	-	5731	protein_coding
gene-P167DRAFT_557097	P167DRAFT_557097	ML119111.1	414578	417273	+	2089	protein_coding
gene-P167DRAFT_529544	P167DRAFT_529544	ML119175.1	60837	62827	-	1707	protein_coding
gene-P167DRAFT_576040	P167DRAFT_576040	ML119141.1	255908	256567	+	660	protein_coding
gene-P167DRAFT_516391	P167DRAFT_516391	ML119107.1	1155676	1159640	-	3486	protein_coding
gene-P167DRAFT_567922	P167DRAFT_567922	ML119163.1	155744	159520	+	3717	protein_coding
gene-P167DRAFT_535369	P167DRAFT_535369	ML119125.1	160971	162307	+	1212	protein_coding
gene-P167DRAFT_528982	P167DRAFT_528982	ML119167.1	140576	142195	-	1493	protein_coding
gene-P167DRAFT_532501	P167DRAFT_532501	ML119110.1	114569	115861	-	883	protein_coding
gene-P167DRAFT_512015	P167DRAFT_512015	ML119161.1	241026	243765	+	2625	protein_coding
gene-P167DRAFT_547710	P167DRAFT_547710	ML119147.1	382484	383306	-	768	protein_coding
novel.1351	-	ML119137.1	143250	145172	+	1620	-
gene-P167DRAFT_575565	P167DRAFT_575565	ML119137.1	481355	482269	-	915	protein_coding
gene-P167DRAFT_561576	P167DRAFT_561576	ML119106.1	595002	596443	-	1240	protein_coding
gene-P167DRAFT_536826	P167DRAFT_536826	ML119136.1	477595	480410	-	2552	protein_coding
gene-P167DRAFT_485238	P167DRAFT_485238	ML119120.1	772548	774038	-	1302	protein_coding
gene-P167DRAFT_549057	P167DRAFT_549057	ML119165.1	112570	119553	+	5007	protein_coding
gene-P167DRAFT_503954	P167DRAFT_503954	ML119119.1	302486	304200	+	1539	protein_coding
gene-P167DRAFT_507588	P167DRAFT_507588	ML119134.1	119241	121795	-	2502	protein_coding
gene-P167DRAFT_536593	P167DRAFT_536593	ML119134.1	522914	523556	+	567	protein_coding
gene-P167DRAFT_503957	P167DRAFT_503957	ML119119.1	329391	331914	+	2023	protein_coding
gene-P167DRAFT_141985	P167DRAFT_141985	ML119125.1	423377	427011	+	3477	protein_coding
gene-P167DRAFT_547015	P167DRAFT_547015	ML119141.1	204535	206390	+	1449	protein_coding
gene-P167DRAFT_520912	P167DRAFT_520912	ML119120.1	504997	507049	-	1856	protein_coding
gene-P167DRAFT_488892	P167DRAFT_488892	ML119133.1	307676	308834	-	1008	protein_coding
gene-P167DRAFT_607119	P167DRAFT_607119	ML119142.1	320695	321178	-	423	protein_coding
gene-P167DRAFT_507068	P167DRAFT_507068	ML119131.1	449393	451526	-	2053	protein_coding
gene-P167DRAFT_524736	P167DRAFT_524736	ML119137.1	300262	301828	+	1369	protein_coding
gene-P167DRAFT_507583	P167DRAFT_507583	ML119134.1	112114	113353	-	955	protein_coding
gene-P167DRAFT_543390	P167DRAFT_543390	ML119115.1	624724	625524	-	801	protein_coding
gene-P167DRAFT_543743	P167DRAFT_543743	ML119117.1	586802	588906	-	2049	protein_coding
gene-P167DRAFT_1242	P167DRAFT_1242	ML119105.1	117280	123222	-	5662	protein_coding
gene-P167DRAFT_557709	P167DRAFT_557709	ML119116.1	743722	745474	+	1678	protein_coding
gene-P167DRAFT_484601	P167DRAFT_484601	ML119118.1	727923	730198	+	1842	protein_coding
gene-P167DRAFT_565492	P167DRAFT_565492	ML119132.1	38867	40131	-	1213	protein_coding
gene-P167DRAFT_341241	P167DRAFT_341241	ML119162.1	186303	187754	+	1452	protein_coding
gene-P167DRAFT_551460	P167DRAFT_551460	ML119109.1	158435	159633	+	1008	protein_coding
gene-P167DRAFT_538351	P167DRAFT_538351	ML119151.1	33415	35683	-	2040	protein_coding
gene-P167DRAFT_548165	P167DRAFT_548165	ML119153.1	121833	125411	-	3339	protein_coding
gene-P167DRAFT_557356	P167DRAFT_557356	ML119113.1	464240	467312	-	1101	protein_coding
gene-P167DRAFT_555303	P167DRAFT_555303	ML119161.1	221380	223100	-	1548	protein_coding
gene-P167DRAFT_560528	P167DRAFT_560528	ML119163.1	12244	13359	+	1028	protein_coding
gene-P167DRAFT_570111	P167DRAFT_570111	ML119107.1	832398	834677	+	1914	protein_coding
novel.632	-	ML119118.1	663102	664427	+	1233	-
gene-P167DRAFT_555047	P167DRAFT_555047	ML119155.1	4822	6238	-	1203	protein_coding
gene-P167DRAFT_531843	P167DRAFT_531843	ML119107.1	668261	669453	-	1083	protein_coding
gene-P167DRAFT_603054	P167DRAFT_603054	ML119111.1	919121	920263	+	946	protein_coding
gene-P167DRAFT_571662	P167DRAFT_571662	ML119114.1	334666	336369	+	1581	protein_coding
gene-P167DRAFT_551472	P167DRAFT_551472	ML119109.1	286501	287995	-	1308	protein_coding
novel.1237	-	ML119133.1	287833	289061	-	963	-
gene-P167DRAFT_571884	P167DRAFT_571884	ML119115.1	388077	390290	+	2214	protein_coding
gene-P167DRAFT_399092	P167DRAFT_399092	ML119179.1	172627	173932	-	864	protein_coding
gene-P167DRAFT_543478	P167DRAFT_543478	ML119116.1	271966	273813	-	786	protein_coding
gene-P167DRAFT_68059	P167DRAFT_68059	ML119118.1	526907	528537	-	1586	protein_coding
gene-P167DRAFT_540399	P167DRAFT_540399	ML119198.1	9710	11012	+	1129	protein_coding
gene-P167DRAFT_182666	P167DRAFT_182666	ML119132.1	434370	436148	+	1466	protein_coding
gene-P167DRAFT_146877	P167DRAFT_146877	ML119126.1	480943	482769	+	1621	protein_coding
gene-P167DRAFT_544466	P167DRAFT_544466	ML119121.1	731456	733894	+	2391	protein_coding
gene-P167DRAFT_489213	P167DRAFT_489213	ML119135.1	251658	253939	+	2160	protein_coding
gene-P167DRAFT_571931	P167DRAFT_571931	ML119115.1	600195	601385	-	1191	protein_coding
gene-P167DRAFT_571295	P167DRAFT_571295	ML119112.1	470321	473866	+	3471	protein_coding
gene-P167DRAFT_167353	P167DRAFT_167353	ML119130.1	270792	271664	-	812	protein_coding
gene-P167DRAFT_548339	P167DRAFT_548339	ML119155.1	158688	160804	-	1989	protein_coding
gene-P167DRAFT_561633	P167DRAFT_561633	ML119106.1	908322	908849	-	453	protein_coding
gene-P167DRAFT_160150	P167DRAFT_160150	ML119128.1	381960	383599	-	1398	protein_coding
gene-P167DRAFT_544797	P167DRAFT_544797	ML119124.1	29183	31235	-	1932	protein_coding
gene-P167DRAFT_548477	P167DRAFT_548477	ML119157.1	34613	36672	+	1995	protein_coding
gene-P167DRAFT_478957	P167DRAFT_478957	ML119105.1	641478	643147	+	996	protein_coding
gene-P167DRAFT_560859	P167DRAFT_560859	ML119177.1	94123	95948	+	1763	protein_coding
gene-P167DRAFT_480081	P167DRAFT_480081	ML119107.1	1224281	1226292	+	1857	protein_coding
gene-P167DRAFT_576546	P167DRAFT_576546	ML119145.1	194437	195365	+	864	protein_coding
gene-P167DRAFT_487458	P167DRAFT_487458	ML119127.1	651150	652812	-	1254	protein_coding
gene-P167DRAFT_563430	P167DRAFT_563430	ML119116.1	22403	24118	-	1411	protein_coding
gene-P167DRAFT_479787	P167DRAFT_479787	ML119106.1	283235	286134	+	2127	protein_coding
gene-P167DRAFT_579222	P167DRAFT_579222	ML119182.1	46442	48784	+	2079	protein_coding
gene-P167DRAFT_116473	P167DRAFT_116473	ML119106.1	9819	12756	+	2881	protein_coding
gene-P167DRAFT_508757	P167DRAFT_508757	ML119139.1	432270	436348	+	3749	protein_coding
gene-P167DRAFT_587818	P167DRAFT_587818	ML119127.1	434235	436030	+	1635	protein_coding
gene-P167DRAFT_609220	P167DRAFT_609220	ML119175.1	111188	113081	-	1676	protein_coding
gene-P167DRAFT_537196	P167DRAFT_537196	ML119139.1	185277	187336	+	1428	protein_coding
gene-P167DRAFT_575464	P167DRAFT_575464	ML119137.1	68418	68801	-	291	protein_coding
gene-P167DRAFT_577148	P167DRAFT_577148	ML119151.1	161096	163627	-	2532	protein_coding
gene-P167DRAFT_539350	P167DRAFT_539350	ML119165.1	4850	6084	+	1180	protein_coding
novel.893	-	ML119124.1	350988	352209	-	1160	-
gene-P167DRAFT_539906	P167DRAFT_539906	ML119176.1	125873	127291	+	1419	protein_coding
gene-P167DRAFT_500063	P167DRAFT_500063	ML119108.1	487070	492492	-	4955	protein_coding
gene-P167DRAFT_561211	P167DRAFT_561211	ML119105.1	185495	190269	-	4584	protein_coding
gene-P167DRAFT_468336	P167DRAFT_468336	ML119130.1	281815	282033	-	219	protein_coding
gene-P167DRAFT_564669	P167DRAFT_564669	ML119124.1	160266	161326	+	722	protein_coding
gene-P167DRAFT_479179	P167DRAFT_479179	ML119105.1	205423	207795	+	2190	protein_coding
gene-P167DRAFT_537944	P167DRAFT_537944	ML119146.1	190139	191134	-	758	protein_coding
gene-P167DRAFT_554225	P167DRAFT_554225	ML119139.1	10643	12125	-	1200	protein_coding
gene-P167DRAFT_557622	P167DRAFT_557622	ML119116.1	207689	210480	-	1972	protein_coding
gene-P167DRAFT_270937	P167DRAFT_270937	ML119144.1	323871	324414	-	544	protein_coding
gene-P167DRAFT_135158	P167DRAFT_135158	ML119124.1	409890	412795	+	2760	protein_coding
gene-P167DRAFT_543553	P167DRAFT_543553	ML119116.1	571548	572271	+	447	protein_coding
gene-P167DRAFT_574225	P167DRAFT_574225	ML119128.1	335471	336055	+	585	protein_coding
gene-P167DRAFT_470275	P167DRAFT_470275	ML119144.1	144713	145654	+	726	protein_coding
gene-P167DRAFT_530126	P167DRAFT_530126	ML119187.1	137332	139879	+	1943	protein_coding
gene-P167DRAFT_527288	P167DRAFT_527288	ML119152.1	337797	338631	+	404	protein_coding
gene-P167DRAFT_235553	P167DRAFT_235553	ML119138.1	507947	510384	+	2438	protein_coding
gene-P167DRAFT_537216	P167DRAFT_537216	ML119139.1	268204	277173	-	8350	protein_coding
gene-P167DRAFT_561753	P167DRAFT_561753	ML119107.1	144554	146355	-	1745	protein_coding
novel.1061	-	ML119129.1	220502	222304	+	1803	-
gene-P167DRAFT_534286	P167DRAFT_534286	ML119119.1	20617	21457	+	720	protein_coding
gene-P167DRAFT_548864	P167DRAFT_548864	ML119162.1	98917	99508	+	393	protein_coding
gene-P167DRAFT_488028	P167DRAFT_488028	ML119130.1	211289	213331	-	1896	protein_coding
gene-P167DRAFT_485703	P167DRAFT_485703	ML119121.1	594770	595910	+	1083	protein_coding
gene-P167DRAFT_531893	P167DRAFT_531893	ML119107.1	801221	810327	+	7941	protein_coding
gene-P167DRAFT_479959	P167DRAFT_479959	ML119107.1	720104	721081	+	870	protein_coding
gene-P167DRAFT_609343	P167DRAFT_609343	ML119178.1	143105	146386	+	299	protein_coding
gene-P167DRAFT_374777	P167DRAFT_374777	ML119172.1	162803	165686	+	2605	protein_coding
gene-P167DRAFT_593317	P167DRAFT_593317	ML119148.1	132025	133836	-	1218	protein_coding
gene-P167DRAFT_537638	P167DRAFT_537638	ML119143.1	375934	377826	-	1645	protein_coding
gene-P167DRAFT_431125	P167DRAFT_431125	ML119113.1	545888	547473	+	1245	protein_coding
gene-P167DRAFT_577969	P167DRAFT_577969	ML119159.1	185372	186828	+	1401	protein_coding
gene-P167DRAFT_470166	P167DRAFT_470166	ML119133.1	491718	492725	-	1008	protein_coding
gene-P167DRAFT_121689	P167DRAFT_121689	ML119106.1	465242	467655	+	2272	protein_coding
gene-P167DRAFT_538795	P167DRAFT_538795	ML119156.1	115232	116078	+	847	protein_coding
gene-P167DRAFT_607255	P167DRAFT_607255	ML119143.1	385767	391268	+	4899	protein_coding
gene-P167DRAFT_247345	P167DRAFT_247345	ML119142.1	125672	126740	-	486	protein_coding
gene-P167DRAFT_249947	P167DRAFT_249947	ML119142.1	351039	353284	+	2068	protein_coding
gene-P167DRAFT_504420	P167DRAFT_504420	ML119120.1	617821	622379	-	4307	protein_coding
gene-P167DRAFT_576805	P167DRAFT_576805	ML119147.1	287710	293805	+	5889	protein_coding
gene-P167DRAFT_503467	P167DRAFT_503467	ML119117.1	748395	750651	-	2105	protein_coding
gene-P167DRAFT_534252	P167DRAFT_534252	ML119118.1	693136	694842	-	1262	protein_coding
gene-P167DRAFT_493243	P167DRAFT_493243	ML119156.1	289790	291473	-	1599	protein_coding
gene-P167DRAFT_507918	P167DRAFT_507918	ML119136.1	176266	178450	-	2023	protein_coding
gene-P167DRAFT_171300	P167DRAFT_171300	ML119130.1	536198	538989	-	2606	protein_coding
gene-P167DRAFT_550893	P167DRAFT_550893	ML119106.1	184582	185397	-	582	protein_coding
gene-P167DRAFT_581648	P167DRAFT_581648	ML119105.1	1143547	1146980	-	1711	protein_coding
gene-P167DRAFT_537148	P167DRAFT_537148	ML119139.1	18151	19337	-	1187	protein_coding
gene-P167DRAFT_500628	P167DRAFT_500628	ML119109.1	879334	880622	+	1079	protein_coding
gene-P167DRAFT_540588	P167DRAFT_540588	ML119223.1	23426	24206	-	693	protein_coding
gene-P167DRAFT_481559	P167DRAFT_481559	ML119110.1	23294	24824	-	1077	protein_coding
gene-P167DRAFT_559675	P167DRAFT_559675	ML119142.1	510608	512361	-	1081	protein_coding
novel.1002	-	ML119127.1	271914	273612	-	1567	-
gene-P167DRAFT_486022	P167DRAFT_486022	ML119122.1	566003	567490	+	1422	protein_coding
gene-P167DRAFT_578763	P167DRAFT_578763	ML119171.1	179281	180959	-	1485	protein_coding
gene-P167DRAFT_607644	P167DRAFT_607644	ML119148.1	22638	27297	+	4278	protein_coding
novel.506	-	ML119115.1	482908	491932	+	8547	-
gene-P167DRAFT_607294	P167DRAFT_607294	ML119144.1	79643	85865	-	6092	protein_coding
gene-P167DRAFT_531128	P167DRAFT_531128	ML119105.1	386094	390479	-	3496	protein_coding
gene-P167DRAFT_495047	P167DRAFT_495047	ML119172.1	154139	155161	+	810	protein_coding
gene-P167DRAFT_535266	P167DRAFT_535266	ML119124.1	435818	438030	-	2029	protein_coding
gene-P167DRAFT_531586	P167DRAFT_531586	ML119106.1	934633	936578	-	1722	protein_coding
gene-P167DRAFT_540528	P167DRAFT_540528	ML119212.1	28350	30049	+	1638	protein_coding
gene-P167DRAFT_606536	P167DRAFT_606536	ML119136.1	441943	443704	-	1235	protein_coding
gene-P167DRAFT_608547	P167DRAFT_608547	ML119160.1	219139	222824	+	3578	protein_coding
gene-P167DRAFT_521253	P167DRAFT_521253	ML119121.1	563389	566346	+	1992	protein_coding
gene-P167DRAFT_601974	P167DRAFT_601974	ML119107.1	264304	265669	+	1249	protein_coding
gene-P167DRAFT_491858	P167DRAFT_491858	ML119148.1	298332	300056	-	1725	protein_coding
gene-P167DRAFT_545382	P167DRAFT_545382	ML119128.1	95822	97786	+	1680	protein_coding
gene-P167DRAFT_607189	P167DRAFT_607189	ML119143.1	104477	105772	+	1229	protein_coding
gene-P167DRAFT_573106	P167DRAFT_573106	ML119121.1	606169	607034	+	795	protein_coding
gene-P167DRAFT_365695	P167DRAFT_365695	ML119168.1	72267	73439	-	1173	protein_coding
gene-P167DRAFT_546802	P167DRAFT_546802	ML119139.1	222657	223286	-	507	protein_coding
gene-P167DRAFT_64967	P167DRAFT_64967	ML119118.1	279992	281342	+	1120	protein_coding
gene-P167DRAFT_533561	P167DRAFT_533561	ML119115.1	191703	193460	-	1261	protein_coding
gene-P167DRAFT_604019	P167DRAFT_604019	ML119117.1	399987	401835	-	1737	protein_coding
gene-P167DRAFT_531263	P167DRAFT_531263	ML119105.1	947503	948475	-	659	protein_coding
gene-P167DRAFT_609076	P167DRAFT_609076	ML119171.1	148723	149644	+	808	protein_coding
gene-P167DRAFT_569302	P167DRAFT_569302	ML119105.1	347705	351298	-	3510	protein_coding
gene-P167DRAFT_484524	P167DRAFT_484524	ML119118.1	623922	624881	-	537	protein_coding
gene-P167DRAFT_572288	P167DRAFT_572288	ML119117.1	359433	360645	-	975	protein_coding
gene-P167DRAFT_544361	P167DRAFT_544361	ML119121.1	176422	177034	+	495	protein_coding
gene-P167DRAFT_578144	P167DRAFT_578144	ML119161.1	207740	209862	-	2064	protein_coding
gene-P167DRAFT_571954	P167DRAFT_571954	ML119115.1	686649	689841	-	3105	protein_coding
gene-P167DRAFT_542118	P167DRAFT_542118	ML119109.1	332731	334737	-	1761	protein_coding
gene-P167DRAFT_484874	P167DRAFT_484874	ML119119.1	293103	294818	+	1473	protein_coding
gene-P167DRAFT_536939	P167DRAFT_536939	ML119137.1	274203	275912	-	1589	protein_coding
gene-P167DRAFT_604165	P167DRAFT_604165	ML119118.1	341892	342833	-	942	protein_coding
gene-P167DRAFT_8707	P167DRAFT_8707	ML119105.1	849943	851455	-	1272	protein_coding
gene-P167DRAFT_559271	P167DRAFT_559271	ML119136.1	372290	377311	+	1058	protein_coding
gene-P167DRAFT_504753	P167DRAFT_504753	ML119122.1	35631	37307	-	1613	protein_coding
gene-P167DRAFT_553209	P167DRAFT_553209	ML119124.1	384496	386880	-	1563	protein_coding
gene-P167DRAFT_540393	P167DRAFT_540393	ML119197.1	68894	73448	-	3317	protein_coding
novel.1602	-	ML119145.1	312900	315117	-	2089	-
gene-P167DRAFT_560328	P167DRAFT_560328	ML119156.1	311749	315381	+	2980	protein_coding
gene-P167DRAFT_538605	P167DRAFT_538605	ML119153.1	192355	193761	-	1407	protein_coding
gene-P167DRAFT_579582	P167DRAFT_579582	ML119194.1	17380	18836	+	1311	protein_coding
gene-P167DRAFT_488054	P167DRAFT_488054	ML119130.1	258368	261223	-	1350	protein_coding
gene-P167DRAFT_482838	P167DRAFT_482838	ML119113.1	46201	47929	+	1674	protein_coding
gene-P167DRAFT_588913	P167DRAFT_588913	ML119131.1	237412	238691	-	1280	protein_coding
gene-P167DRAFT_516241	P167DRAFT_516241	ML119107.1	810970	813087	+	1991	protein_coding
gene-P167DRAFT_538831	P167DRAFT_538831	ML119156.1	267310	269015	-	1239	protein_coding
gene-P167DRAFT_461524	P167DRAFT_461524	ML119134.1	125802	126709	-	807	protein_coding
gene-P167DRAFT_562750	P167DRAFT_562750	ML119111.1	650051	653513	-	2517	protein_coding
gene-P167DRAFT_542571	P167DRAFT_542571	ML119111.1	454132	456334	+	1161	protein_coding
gene-P167DRAFT_571404	P167DRAFT_571404	ML119113.1	18906	19254	-	246	protein_coding
gene-P167DRAFT_519032	P167DRAFT_519032	ML119114.1	678795	681219	+	2247	protein_coding
gene-P167DRAFT_486615	P167DRAFT_486615	ML119124.1	162395	165094	-	2541	protein_coding
gene-P167DRAFT_575325	P167DRAFT_575325	ML119136.1	87854	88341	+	393	protein_coding
gene-P167DRAFT_565013	P167DRAFT_565013	ML119126.1	604857	611185	+	5058	protein_coding
gene-P167DRAFT_533053	P167DRAFT_533053	ML119112.1	583908	587068	+	2923	protein_coding
gene-P167DRAFT_533009	P167DRAFT_533009	ML119112.1	412866	414175	-	1198	protein_coding
gene-P167DRAFT_479845	P167DRAFT_479845	ML119106.1	1003110	1004672	+	1563	protein_coding
gene-P167DRAFT_605454	P167DRAFT_605454	ML119126.1	458805	460653	+	1770	protein_coding
gene-P167DRAFT_536565	P167DRAFT_536565	ML119134.1	374869	376917	-	1537	protein_coding
gene-P167DRAFT_552334	P167DRAFT_552334	ML119116.1	345470	346929	-	1395	protein_coding
gene-P167DRAFT_36159	P167DRAFT_36159	ML119217.1	45616	46637	-	839	protein_coding
gene-P167DRAFT_547664	P167DRAFT_547664	ML119147.1	171579	172661	+	990	protein_coding
gene-P167DRAFT_564467	P167DRAFT_564467	ML119122.1	572094	574190	+	1361	protein_coding
gene-P167DRAFT_486200	P167DRAFT_486200	ML119122.1	589242	590524	-	846	protein_coding
gene-P167DRAFT_580086	P167DRAFT_580086	ML119225.1	34088	35345	+	792	protein_coding
gene-P167DRAFT_531150	P167DRAFT_531150	ML119105.1	469587	471718	-	1944	protein_coding
gene-P167DRAFT_298170	P167DRAFT_298170	ML119151.1	66333	66719	+	387	protein_coding
gene-P167DRAFT_579468	P167DRAFT_579468	ML119189.1	100955	101305	+	351	protein_coding
gene-P167DRAFT_526806	P167DRAFT_526806	ML119149.1	313657	319429	-	5443	protein_coding
gene-P167DRAFT_577258	P167DRAFT_577258	ML119152.1	167727	169584	+	1743	protein_coding
gene-P167DRAFT_510887	P167DRAFT_510887	ML119152.1	398587	400455	+	1745	protein_coding
gene-P167DRAFT_266725	P167DRAFT_266725	ML119108.1	950115	954577	+	2416	protein_coding
gene-P167DRAFT_485214	P167DRAFT_485214	ML119120.1	803753	805929	+	1821	protein_coding
gene-P167DRAFT_512605	P167DRAFT_512605	ML119167.1	239911	242616	-	2076	protein_coding
gene-P167DRAFT_546517	P167DRAFT_546517	ML119137.1	105595	107084	-	1254	protein_coding
gene-P167DRAFT_562272	P167DRAFT_562272	ML119109.1	206281	207747	+	1467	protein_coding
gene-P167DRAFT_505208	P167DRAFT_505208	ML119123.1	249829	252746	-	2799	protein_coding
gene-P167DRAFT_523304	P167DRAFT_523304	ML119130.1	137054	138112	+	933	protein_coding
gene-P167DRAFT_594354	P167DRAFT_594354	ML119109.1	254131	255255	+	657	protein_coding
novel.2264	-	ML119184.1	16054	20987	+	4817	-
gene-P167DRAFT_493412	P167DRAFT_493412	ML119157.1	69759	73134	+	2898	protein_coding
gene-P167DRAFT_550991	P167DRAFT_550991	ML119106.1	797329	798389	-	915	protein_coding
gene-P167DRAFT_551808	P167DRAFT_551808	ML119111.1	693179	694649	+	1353	protein_coding
novel.1833	-	ML119154.1	212335	218659	-	6222	-
gene-P167DRAFT_602543	P167DRAFT_602543	ML119109.1	456028	466674	+	10005	protein_coding
gene-P167DRAFT_577603	P167DRAFT_577603	ML119155.1	231919	235852	+	3699	protein_coding
gene-P167DRAFT_477988	P167DRAFT_477988	ML119117.1	392752	393677	+	690	protein_coding
gene-P167DRAFT_551805	P167DRAFT_551805	ML119111.1	658307	659415	-	1032	protein_coding
gene-P167DRAFT_538240	P167DRAFT_538240	ML119149.1	219077	220106	-	1030	protein_coding
gene-P167DRAFT_556097	P167DRAFT_556097	ML119105.1	464472	466537	-	1991	protein_coding
gene-P167DRAFT_335930	P167DRAFT_335930	ML119160.1	72437	73501	-	999	protein_coding
gene-P167DRAFT_572852	P167DRAFT_572852	ML119120.1	342300	346152	+	3717	protein_coding
gene-P167DRAFT_531798	P167DRAFT_531798	ML119107.1	504454	505947	+	992	protein_coding
gene-P167DRAFT_558679	P167DRAFT_558679	ML119126.1	403288	406988	+	2490	protein_coding
novel.496	-	ML119114.1	785439	790903	-	4861	-
gene-P167DRAFT_494313	P167DRAFT_494313	ML119165.1	203546	204714	+	837	protein_coding
gene-P167DRAFT_555778	P167DRAFT_555778	ML119182.1	118988	120520	-	1332	protein_coding
gene-P167DRAFT_541476	P167DRAFT_541476	ML119106.1	1278473	1280658	-	1773	protein_coding
gene-P167DRAFT_501472	P167DRAFT_501472	ML119112.1	112269	113604	-	1043	protein_coding
gene-P167DRAFT_551496	P167DRAFT_551496	ML119109.1	424788	425928	+	876	protein_coding
gene-P167DRAFT_574127	P167DRAFT_574127	ML119127.1	639074	641187	-	711	protein_coding
gene-P167DRAFT_565734	P167DRAFT_565734	ML119134.1	225479	227698	+	1344	protein_coding
gene-P167DRAFT_417818	P167DRAFT_417818	ML119187.1	108090	110217	-	2067	protein_coding
gene-P167DRAFT_541583	P167DRAFT_541583	ML119107.1	365845	368228	-	2157	protein_coding
gene-P167DRAFT_545307	P167DRAFT_545307	ML119127.1	399739	402156	+	2418	protein_coding
gene-P167DRAFT_500505	P167DRAFT_500505	ML119109.1	609983	612151	+	1990	protein_coding
novel.1104	-	ML119129.1	542760	543884	-	884	-
gene-P167DRAFT_502668	P167DRAFT_502668	ML119115.1	229129	234994	+	5376	protein_coding
gene-P167DRAFT_121678	P167DRAFT_121678	ML119106.1	467618	471069	-	3452	protein_coding
gene-P167DRAFT_477530	P167DRAFT_477530	ML119184.1	62343	62543	-	201	protein_coding
gene-P167DRAFT_481993	P167DRAFT_481993	ML119111.1	404232	407290	+	2886	protein_coding
gene-P167DRAFT_506639	P167DRAFT_506639	ML119128.1	491066	493707	-	2346	protein_coding
gene-P167DRAFT_567456	P167DRAFT_567456	ML119155.1	23455	24559	-	943	protein_coding
gene-P167DRAFT_557164	P167DRAFT_557164	ML119111.1	824716	827872	+	2472	protein_coding
gene-P167DRAFT_512959	P167DRAFT_512959	ML119172.1	214943	216346	+	1167	protein_coding
gene-P167DRAFT_558189	P167DRAFT_558189	ML119121.1	406157	408086	-	1741	protein_coding
gene-P167DRAFT_283063	P167DRAFT_283063	ML119147.1	190796	191269	-	474	protein_coding
gene-P167DRAFT_57740	P167DRAFT_57740	ML119117.1	469735	471519	-	1595	protein_coding
gene-P167DRAFT_473361	P167DRAFT_473361	ML119203.1	58596	59186	-	444	protein_coding
gene-P167DRAFT_545544	P167DRAFT_545544	ML119129.1	116652	117385	-	669	protein_coding
gene-P167DRAFT_607694	P167DRAFT_607694	ML119148.1	308413	309789	-	1300	protein_coding
gene-P167DRAFT_560095	P167DRAFT_560095	ML119152.1	39083	41411	+	2019	protein_coding
gene-P167DRAFT_288827	P167DRAFT_288827	ML119148.1	309380	310926	-	1547	protein_coding
gene-P167DRAFT_608715	P167DRAFT_608715	ML119163.1	193700	194517	+	760	protein_coding
gene-P167DRAFT_575977	P167DRAFT_575977	ML119141.1	63145	63756	+	612	protein_coding
gene-P167DRAFT_484187	P167DRAFT_484187	ML119117.1	276394	281124	+	4314	protein_coding
gene-P167DRAFT_531132	P167DRAFT_531132	ML119105.1	403219	404664	-	1446	protein_coding
gene-P167DRAFT_515933	P167DRAFT_515933	ML119107.1	160571	163127	+	1728	protein_coding
gene-P167DRAFT_569393	P167DRAFT_569393	ML119105.1	678389	680187	-	1764	protein_coding
gene-P167DRAFT_538997	P167DRAFT_538997	ML119159.1	150509	152521	+	1740	protein_coding
gene-P167DRAFT_504699	P167DRAFT_504699	ML119121.1	664772	666410	-	1639	protein_coding
gene-P167DRAFT_406067	P167DRAFT_406067	ML119112.1	169827	172507	-	2628	protein_coding
gene-P167DRAFT_604912	P167DRAFT_604912	ML119122.1	740349	744306	+	3527	protein_coding
gene-P167DRAFT_606435	P167DRAFT_606435	ML119135.1	467505	468715	-	1066	protein_coding
gene-P167DRAFT_517127	P167DRAFT_517127	ML119109.1	571417	574245	-	2634	protein_coding
gene-P167DRAFT_535338	P167DRAFT_535338	ML119125.1	40088	44634	+	4417	protein_coding
gene-P167DRAFT_478970	P167DRAFT_478970	ML119105.1	1265029	1267017	-	1701	protein_coding
gene-P167DRAFT_579693	P167DRAFT_579693	ML119198.1	28908	31764	-	2493	protein_coding
gene-P167DRAFT_536801	P167DRAFT_536801	ML119136.1	378289	380449	+	1929	protein_coding
gene-P167DRAFT_343940	P167DRAFT_343940	ML119163.1	182455	184440	-	1717	protein_coding
novel.820	-	ML119122.1	14039	17423	-	3385	-
novel.2456	-	ML119247.1	16408	19765	-	3126	-
gene-P167DRAFT_535413	P167DRAFT_535413	ML119125.1	320068	321307	-	885	protein_coding
gene-P167DRAFT_546295	P167DRAFT_546295	ML119135.1	179244	186134	+	5448	protein_coding
gene-P167DRAFT_546407	P167DRAFT_546407	ML119136.1	210104	210990	-	528	protein_coding
gene-P167DRAFT_548565	P167DRAFT_548565	ML119158.1	83414	84190	-	687	protein_coding
gene-P167DRAFT_557400	P167DRAFT_557400	ML119114.1	206558	207877	+	1186	protein_coding
novel.2176	-	ML119175.1	28605	30771	-	1751	-
gene-P167DRAFT_578896	P167DRAFT_578896	ML119174.1	149213	149621	+	336	protein_coding
gene-P167DRAFT_532099	P167DRAFT_532099	ML119108.1	272261	274658	+	2117	protein_coding
gene-P167DRAFT_603540	P167DRAFT_603540	ML119114.1	596414	603996	-	7094	protein_coding
gene-P167DRAFT_495380	P167DRAFT_495380	ML119177.1	184002	184820	-	657	protein_coding
gene-P167DRAFT_607773	P167DRAFT_607773	ML119149.1	270199	273875	+	3394	protein_coding
gene-P167DRAFT_578943	P167DRAFT_578943	ML119175.1	153287	155286	+	1806	protein_coding
gene-P167DRAFT_532672	P167DRAFT_532672	ML119110.1	840093	841693	-	1357	protein_coding
gene-P167DRAFT_548585	P167DRAFT_548585	ML119158.1	149112	149995	-	810	protein_coding
gene-P167DRAFT_550922	P167DRAFT_550922	ML119106.1	367302	368071	+	693	protein_coding
gene-P167DRAFT_577660	P167DRAFT_577660	ML119156.1	119651	121539	-	1520	protein_coding
gene-P167DRAFT_548614	P167DRAFT_548614	ML119158.1	264805	266475	+	1500	protein_coding
gene-P167DRAFT_574369	P167DRAFT_574369	ML119129.1	185367	186623	-	1185	protein_coding
gene-P167DRAFT_553853	P167DRAFT_553853	ML119133.1	415615	418069	+	2286	protein_coding
gene-P167DRAFT_483725	P167DRAFT_483725	ML119115.1	798338	799987	+	1458	protein_coding
gene-P167DRAFT_605004	P167DRAFT_605004	ML119123.1	437344	438778	-	1050	protein_coding
gene-P167DRAFT_482043	P167DRAFT_482043	ML119111.1	903249	908818	+	4830	protein_coding
gene-P167DRAFT_607650	P167DRAFT_607650	ML119148.1	49388	51964	+	2212	protein_coding
gene-P167DRAFT_581837	P167DRAFT_581837	ML119114.1	327888	328746	-	693	protein_coding
gene-P167DRAFT_547145	P167DRAFT_547145	ML119142.1	315908	316765	-	645	protein_coding
gene-P167DRAFT_521119	P167DRAFT_521119	ML119121.1	159835	161077	+	1133	protein_coding
gene-P167DRAFT_574531	P167DRAFT_574531	ML119130.1	164761	166636	+	1530	protein_coding
gene-P167DRAFT_570389	P167DRAFT_570389	ML119108.1	617035	619730	-	1935	protein_coding
gene-P167DRAFT_317901	P167DRAFT_317901	ML119109.1	790051	791942	-	1892	protein_coding
gene-P167DRAFT_507378	P167DRAFT_507378	ML119133.1	143852	146148	+	2238	protein_coding
gene-P167DRAFT_483138	P167DRAFT_483138	ML119114.1	730308	732827	+	2400	protein_coding
gene-P167DRAFT_485421	P167DRAFT_485421	ML119120.1	566027	566800	+	723	protein_coding
gene-P167DRAFT_563629	P167DRAFT_563629	ML119117.1	181420	183042	-	1469	protein_coding
gene-P167DRAFT_481529	P167DRAFT_481529	ML119110.1	470312	472507	+	1896	protein_coding
gene-P167DRAFT_555263	P167DRAFT_555263	ML119160.1	241051	243503	+	2106	protein_coding
gene-P167DRAFT_536366	P167DRAFT_536366	ML119133.1	24563	31032	-	5714	protein_coding
gene-P167DRAFT_554040	P167DRAFT_554040	ML119136.1	487171	489865	+	1851	protein_coding
gene-P167DRAFT_548581	P167DRAFT_548581	ML119158.1	138777	140113	+	1221	protein_coding
gene-P167DRAFT_555872	P167DRAFT_555872	ML119192.1	8841	10172	+	696	protein_coding
novel.1257	-	ML119134.1	317522	318492	+	971	-
gene-P167DRAFT_538447	P167DRAFT_538447	ML119152.1	32215	34870	-	2404	protein_coding
gene-P167DRAFT_534863	P167DRAFT_534863	ML119122.1	151065	152032	+	802	protein_coding
gene-P167DRAFT_604490	P167DRAFT_604490	ML119120.1	241388	243046	-	1596	protein_coding
gene-P167DRAFT_500905	P167DRAFT_500905	ML119110.1	445746	448457	+	2652	protein_coding
gene-P167DRAFT_486591	P167DRAFT_486591	ML119124.1	262902	268708	+	5514	protein_coding
gene-P167DRAFT_572039	P167DRAFT_572039	ML119116.1	249575	250751	-	975	protein_coding
gene-P167DRAFT_572629	P167DRAFT_572629	ML119119.1	90626	93017	-	1716	protein_coding
gene-P167DRAFT_577939	P167DRAFT_577939	ML119159.1	48320	51099	+	2715	protein_coding
gene-P167DRAFT_536374	P167DRAFT_536374	ML119133.1	57721	60231	+	2511	protein_coding
gene-P167DRAFT_530589	P167DRAFT_530589	ML119215.1	21832	24230	+	1662	protein_coding
gene-P167DRAFT_540389	P167DRAFT_540389	ML119197.1	49262	51531	-	2046	protein_coding
gene-P167DRAFT_546401	P167DRAFT_546401	ML119136.1	190053	191852	+	1743	protein_coding
gene-P167DRAFT_564755	P167DRAFT_564755	ML119124.1	592373	592895	+	468	protein_coding
gene-P167DRAFT_572353	P167DRAFT_572353	ML119117.1	606809	607711	+	903	protein_coding
gene-P167DRAFT_535320	P167DRAFT_535320	ML119124.1	678756	680544	-	1602	protein_coding
gene-P167DRAFT_540060	P167DRAFT_540060	ML119180.1	156842	157891	+	983	protein_coding
gene-P167DRAFT_519683	P167DRAFT_519683	ML119116.1	666475	667434	+	833	protein_coding
gene-P167DRAFT_603780	P167DRAFT_603780	ML119116.1	210796	213609	-	2701	protein_coding
gene-P167DRAFT_511426	P167DRAFT_511426	ML119156.1	319834	321930	+	2003	protein_coding
gene-P167DRAFT_532541	P167DRAFT_532541	ML119110.1	278085	279987	+	1387	protein_coding
gene-P167DRAFT_536917	P167DRAFT_536917	ML119137.1	202591	204325	-	1735	protein_coding
gene-P167DRAFT_217062	P167DRAFT_217062	ML119135.1	434110	437675	+	3435	protein_coding
gene-P167DRAFT_525991	P167DRAFT_525991	ML119144.1	159536	164686	+	4972	protein_coding
gene-P167DRAFT_577445	P167DRAFT_577445	ML119153.1	340878	341549	-	672	protein_coding
gene-P167DRAFT_539239	P167DRAFT_539239	ML119163.1	81148	83829	-	2480	protein_coding
gene-P167DRAFT_564787	P167DRAFT_564787	ML119125.1	34086	36654	+	2460	protein_coding
novel.1978	-	ML119161.1	214026	214813	-	788	-
gene-P167DRAFT_534251	P167DRAFT_534251	ML119118.1	692270	693017	+	507	protein_coding
gene-P167DRAFT_566234	P167DRAFT_566234	ML119139.1	104963	106169	-	1160	protein_coding
gene-P167DRAFT_606144	P167DRAFT_606144	ML119133.1	115158	118528	-	2973	protein_coding
gene-P167DRAFT_500304	P167DRAFT_500304	ML119109.1	84946	87210	-	2010	protein_coding
gene-P167DRAFT_568718	P167DRAFT_568718	ML119189.1	126253	127045	+	653	protein_coding
gene-P167DRAFT_573514	P167DRAFT_573514	ML119124.1	58191	58751	-	561	protein_coding
gene-P167DRAFT_483860	P167DRAFT_483860	ML119116.1	235252	236216	-	900	protein_coding
gene-P167DRAFT_538530	P167DRAFT_538530	ML119152.1	326606	328936	-	2130	protein_coding
gene-P167DRAFT_534258	P167DRAFT_534258	ML119118.1	706138	707130	-	928	protein_coding
gene-P167DRAFT_537146	P167DRAFT_537146	ML119139.1	8420	9847	+	1428	protein_coding
gene-P167DRAFT_507398	P167DRAFT_507398	ML119133.1	187666	191728	+	3730	protein_coding
gene-P167DRAFT_504154	P167DRAFT_504154	ML119120.1	22002	23930	-	1634	protein_coding
gene-P167DRAFT_604683	P167DRAFT_604683	ML119121.1	334872	339141	-	4180	protein_coding
gene-P167DRAFT_484026	P167DRAFT_484026	ML119116.1	360259	362094	-	1707	protein_coding
gene-P167DRAFT_571538	P167DRAFT_571538	ML119113.1	654534	657442	-	2850	protein_coding
gene-P167DRAFT_482699	P167DRAFT_482699	ML119113.1	343860	345545	-	1329	protein_coding
gene-P167DRAFT_531074	P167DRAFT_531074	ML119105.1	113557	115192	-	1398	protein_coding
gene-P167DRAFT_574403	P167DRAFT_574403	ML119129.1	276506	277039	-	534	protein_coding
gene-P167DRAFT_578052	P167DRAFT_578052	ML119160.1	173113	175196	-	1866	protein_coding
gene-P167DRAFT_489214	P167DRAFT_489214	ML119135.1	307059	310508	+	2760	protein_coding
gene-P167DRAFT_543602	P167DRAFT_543602	ML119116.1	788584	790182	+	1047	protein_coding
gene-P167DRAFT_575382	P167DRAFT_575382	ML119136.1	331936	333596	+	1497	protein_coding
gene-P167DRAFT_538973	P167DRAFT_538973	ML119159.1	53834	55263	-	1430	protein_coding
novel.1115	-	ML119130.1	276059	279659	+	3425	-
gene-P167DRAFT_566402	P167DRAFT_566402	ML119141.1	80034	81523	-	1430	protein_coding
gene-P167DRAFT_479915	P167DRAFT_479915	ML119107.1	778168	780375	-	1383	protein_coding
novel.228	-	ML119109.1	2513	6324	+	3283	-
gene-P167DRAFT_550606	P167DRAFT_550606	ML119506.1	749	2150	-	1335	protein_coding
gene-P167DRAFT_576485	P167DRAFT_576485	ML119144.1	461621	463746	-	2067	protein_coding
gene-P167DRAFT_572613	P167DRAFT_572613	ML119119.1	25952	27914	-	1602	protein_coding
gene-P167DRAFT_522772	P167DRAFT_522772	ML119127.1	193173	194422	+	914	protein_coding
gene-P167DRAFT_478999	P167DRAFT_478999	ML119105.1	629275	630403	+	1017	protein_coding
gene-P167DRAFT_548032	P167DRAFT_548032	ML119152.1	87521	89353	-	1620	protein_coding
gene-P167DRAFT_494741	P167DRAFT_494741	ML119169.1	163379	164943	-	1320	protein_coding
gene-P167DRAFT_511086	P167DRAFT_511086	ML119154.1	157403	159696	-	1951	protein_coding
gene-P167DRAFT_603513	P167DRAFT_603513	ML119114.1	469013	471151	-	2010	protein_coding
gene-P167DRAFT_553837	P167DRAFT_553837	ML119133.1	316017	317258	+	1059	protein_coding
gene-P167DRAFT_558765	P167DRAFT_558765	ML119128.1	37679	39702	+	1591	protein_coding
gene-P167DRAFT_483112	P167DRAFT_483112	ML119114.1	668192	670025	+	1590	protein_coding
gene-P167DRAFT_491664	P167DRAFT_491664	ML119146.1	47753	50968	+	3159	protein_coding
gene-P167DRAFT_288793	P167DRAFT_288793	ML119148.1	310966	312820	-	1226	protein_coding
gene-P167DRAFT_609774	P167DRAFT_609774	ML119204.1	4105	5700	-	1355	protein_coding
gene-P167DRAFT_530506	P167DRAFT_530506	ML119209.1	23349	27846	-	4197	protein_coding
gene-P167DRAFT_511562	P167DRAFT_511562	ML119157.1	204084	206692	+	2196	protein_coding
gene-P167DRAFT_303485	P167DRAFT_303485	ML119152.1	135675	140269	+	1626	protein_coding
novel.1839	-	ML119155.1	86865	92389	+	5322	-
gene-P167DRAFT_533683	P167DRAFT_533683	ML119116.1	41401	43410	-	1760	protein_coding
gene-P167DRAFT_489624	P167DRAFT_489624	ML119137.1	413379	416398	-	2700	protein_coding
gene-P167DRAFT_557258	P167DRAFT_557258	ML119112.1	476225	477844	+	1400	protein_coding
gene-P167DRAFT_579174	P167DRAFT_579174	ML119181.1	5494	6144	-	651	protein_coding
gene-P167DRAFT_541372	P167DRAFT_541372	ML119106.1	821656	823877	+	2115	protein_coding
gene-P167DRAFT_603101	P167DRAFT_603101	ML119112.1	221780	224507	-	2185	protein_coding
novel.356	-	ML119111.1	344499	346718	-	2041	-
gene-P167DRAFT_542886	P167DRAFT_542886	ML119112.1	842071	843308	-	1161	protein_coding
gene-P167DRAFT_578239	P167DRAFT_578239	ML119163.1	13259	18040	-	4311	protein_coding
gene-P167DRAFT_521406	P167DRAFT_521406	ML119122.1	293674	295731	-	2003	protein_coding
gene-P167DRAFT_579187	P167DRAFT_579187	ML119181.1	53336	54210	-	819	protein_coding
gene-P167DRAFT_499155	P167DRAFT_499155	ML119106.1	1142897	1144305	+	1280	protein_coding
gene-P167DRAFT_548601	P167DRAFT_548601	ML119158.1	209083	209771	+	639	protein_coding
gene-P167DRAFT_481813	P167DRAFT_481813	ML119110.1	453642	455137	-	1413	protein_coding
gene-P167DRAFT_4545	P167DRAFT_4545	ML119105.1	575746	576638	-	824	protein_coding
gene-P167DRAFT_146083	P167DRAFT_146083	ML119126.1	358046	360992	-	2791	protein_coding
gene-P167DRAFT_509674	P167DRAFT_509674	ML119144.1	481643	482949	+	1193	protein_coding
gene-P167DRAFT_572150	P167DRAFT_572150	ML119116.1	672509	675082	-	1788	protein_coding
gene-P167DRAFT_498912	P167DRAFT_498912	ML119106.1	574733	578076	+	2637	protein_coding
novel.649	-	ML119118.1	358952	360365	-	1349	-
gene-P167DRAFT_527299	P167DRAFT_527299	ML119152.1	349366	350199	-	715	protein_coding
gene-P167DRAFT_576615	P167DRAFT_576615	ML119145.1	482212	483269	+	960	protein_coding
gene-P167DRAFT_532067	P167DRAFT_532067	ML119108.1	133042	135784	-	2322	protein_coding
gene-P167DRAFT_123206	P167DRAFT_123206	ML119106.1	623577	628121	-	4238	protein_coding
gene-P167DRAFT_547754	P167DRAFT_547754	ML119148.1	173457	174398	+	942	protein_coding
gene-P167DRAFT_489583	P167DRAFT_489583	ML119137.1	33396	33887	+	360	protein_coding
gene-P167DRAFT_564812	P167DRAFT_564812	ML119125.1	132403	133613	+	1095	protein_coding
gene-P167DRAFT_576732	P167DRAFT_576732	ML119147.1	29704	30210	-	507	protein_coding
gene-P167DRAFT_554845	P167DRAFT_554845	ML119151.1	217934	222697	+	2916	protein_coding
gene-P167DRAFT_413768	P167DRAFT_413768	ML119184.1	30587	31596	+	929	protein_coding
gene-P167DRAFT_497672	P167DRAFT_497672	ML119368.1	5293	6480	-	1188	protein_coding
gene-P167DRAFT_522197	P167DRAFT_522197	ML119124.1	686601	688027	+	1262	protein_coding
gene-P167DRAFT_509099	P167DRAFT_509099	ML119142.1	242932	245245	+	2168	protein_coding
gene-P167DRAFT_548130	P167DRAFT_548130	ML119152.1	405171	405809	+	537	protein_coding
gene-P167DRAFT_580224	P167DRAFT_580224	ML119247.1	19769	20278	+	441	protein_coding
gene-P167DRAFT_537572	P167DRAFT_537572	ML119143.1	97488	99420	-	1857	protein_coding
gene-P167DRAFT_534083	P167DRAFT_534083	ML119117.1	801237	804619	+	3193	protein_coding
novel.1133	-	ML119130.1	335292	342984	-	7693	-
gene-P167DRAFT_460170	P167DRAFT_460170	ML119159.1	31406	31902	+	429	protein_coding
gene-P167DRAFT_558768	P167DRAFT_558768	ML119128.1	57160	58483	-	1170	protein_coding
gene-P167DRAFT_552312	P167DRAFT_552312	ML119116.1	238056	242132	+	3405	protein_coding
gene-P167DRAFT_425559	P167DRAFT_425559	ML119113.1	133221	134235	+	945	protein_coding
gene-P167DRAFT_544469	P167DRAFT_544469	ML119121.1	743047	745027	+	1866	protein_coding
gene-P167DRAFT_379568	P167DRAFT_379568	ML119111.1	269740	271065	-	1210	protein_coding
gene-P167DRAFT_236623	P167DRAFT_236623	ML119139.1	91453	92179	+	727	protein_coding
gene-P167DRAFT_92366	P167DRAFT_92366	ML119121.1	23694	25179	+	1354	protein_coding
gene-P167DRAFT_481647	P167DRAFT_481647	ML119110.1	97467	99641	+	2001	protein_coding
gene-P167DRAFT_523042	P167DRAFT_523042	ML119128.1	258275	258947	-	485	protein_coding
gene-P167DRAFT_569355	P167DRAFT_569355	ML119105.1	531445	532176	-	732	protein_coding
gene-P167DRAFT_485479	P167DRAFT_485479	ML119120.1	738336	739280	-	849	protein_coding
gene-P167DRAFT_545600	P167DRAFT_545600	ML119129.1	320691	321688	+	588	protein_coding
gene-P167DRAFT_570995	P167DRAFT_570995	ML119111.1	267084	267899	-	759	protein_coding
novel.800	-	ML119122.1	68500	71803	+	3230	-
gene-P167DRAFT_334903	P167DRAFT_334903	ML119159.1	250887	252101	+	1049	protein_coding
gene-P167DRAFT_529447	P167DRAFT_529447	ML119174.1	29009	30655	-	1419	protein_coding
gene-P167DRAFT_603155	P167DRAFT_603155	ML119112.1	440970	444418	-	2930	protein_coding
gene-P167DRAFT_530700	P167DRAFT_530700	ML119227.1	8946	10693	-	1498	protein_coding
gene-P167DRAFT_533612	P167DRAFT_533612	ML119115.1	451711	454431	-	2472	protein_coding
gene-P167DRAFT_480792	P167DRAFT_480792	ML119108.1	51556	52594	-	984	protein_coding
gene-P167DRAFT_579917	P167DRAFT_579917	ML119211.1	6582	7661	+	951	protein_coding
gene-P167DRAFT_480218	P167DRAFT_480218	ML119107.1	212334	213980	-	1593	protein_coding
gene-P167DRAFT_587171	P167DRAFT_587171	ML119125.1	187690	191447	+	3561	protein_coding
gene-P167DRAFT_559465	P167DRAFT_559465	ML119138.1	519410	520726	+	1189	protein_coding
gene-P167DRAFT_576760	P167DRAFT_576760	ML119147.1	130336	131689	+	1113	protein_coding
gene-P167DRAFT_549073	P167DRAFT_549073	ML119165.1	183872	186274	+	1866	protein_coding
gene-P167DRAFT_539956	P167DRAFT_539956	ML119177.1	143132	145523	-	1971	protein_coding
gene-P167DRAFT_606914	P167DRAFT_606914	ML119139.1	519501	520697	+	1120	protein_coding
novel.108	-	ML119106.1	388060	397666	-	9343	-
gene-P167DRAFT_530643	P167DRAFT_530643	ML119219.1	13342	15388	-	1458	protein_coding
gene-P167DRAFT_609149	P167DRAFT_609149	ML119173.1	124349	125332	-	920	protein_coding
gene-P167DRAFT_546447	P167DRAFT_546447	ML119136.1	400373	402782	-	2058	protein_coding
gene-P167DRAFT_527543	P167DRAFT_527543	ML119154.1	197074	199001	+	1422	protein_coding
gene-P167DRAFT_203715	P167DRAFT_203715	ML119107.1	1089643	1091291	+	1384	protein_coding
novel.2439	-	ML119233.1	21330	26244	+	4668	-
gene-P167DRAFT_576739	P167DRAFT_576739	ML119147.1	56899	57519	+	621	protein_coding
gene-P167DRAFT_556334	P167DRAFT_556334	ML119106.1	557700	558731	+	978	protein_coding
gene-P167DRAFT_481541	P167DRAFT_481541	ML119110.1	434521	434839	+	258	protein_coding
gene-P167DRAFT_126310	P167DRAFT_126310	ML119106.1	912327	914592	-	2266	protein_coding
gene-P167DRAFT_215770	P167DRAFT_215770	ML119135.1	286950	288864	+	1830	protein_coding
gene-P167DRAFT_552033	P167DRAFT_552033	ML119113.1	476328	478204	+	1113	protein_coding
gene-P167DRAFT_478823	P167DRAFT_478823	ML119105.1	305533	312196	+	6300	protein_coding
gene-P167DRAFT_546963	P167DRAFT_546963	ML119141.1	9972	11710	+	1053	protein_coding
gene-P167DRAFT_494278	P167DRAFT_494278	ML119164.1	5177	7269	+	1776	protein_coding
gene-P167DRAFT_534806	P167DRAFT_534806	ML119121.1	687389	689330	+	1684	protein_coding
gene-P167DRAFT_537581	P167DRAFT_537581	ML119143.1	162972	163930	+	959	protein_coding
gene-P167DRAFT_567690	P167DRAFT_567690	ML119159.1	63380	64948	-	1140	protein_coding
gene-P167DRAFT_487542	P167DRAFT_487542	ML119127.1	612116	614131	+	1953	protein_coding
gene-P167DRAFT_561931	P167DRAFT_561931	ML119107.1	967241	968681	+	1327	protein_coding
gene-P167DRAFT_538081	P167DRAFT_538081	ML119148.1	18858	20605	-	1607	protein_coding
gene-P167DRAFT_535005	P167DRAFT_535005	ML119123.1	46382	47467	+	692	protein_coding
gene-P167DRAFT_557371	P167DRAFT_557371	ML119113.1	617220	620527	+	2853	protein_coding
gene-P167DRAFT_576915	P167DRAFT_576915	ML119148.1	351181	352563	+	1317	protein_coding
gene-P167DRAFT_480134	P167DRAFT_480134	ML119107.1	136760	137738	-	723	protein_coding
gene-P167DRAFT_485094	P167DRAFT_485094	ML119119.1	240536	242989	-	2325	protein_coding
gene-P167DRAFT_552265	P167DRAFT_552265	ML119115.1	475104	476795	+	1026	protein_coding
gene-P167DRAFT_601419	P167DRAFT_601419	ML119105.1	494592	496511	-	1619	protein_coding
gene-P167DRAFT_580065	P167DRAFT_580065	ML119223.1	14118	15430	+	1044	protein_coding
gene-P167DRAFT_537471	P167DRAFT_537471	ML119142.1	139765	140608	-	775	protein_coding
gene-P167DRAFT_490675	P167DRAFT_490675	ML119142.1	416113	418362	-	1842	protein_coding
gene-P167DRAFT_553011	P167DRAFT_553011	ML119122.1	468108	468936	-	483	protein_coding
gene-P167DRAFT_537927	P167DRAFT_537927	ML119146.1	103495	105210	-	1569	protein_coding
gene-P167DRAFT_537197	P167DRAFT_537197	ML119139.1	188722	190278	+	1557	protein_coding
gene-P167DRAFT_486690	P167DRAFT_486690	ML119124.1	284202	286748	-	2364	protein_coding
novel.2242	-	ML119181.1	107445	109031	-	1489	-
gene-P167DRAFT_490397	P167DRAFT_490397	ML119140.1	221810	222862	-	609	protein_coding
gene-P167DRAFT_546789	P167DRAFT_546789	ML119139.1	167829	170146	+	819	protein_coding
gene-P167DRAFT_562370	P167DRAFT_562370	ML119109.1	703369	704902	+	1466	protein_coding
gene-P167DRAFT_563069	P167DRAFT_563069	ML119113.1	540874	544249	-	2503	protein_coding
gene-P167DRAFT_608142	P167DRAFT_608142	ML119154.1	80300	82258	+	1856	protein_coding
gene-P167DRAFT_509764	P167DRAFT_509764	ML119145.1	189042	190159	+	934	protein_coding
gene-P167DRAFT_164625	P167DRAFT_164625	ML119130.1	65612	67751	+	2140	protein_coding
gene-P167DRAFT_556109	P167DRAFT_556109	ML119105.1	518220	523745	-	1652	protein_coding
gene-P167DRAFT_606050	P167DRAFT_606050	ML119132.1	190818	191915	-	910	protein_coding
gene-P167DRAFT_534704	P167DRAFT_534704	ML119121.1	216248	216948	+	629	protein_coding
gene-P167DRAFT_551736	P167DRAFT_551736	ML119111.1	206982	208734	-	1503	protein_coding
gene-P167DRAFT_569724	P167DRAFT_569724	ML119106.1	563122	564302	-	1119	protein_coding
gene-P167DRAFT_519716	P167DRAFT_519716	ML119116.1	710013	712181	-	1800	protein_coding
gene-P167DRAFT_557753	P167DRAFT_557753	ML119117.1	245796	247149	-	1149	protein_coding
gene-P167DRAFT_578647	P167DRAFT_578647	ML119169.1	132156	135798	+	2787	protein_coding
gene-P167DRAFT_544618	P167DRAFT_544618	ML119122.1	644815	647283	+	2349	protein_coding
gene-P167DRAFT_115402	P167DRAFT_115402	ML119123.1	627047	628824	+	1725	protein_coding
gene-P167DRAFT_539529	P167DRAFT_539529	ML119168.1	46450	48113	+	1487	protein_coding
gene-P167DRAFT_601446	P167DRAFT_601446	ML119105.1	590064	591955	+	1782	protein_coding
gene-P167DRAFT_532797	P167DRAFT_532797	ML119111.1	451496	454075	+	2355	protein_coding
gene-P167DRAFT_608688	P167DRAFT_608688	ML119163.1	48945	51710	-	2714	protein_coding
novel.1556	-	ML119144.1	57557	59972	+	2416	-
gene-P167DRAFT_545088	P167DRAFT_545088	ML119125.1	561012	563306	-	2079	protein_coding
gene-P167DRAFT_524357	P167DRAFT_524357	ML119135.1	503305	504719	-	1357	protein_coding
gene-P167DRAFT_487150	P167DRAFT_487150	ML119125.1	251024	252677	+	1599	protein_coding
gene-P167DRAFT_213118	P167DRAFT_213118	ML119404.1	2953	4517	-	1565	protein_coding
gene-P167DRAFT_608956	P167DRAFT_608956	ML119168.1	48807	50984	+	1880	protein_coding
gene-P167DRAFT_563924	P167DRAFT_563924	ML119118.1	792814	796982	-	3485	protein_coding
gene-P167DRAFT_556417	P167DRAFT_556417	ML119106.1	1200929	1206143	+	4649	protein_coding
gene-P167DRAFT_564300	P167DRAFT_564300	ML119121.1	382785	385245	+	2400	protein_coding
novel.768	-	ML119121.1	628865	631158	+	2186	-
gene-P167DRAFT_601794	P167DRAFT_601794	ML119106.1	772974	773851	+	777	protein_coding
novel.2179	-	ML119175.1	138020	139911	-	1892	-
gene-P167DRAFT_371808	P167DRAFT_371808	ML119171.1	97205	98666	-	1007	protein_coding
gene-P167DRAFT_484854	P167DRAFT_484854	ML119118.1	543575	544732	-	930	protein_coding
gene-P167DRAFT_601826	P167DRAFT_601826	ML119106.1	929868	932027	-	1989	protein_coding
gene-P167DRAFT_525810	P167DRAFT_525810	ML119143.1	273974	275278	-	1186	protein_coding
novel.2520	-	ML119411.1	3769	4900	-	952	-
gene-P167DRAFT_287052	P167DRAFT_287052	ML119148.1	208177	209665	+	1332	protein_coding
gene-P167DRAFT_588464	P167DRAFT_588464	ML119129.1	205378	207048	+	1618	protein_coding
gene-P167DRAFT_374118	P167DRAFT_374118	ML119172.1	91828	92618	-	615	protein_coding
gene-P167DRAFT_540781	P167DRAFT_540781	ML119340.1	7316	8137	+	822	protein_coding
gene-P167DRAFT_607727	P167DRAFT_607727	ML119149.1	45733	49250	-	3230	protein_coding
gene-P167DRAFT_547568	P167DRAFT_547568	ML119146.1	212061	213388	+	990	protein_coding
gene-P167DRAFT_543398	P167DRAFT_543398	ML119115.1	662680	663648	-	918	protein_coding
novel.1871	-	ML119156.1	240385	241957	+	1490	-
gene-P167DRAFT_524345	P167DRAFT_524345	ML119135.1	471588	473579	+	1824	protein_coding
gene-P167DRAFT_525878	P167DRAFT_525878	ML119143.1	407398	408516	-	1068	protein_coding
gene-P167DRAFT_606075	P167DRAFT_606075	ML119132.1	293551	294686	-	1080	protein_coding
gene-P167DRAFT_552208	P167DRAFT_552208	ML119115.1	69053	70544	-	1275	protein_coding
gene-P167DRAFT_525431	P167DRAFT_525431	ML119140.1	481496	484571	+	2556	protein_coding
[truncated: 5,621 more rows]
